# Supplementary material for: Multiomics approach reveals the ubiquitination-specific processes hijacked by SARS-CoV-2
Source: Signal Transduct Target Ther. 2022 Sep 7;7:312. doi: 10.1038/s41392-022-01156-y (PMC9449932; doi:10.1038/s41392-022-01156-y)
Supplement: Supplementary file 2 — Supplementary Tables [file 41392_2022_1156_MOESM2_ESM.xlsx]

## Sheet: Supplementary Table 1 legend
Table 1. The differences in protein abundance between SARA-CoV-2-infected and mock group identified by MS
Field	Explanation
Protein accession	Protein accession number of database used for search
Protein description	Protein functional description
Gene name	Indicates the name of the gene that code for the protein sequence
MW [kDa]	Protein molecular weight ,unit [kDa]
Score	A simple rule to be used to judge whether a result is significant or not
Coverage [%]	Percent of identified peptdie sequence covering in protein sequence
Peptides	Number of peptides whitch spectrums hit
Unique peptides	Number of unique peptides which spectrums hit
S1-S3	Three SARS-CoV-2 infected samples
MA-M3	Three Mock samples
Group	Up' means the genes are up-regulated in SARS-CoV-2 infected cells; 'Down' means the genes are down-regulated in SARS-CoV-2 infected cells.

## Sheet: Table 1
Protein accession	Protein description	Gene name	MW [kDa]	Coverage [%]	MS/MS Counts	Peptides	Unique peptides	MS/MS count M1	MS/MS count M2	MS/MS count M3	MS/MS count S1	MS/MS count S2	MS/MS count S3	Peptides M1	Peptides M2	Peptides M3	Peptides S1	Peptides S2	Peptides S3	Unique peptides M1	Unique peptides M2	Unique peptides M3	Unique peptides S1	Unique peptides S2	Unique peptides S3	LFQ intensity M1	LFQ intensity M2	LFQ intensity M3	LFQ intensity S1	LFQ intensity S2	LFQ intensity S3	M1	M2	M3	S1	S2	S3	P value	S/M Ratio	Group
P23921	Ribonucleoside-diphosphate reductase large subunit OS=Homo sapiens OX=9606 GN=RRM1 PE=1 SV=1	RRM1	90.069	49.9	72	26	26	22	22	24	2	0	2	24	25	24	4	3	3	24	25	24	4	3	3	372710	357230	327480	4090.2	2810.9	8065.6	2.08531	1.9987	1.83225	0.022885	0.015727	0.045127	0.00015072	0.014154	Down
Q9H7F0	Probable cation-transporting ATPase 13A3 OS=Homo sapiens OX=9606 GN=ATP13A3 PE=1 SV=4	ATP13A3	138.04	16.7	31	13	13	8	11	9	2	0	1	11	12	11	2	0	3	11	12	11	2	0	3	74969	77956	83377	2746.7	0	4523.4	1.53895	1.60027	1.71155	0.056384		0.092855	0.000499655	0.0461491	Down
P49643	DNA primase large subunit OS=Homo sapiens OX=9606 GN=PRIM2 PE=1 SV=2	PRIM2	58.805	36.7	36	14	14	10	10	11	1	2	2	13	13	12	2	2	2	13	13	12	2	2	2	142550	148460	155800	7119.1	8034.8	9043.3	1.8159	1.89118	1.98468	0.090688	0.102353	0.1152	2.42313e-06	0.0541556	Down
Q03135	Caveolin-1 OS=Homo sapiens OX=9606 GN=CAV1 PE=1 SV=4	CAV1	20.471	29.8	21	4	4	6	6	5	1	1	2	4	4	4	2	2	2	4	4	4	2	2	2	194510	222130	227660	11490	8129.2	19321	1.70812	1.95068	1.99924	0.100902	0.071388	0.169671	0.000363155	0.0604379	Down
Q8N1P7	Beta/gamma crystallin domain-containing protein 2 OS=Homo sapiens OX=9606 GN=CRYBG2 PE=2 SV=2	CRYBG2	177.91	28.4	60	28	28	18	21	17	1	3	0	21	25	21	3	4	3	21	25	21	3	4	3	202990	261480	156860	38553	4957.3	0	1.52661	1.96649	1.17968	0.289942	0.037282		0.0421977	0.105042	Down
Q9NS87	Kinesin-like protein KIF15 OS=Homo sapiens OX=9606 GN=KIF15 PE=1 SV=1	KIF15	160.16	14.6	28	14	14	9	8	8	2	0	1	11	12	9	2	2	1	11	12	9	2	2	1	83928	91118	96996	15066	10033	0	1.41226	1.53324	1.63215	0.253516	0.168826		0.00112765	0.138393	Down
Q6NZI2	Caveolae-associated protein 1 OS=Homo sapiens OX=9606 GN=CAVIN1 PE=1 SV=1	CAVIN1	43.476	34.6	33	8	8	7	8	10	2	4	2	6	7	7	3	4	3	6	7	7	3	4	3	318890	422220	454310	63538	64588	56571	1.38636	1.83558	1.97509	0.276229	0.280794	0.24594	8.77781e-05	0.154505	Down
P42695	Condensin-2 complex subunit D3 OS=Homo sapiens OX=9606 GN=NCAPD3 PE=1 SV=2	NCAPD3	168.89	12.8	24	13	13	8	9	7	0	0	0	10	12	9	0	2	3	10	12	9	0	2	3	52833	67296	69779	0	8187	12013	1.25728	1.60146	1.66055		0.194828	0.285877	0.00204139	0.159551	Down
O15020	Spectrin beta chain, non-erythrocytic 2 OS=Homo sapiens OX=9606 GN=SPTBN2 PE=1 SV=3	SPTBN2	271.32	14.7	30	25	16	8	9	9	0	2	2	24	24	20	11	11	10	15	15	11	2	2	2	48220	53243	63800	10585	6294.5	9615.7	1.50877	1.66594	1.99626	0.331198	0.196951	0.30087	0.000501913	0.160321	Down
O75717	WD repeat and HMG-box DNA-binding protein 1 OS=Homo sapiens OX=9606 GN=WDHD1 PE=1 SV=1	WDHD1	125.97	27	61	23	23	13	17	16	5	5	5	17	18	17	6	9	7	17	18	17	6	9	7	430810	540850	397010	85638	87053	76201	1.598	2.00617	1.47262	0.317656	0.322904	0.282651	7.50472e-05	0.181848	Down
Q2NKX8	DNA excision repair protein ERCC-6-like OS=Homo sapiens OX=9606 GN=ERCC6L PE=1 SV=1	ERCC6L	141.1	23.8	50	21	21	13	16	11	5	2	3	16	17	14	7	4	5	16	17	14	7	4	5	87542	94377	77144	25346	11533	15612	1.68591	1.81754	1.48566	0.488121	0.222106	0.300661	0.00224637	0.202618	Down
Q9NZN4	EH domain-containing protein 2 OS=Homo sapiens OX=9606 GN=EHD2 PE=1 SV=2	EHD2	61.161	42.4	54	19	17	15	15	12	5	4	3	16	17	16	10	8	8	14	15	14	8	6	6	540000	536310	436690	118230	120740	99493	1.74997	1.73801	1.41517	0.383146	0.39128	0.322425	8.65491e-05	0.223704	Down
P28340	DNA polymerase delta catalytic subunit OS=Homo sapiens OX=9606 GN=POLD1 PE=1 SV=2	POLD1	123.63	25.2	43	20	20	12	15	13	1	0	2	16	18	16	3	4	2	16	18	16	3	4	2	256900	208440	184480	57773	38273	49882	1.93704	1.57165	1.39099	0.435613	0.288581	0.376114	0.000632557	0.224568	Down
P26358	DNA (cytosine-5)-methyltransferase 1 OS=Homo sapiens OX=9606 GN=DNMT1 PE=1 SV=2	DNMT1	183.16	14.4	48	17	17	13	13	11	2	6	3	13	16	14	5	6	4	13	16	14	5	6	4	129080	202180	151260	38208	48196	31735	1.28938	2.01958	1.51094	0.381661	0.481431	0.317002	0.00141165	0.24484	Down
Q70J99	Protein unc-13 homolog D OS=Homo sapiens OX=9606 GN=UNC13D PE=1 SV=1	UNC13D	123.28	25.1	64	19	19	14	17	14	7	6	6	18	17	18	9	7	8	18	17	18	9	7	8	163060	177300	181640	43280	44571	40087	1.50531	1.63677	1.67684	0.399546	0.411464	0.370069	6.51797e-06	0.245092	Down
Q9BXW9	Fanconi anemia group D2 protein OS=Homo sapiens OX=9606 GN=FANCD2 PE=1 SV=2	FANCD2	164.13	14	41	16	16	12	10	9	2	4	4	16	13	13	4	5	4	16	13	13	4	5	4	79603	97225	63992	15987	21031	23927	1.58275	1.93313	1.27235	0.31787	0.41816	0.475741	0.00126082	0.253075	Down
Q12899	Tripartite motif-containing protein 26 OS=Homo sapiens OX=9606 GN=TRIM26 PE=1 SV=1	TRIM26	62.165	27.3	32	11	11	8	9	6	3	3	3	9	10	8	3	3	3	9	10	8	3	3	3	216760	238160	132990	47406	52712	52596	1.75603	1.9294	1.07739	0.384049	0.427035	0.426095	0.00200519	0.259761	Down
A6NIH7	Protein unc-119 homolog B OS=Homo sapiens OX=9606 GN=UNC119B PE=1 SV=1	UNC119B	28.136	46.6	16	6	6	4	2	3	2	3	2	5	5	4	3	3	3	5	5	4	3	3	3	81232	89003	38603	16607	20867	17431	1.84798	2.02477	0.878196	0.3778	0.474712	0.396545	0.00950757	0.262909	Down
Q71RC2	La-related protein 4 OS=Homo sapiens OX=9606 GN=LARP4 PE=1 SV=3	LARP4	80.595	6.4	13	3	3	3	3	2	1	1	3	3	3	2	2	2	3	3	3	2	2	2	3	100660	96356	115880	17267	21386	44177	1.52621	1.46095	1.75697	0.261802	0.324255	0.669812	0.00821587	0.264718	Down
P21926	CD9 antigen OS=Homo sapiens OX=9606 GN=CD9 PE=1 SV=4	CD9	25.416	15.4	12	2	2	2	2	2	2	2	2	2	2	2	2	2	2	2	2	2	2	2	2	586300	714540	493660	159490	172610	144320	1.54906	1.88789	1.3043	0.421389	0.456053	0.381308	0.000375234	0.265491	Down
O95183	Vesicle-associated membrane protein 5 OS=Homo sapiens OX=9606 GN=VAMP5 PE=1 SV=1	VAMP5	12.805	12.1	7	2	2	1	1	1	2	1	1	2	2	1	2	2	2	2	2	1	2	2	2	253870	201400	0	68457	58077	59366	1.97974	1.57057		0.533844	0.452899	0.462951	0.00127474	0.27222	Down
Q9BW60	Elongation of very long chain fatty acids protein 1 OS=Homo sapiens OX=9606 GN=ELOVL1 PE=1 SV=1	ELOVL1	32.662	12.9	12	3	3	2	3	2	1	2	2	3	3	3	2	2	2	3	3	3	2	2	2	40708	60540	61863	12651	11779	20135	1.1761	1.74907	1.78729	0.365502	0.340309	0.581723	0.00375393	0.273217	Down
Q8TCG1	Protein CIP2A OS=Homo sapiens OX=9606 GN=CIP2A PE=1 SV=2	CIP2A	102.18	16.2	26	11	11	10	7	6	1	1	1	10	10	8	1	2	2	10	10	8	1	2	2	112120	57090	51671	0	20873	20789	2.13527	1.08725	0.984048		0.397516	0.395916	0.0315737	0.282925	Down
P06400	Retinoblastoma-associated protein OS=Homo sapiens OX=9606 GN=RB1 PE=1 SV=2	RB1	106.16	17.3	38	14	14	8	8	9	5	3	5	11	12	12	5	5	7	11	12	12	5	5	7	159300	146110	164960	44488	48388	43715	1.57473	1.44434	1.63068	0.439778	0.478331	0.432136	1.32592e-05	0.290394	Down
O00505	Importin subunit alpha-4 OS=Homo sapiens OX=9606 GN=KPNA3 PE=1 SV=2	KPNA3	57.81	43	43	13	10	11	8	10	4	6	4	13	12	12	7	8	7	10	9	9	5	6	5	298580	395420	270950	87965	99027	93661	1.43824	1.90472	1.30515	0.423722	0.477008	0.45116	0.000495615	0.29085	Down
Q16555	Dihydropyrimidinase-related protein 2 OS=Homo sapiens OX=9606 GN=DPYSL2 PE=1 SV=1	DPYSL2	62.293	68.7	184	25	21	36	35	37	25	28	23	25	25	23	21	20	20	21	21	19	17	16	17	1130700	1119400	1109700	331210	317270	333710	1.56246	1.54685	1.53344	0.457684	0.438421	0.461139	2.00834e-07	0.292338	Down
P04150	Glucocorticoid receptor OS=Homo sapiens OX=9606 GN=NR3C1 PE=1 SV=1	NR3C1	85.658	19.6	25	9	9	6	4	4	4	3	4	6	5	5	4	5	4	6	5	5	4	5	4	87947	84712	85074	25259	25678	25554	1.57883	1.52075	1.52725	0.45345	0.460972	0.458746	7.42213e-08	0.29678	Down
P50238	Cysteine-rich protein 1 OS=Homo sapiens OX=9606 GN=CRIP1 PE=1 SV=3	CRIP1	8.5328	46.8	14	3	3	4	3	4	2	0	1	3	3	3	2	1	2	3	3	3	2	1	2	474540	508510	513400	106500	0	194510	1.32003	1.41452	1.42813	0.296251		0.541069	0.0119574	0.301723	Down
Q9UJ72	Annexin A10 OS=Homo sapiens OX=9606 GN=ANXA10 PE=1 SV=3	ANXA10	37.277	63.9	83	16	16	16	19	15	13	10	10	14	15	14	13	12	11	14	15	14	13	12	11	978140	1085400	1047900	333590	337190	329780	1.42725	1.58376	1.52904	0.486756	0.492009	0.481196	3.43607e-06	0.321574	Down
Q9Y6I4	Ubiquitin carboxyl-terminal hydrolase 3 OS=Homo sapiens OX=9606 GN=USP3 PE=1 SV=2	USP3	58.896	26.5	24	10	9	6	5	6	3	2	2	7	7	7	3	2	3	7	6	7	3	2	3	92339	99765	117430	31317	35450	32867	1.35405	1.46294	1.72198	0.459229	0.519835	0.481959	0.000142373	0.321885	Down
Q7RTV0	PHD finger-like domain-containing protein 5A OS=Homo sapiens OX=9606 GN=PHF5A PE=1 SV=1	PHF5A	12.405	54.5	29	5	5	6	5	6	4	4	4	5	5	5	4	4	4	5	5	5	4	4	4	355530	411380	514930	135700	135280	147390	1.25466	1.45175	1.81718	0.478882	0.4774	0.520136	0.000570952	0.326381	Down
O43156	TELO2-interacting protein 1 homolog OS=Homo sapiens OX=9606 GN=TTI1 PE=1 SV=3	TTI1	122.07	21.9	53	16	16	14	17	15	3	3	1	13	16	14	5	5	4	13	16	14	5	5	4	376370	504770	350860	138280	152120	113410	1.38049	1.85145	1.28692	0.507198	0.557962	0.415977	0.00140842	0.327772	Down
O60218	Aldo-keto reductase family 1 member B10 OS=Homo sapiens OX=9606 GN=AKR1B10 PE=1 SV=2	AKR1B10	36.019	70.9	168	22	22	35	32	34	23	23	21	22	22	22	15	18	15	22	22	22	15	18	15	4065300	4032600	4035900	1385500	1346400	1297800	1.50907	1.49693	1.49815	0.514307	0.499793	0.481752	5.38937e-07	0.332105	Down
O95376	E3 ubiquitin-protein ligase ARIH2 OS=Homo sapiens OX=9606 GN=ARIH2 PE=1 SV=1	ARIH2	57.818	17.4	23	6	6	5	3	6	3	2	4	6	5	6	3	3	4	6	5	6	3	3	4	71641	85211	80304	30772	21911	27254	1.35558	1.61235	1.5195	0.582265	0.414598	0.515697	0.000606492	0.337064	Down
P12109	Collagen alpha-1(VI) chain OS=Homo sapiens OX=9606 GN=COL6A1 PE=1 SV=3	COL6A1	108.53	5.7	11	4	4	2	2	2	0	3	2	3	2	2	0	3	3	3	2	2	0	3	3	80409	89276	63363	0	31809	20992	1.40649	1.56159	1.10833		0.556395	0.367187	0.0125974	0.339847	Down
Q05086	Ubiquitin-protein ligase E3A OS=Homo sapiens OX=9606 GN=UBE3A PE=1 SV=4	UBE3A	100.69	19.2	30	12	12	7	8	9	2	1	3	10	9	11	4	3	4	10	9	11	4	3	4	95991	127310	65450	35849	24630	38149	1.48678	1.97187	1.01374	0.555255	0.381487	0.590879	0.011095	0.341565	Down
Q9HCY8	Protein S100-A14 OS=Homo sapiens OX=9606 GN=S100A14 PE=1 SV=1	S100A14	11.662	74	38	6	6	6	6	8	6	6	6	5	5	6	5	5	5	5	5	6	5	5	5	1055500	1122500	1086600	378810	384350	379650	1.4369	1.52811	1.47924	0.515691	0.523232	0.516834	5.58716e-07	0.350067	Down
Q8N543	Prolyl 3-hydroxylase OGFOD1 OS=Homo sapiens OX=9606 GN=OGFOD1 PE=1 SV=1	OGFOD1	63.245	28.8	26	11	11	6	9	6	2	2	1	9	11	8	3	4	2	9	11	8	3	4	2	212210	414150	163430	94550	86269	96844	1.1928	2.32788	0.918617	0.531452	0.484906	0.544346	0.0257252	0.351568	Down
O95716	Ras-related protein Rab-3D OS=Homo sapiens OX=9606 GN=RAB3D PE=1 SV=1	RAB3D	24.267	29.2	15	5	3	4	3	3	1	3	1	4	4	5	2	3	2	3	2	3	2	3	2	61815	55840	58810	27802	17007	18326	1.54795	1.39833	1.4727	0.69621	0.425885	0.458915	0.00250836	0.357782	Down
O95361	Tripartite motif-containing protein 16 OS=Homo sapiens OX=9606 GN=TRIM16 PE=1 SV=3	TRIM16	63.954	57.8	137	30	29	30	28	31	16	16	16	27	26	28	16	15	15	27	26	28	16	14	14	578720	631270	657450	221070	225240	222100	1.36929	1.49363	1.55557	0.523067	0.532934	0.525504	1.12287e-05	0.357923	Down
Q86VI3	Ras GTPase-activating-like protein IQGAP3 OS=Homo sapiens OX=9606 GN=IQGAP3 PE=1 SV=2	IQGAP3	184.7	24	68	30	27	20	20	21	2	3	2	27	29	23	6	8	5	24	26	20	4	6	3	232190	258940	301750	91154	97190	96474	1.2927	1.44163	1.67997	0.507493	0.541098	0.537112	0.000205211	0.359221	Down
P28074	Proteasome subunit beta type-5 OS=Homo sapiens OX=9606 GN=PSMB5 PE=1 SV=3	PSMB5	28.48	56.3	66	12	11	12	13	12	9	10	10	12	11	12	10	9	10	11	11	11	10	9	10	1048000	1067900	1132000	391160	384080	403350	1.42054	1.44751	1.5344	0.530208	0.520611	0.546731	3.12343e-06	0.362871	Down
Q6UXY1	Brain-specific angiogenesis inhibitor 1-associated protein 2-like protein 2 OS=Homo sapiens OX=9606 GN=BAIAP2L2 PE=1 SV=1	BAIAP2L2	58.986	19.8	18	6	6	5	4	3	2	2	2	5	6	4	3	2	3	5	6	4	3	2	3	66602	60484	47101	25442	18696	19209	1.68234	1.5278	1.18975	0.642653	0.472252	0.485211	0.00209382	0.363676	Down
Q9UNI6	Dual specificity protein phosphatase 12 OS=Homo sapiens OX=9606 GN=DUSP12 PE=1 SV=1	DUSP12	37.687	31.2	23	7	7	4	7	4	3	3	2	5	7	6	3	3	2	5	7	6	3	3	2	165580	144560	111360	48245	51518	57081	1.7178	1.49973	1.1553	0.500515	0.534471	0.592184	0.00149833	0.372107	Down
Q9HCG8	Pre-mRNA-splicing factor CWC22 homolog OS=Homo sapiens OX=9606 GN=CWC22 PE=1 SV=3	CWC22	105.47	11.9	25	8	8	4	7	5	3	3	3	4	6	4	3	4	4	4	6	4	3	4	4	102250	123640	106990	43775	42728	38171	1.34082	1.62132	1.40298	0.574031	0.560301	0.500544	0.000160692	0.374532	Down
O95166	Gamma-aminobutyric acid receptor-associated protein OS=Homo sapiens OX=9606 GN=GABARAP PE=1 SV=1	GABARAP	13.918	9.4	9	1	1	2	1	2	2	1	1	1	1	1	1	1	1	1	1	1	1	1	1	92850	91432	74539	27896	34899	34306	1.56523	1.54133	1.25655	0.47026	0.588314	0.578318	0.00062909	0.375164	Down
P51790	H(+)/Cl(-) exchange transporter 3 OS=Homo sapiens OX=9606 GN=CLCN3 PE=1 SV=2	CLCN3	90.965	9.2	11	5	4	3	2	2	2	2	0	3	3	2	2	2	2	2	2	2	2	2	2	33224	41843	0	0	14684	13481	1.28735	1.62132			0.568971	0.522357	0.0155555	0.375192	Down
O60513	Beta-1,4-galactosyltransferase 4 OS=Homo sapiens OX=9606 GN=B4GALT4 PE=1 SV=1	B4GALT4	40.041	12.2	13	3	3	0	5	2	1	3	2	3	3	3	1	3	2	3	3	3	1	3	2	42518	46126	40305	0	16807	15723	1.31652	1.42823	1.24799		0.520408	0.486843	0.000427283	0.378401	Down
Q96I51	RCC1-like G exchanging factor-like protein OS=Homo sapiens OX=9606 GN=RCC1L PE=1 SV=2	RCC1L	49.996	21.8	22	8	8	5	5	2	4	2	4	5	5	4	4	4	7	5	5	4	4	4	7	63563	63732	53555	19324	26921	22362	1.52883	1.5329	1.28812	0.464786	0.64751	0.537856	0.000953825	0.379363	Down
P49005	DNA polymerase delta subunit 2 OS=Homo sapiens OX=9606 GN=POLD2 PE=1 SV=1	POLD2	51.289	35.4	30	11	11	6	8	9	2	3	2	10	11	10	3	4	3	10	11	10	3	4	3	86222	104850	82192	38402	35752	30208	1.36996	1.66593	1.30593	0.610159	0.568054	0.479967	0.000731792	0.381913	Down
Q9BZG1	Ras-related protein Rab-34 OS=Homo sapiens OX=9606 GN=RAB34 PE=1 SV=1	RAB34	29.044	32	24	7	7	5	4	5	3	3	4	5	5	7	3	3	3	5	5	7	3	3	3	60548	62240	50433	21603	22451	22371	1.51594	1.5583	1.26269	0.540873	0.562104	0.560101	0.000142216	0.383465	Down
Q52LW3	Rho GTPase-activating protein 29 OS=Homo sapiens OX=9606 GN=ARHGAP29 PE=1 SV=2	ARHGAP29	142.06	18.4	49	17	17	13	11	10	6	5	4	15	15	15	9	7	7	15	15	15	9	7	7	170160	168390	154650	67132	53349	70084	1.49314	1.47761	1.35705	0.58908	0.468135	0.614983	0.000441673	0.386384	Down
P58107	Epiplakin OS=Homo sapiens OX=9606 GN=EPPK1 PE=1 SV=3	EPPK1	555.65	68	550	127	119	108	125	111	70	70	66	108	113	107	84	81	75	101	106	100	77	74	68	1887500	1897500	2045700	747510	737780	771240	1.40036	1.40777	1.51773	0.554585	0.547367	0.572191	5.2998e-06	0.387012	Down
P48163	NADP-dependent malic enzyme OS=Homo sapiens OX=9606 GN=ME1 PE=1 SV=1	ME1	64.149	18.4	39	7	7	8	6	5	7	6	7	6	3	5	5	5	5	6	3	5	5	5	5	273320	389540	406190	144130	136760	133230	1.10569	1.57584	1.6432	0.583062	0.553247	0.538967	0.00186448	0.387372	Down
P07902	Galactose-1-phosphate uridylyltransferase OS=Homo sapiens OX=9606 GN=GALT PE=1 SV=3	GALT	43.363	7.1	12	2	2	2	2	2	2	2	2	2	2	2	2	2	2	2	2	2	2	2	2	37206	36213	33794	13479	15543	12599	1.4999	1.45987	1.36235	0.543384	0.626591	0.507908	0.000154489	0.388214	Down
Q9H900	Protein zwilch homolog OS=Homo sapiens OX=9606 GN=ZWILCH PE=1 SV=2	ZWILCH	67.213	27.1	38	12	12	8	8	10	4	4	4	11	9	10	4	4	4	11	9	10	4	4	4	77145	73879	69131	32827	32224	20519	1.51401	1.44991	1.35673	0.644246	0.632411	0.402695	0.00352905	0.388682	Down
Q7L5Y1	Mitochondrial enolase superfamily member 1 OS=Homo sapiens OX=9606 GN=ENOSF1 PE=1 SV=1	ENOSF1	49.786	25.1	31	7	7	5	6	7	4	4	5	5	5	6	4	4	5	5	5	6	4	4	5	116550	104150	80926	40125	46637	30484	1.66948	1.49186	1.1592	0.574758	0.668037	0.436658	0.00450686	0.388712	Down
Q15599	Na(+)/H(+) exchange regulatory cofactor NHE-RF2 OS=Homo sapiens OX=9606 GN=SLC9A3R2 PE=1 SV=2	SLC9A3R2	37.413	30.6	27	9	9	7	9	3	4	3	1	9	9	8	4	3	3	9	9	8	4	3	3	88615	104790	86379	26521	34584	48397	1.36581	1.61511	1.33135	0.408764	0.533037	0.745935	0.00636146	0.391374	Down
Q3ZCM7	Tubulin beta-8 chain OS=Homo sapiens OX=9606 GN=TUBB8 PE=1 SV=2	TUBB8	49.775	27.9	31	11	2	7	5	5	5	5	4	10	10	10	10	11	10	2	2	2	2	2	2	7255500	6286700	7768000	2852700	2947400	2550900	1.46768	1.2717	1.57135	0.577057	0.596213	0.516007	0.000253001	0.39188	Down
P20839	Inosine-5'-monophosphate dehydrogenase 1 OS=Homo sapiens OX=9606 GN=IMPDH1 PE=1 SV=2	IMPDH1	55.405	39.7	51	15	14	12	12	13	3	6	5	14	12	13	4	7	6	13	12	13	4	7	6	126280	121950	119120	39947	52614	51415	1.48179	1.43098	1.39778	0.468746	0.617383	0.603314	0.000463852	0.391926	Down
Q93099	Homogentisate 1,2-dioxygenase OS=Homo sapiens OX=9606 GN=HGD PE=1 SV=2	HGD	49.963	39.8	50	12	12	9	11	10	7	8	5	10	10	10	7	8	7	10	10	10	7	8	7	316310	329930	280390	131840	113700	118090	1.47091	1.53425	1.30388	0.613086	0.528731	0.549145	0.000143557	0.392418	Down
O95239	Chromosome-associated kinesin KIF4A OS=Homo sapiens OX=9606 GN=KIF4A PE=1 SV=3	KIF4A	139.88	26.9	86	27	26	20	22	19	9	8	8	25	25	22	11	12	13	24	24	22	10	12	12	1227300	1164600	1306600	535870	433270	493410	1.4268	1.35391	1.51899	0.622978	0.5037	0.573616	0.000187598	0.395444	Down
Q8TE68	Epidermal growth factor receptor kinase substrate 8-like protein 1 OS=Homo sapiens OX=9606 GN=EPS8L1 PE=1 SV=3	EPS8L1	80.25	40.9	73	22	22	15	19	11	8	11	9	17	19	13	10	12	11	17	19	13	10	12	11	465040	520700	534540	198310	195910	210160	1.31326	1.47045	1.50953	0.560024	0.553246	0.593488	4.31296e-05	0.397551	Down
Q96FV2	Secernin-2 OS=Homo sapiens OX=9606 GN=SCRN2 PE=1 SV=3	SCRN2	46.596	24.9	16	6	6	1	1	1	5	5	3	1	2	3	5	5	4	1	2	3	5	5	4	0	196790	383570	123220	107380	116990		1.06035	2.06676	0.663937	0.578587	0.630368	0.0423105	0.399281	Down
Q9BSF4	Mitochondrial import inner membrane translocase subunit Tim29 OS=Homo sapiens OX=9606 GN=TIMM29 PE=1 SV=2	TIMM29	29.233	30.4	23	5	5	3	5	2	5	4	4	4	5	3	4	4	4	4	5	3	4	4	4	77174	76563	71035	29209	29126	31494	1.47185	1.46019	1.35476	0.557068	0.555485	0.600647	1.53422e-05	0.399648	Down
Q9NVM9	Integrator complex subunit 13 OS=Homo sapiens OX=9606 GN=INTS13 PE=1 SV=2	INTS13	80.224	27.5	44	14	14	8	7	10	5	5	9	9	10	10	8	7	9	9	10	10	8	7	9	101020	133860	126900	47379	44491	52839	1.19671	1.58574	1.50329	0.561264	0.527052	0.625944	0.000799204	0.399984	Down
P52434	DNA-directed RNA polymerases I, II, and III subunit RPABC3 OS=Homo sapiens OX=9606 GN=POLR2H PE=1 SV=4	POLR2H	17.143	52	32	5	5	5	5	6	7	5	4	4	5	5	5	5	4	4	5	5	5	5	4	291510	353240	377100	132010	133150	143920	1.22232	1.48116	1.58121	0.553528	0.558308	0.603468	0.000374399	0.400336	Down
Q96DG6	Carboxymethylenebutenolidase homolog OS=Homo sapiens OX=9606 GN=CMBL PE=1 SV=1	CMBL	28.048	45.7	49	10	10	11	9	11	6	6	6	10	8	9	5	6	6	10	8	9	5	6	6	602350	636020	624630	246400	242600	257270	1.3851	1.46252	1.43633	0.566595	0.557857	0.591591	2.71421e-06	0.400577	Down
Q9HAS0	Protein Njmu-R1 OS=Homo sapiens OX=9606 GN=C17orf75 PE=1 SV=2	C17orf75	44.621	14.9	19	4	4	3	3	4	4	1	4	3	2	3	4	3	4	3	2	3	4	3	4	73195	118040	81462	30261	52326	26908	1.14908	1.8531	1.27886	0.475065	0.821461	0.422426	0.0203773	0.401526	Down
Q96LD4	E3 ubiquitin-protein ligase TRIM47 OS=Homo sapiens OX=9606 GN=TRIM47 PE=1 SV=2	TRIM47	69.531	26.6	37	12	12	13	10	6	3	3	2	11	9	8	3	4	3	11	9	8	3	4	3	230290	196360	166420	78535	95581	64745	1.66088	1.41617	1.20024	0.566405	0.689343	0.46695	0.00336599	0.402755	Down
Q01970	1-phosphatidylinositol 4,5-bisphosphate phosphodiesterase beta-3 OS=Homo sapiens OX=9606 GN=PLCB3 PE=1 SV=2	PLCB3	138.8	30.3	69	26	26	16	19	14	7	6	7	20	23	20	10	7	10	20	23	20	10	7	10	192760	213450	212020	87305	76719	85817	1.33233	1.47534	1.46546	0.603441	0.530272	0.593157	6.45816e-05	0.404122	Down
Q14517	Protocadherin Fat 1 OS=Homo sapiens OX=9606 GN=FAT1 PE=1 SV=2	FAT1	506.27	3.4	27	9	9	6	8	6	1	3	3	7	9	8	2	3	3	7	9	8	2	3	3	158790	174850	156700	55744	72111	70714	1.38297	1.52284	1.36477	0.485498	0.628045	0.615878	0.000532024	0.404957	Down
Q9NR09	Baculoviral IAP repeat-containing protein 6 OS=Homo sapiens OX=9606 GN=BIRC6 PE=1 SV=2	BIRC6	530.25	10.3	80	31	31	18	21	15	6	12	8	27	29	19	8	13	10	27	29	19	8	13	10	203450	201480	183890	81375	77318	80317	1.47458	1.4603	1.33281	0.589795	0.56039	0.582127	1.45852e-05	0.40591	Down
P52292	Importin subunit alpha-1 OS=Homo sapiens OX=9606 GN=KPNA2 PE=1 SV=1	KPNA2	57.861	46.5	99	19	19	19	20	24	13	11	12	18	16	18	13	11	13	18	16	18	13	11	13	842000	838970	902360	364820	346720	337310	1.3909	1.3859	1.49061	0.602646	0.572747	0.557203	1.06878e-05	0.406009	Down
P33316	Deoxyuridine 5'-triphosphate nucleotidohydrolase, mitochondrial OS=Homo sapiens OX=9606 GN=DUT PE=1 SV=4	DUT	26.563	42.5	43	9	9	10	8	8	7	5	5	8	9	9	6	4	6	8	9	9	6	4	6	915760	841300	867820	354490	348540	366260	1.48736	1.36642	1.4095	0.575756	0.566092	0.594872	6.25498e-06	0.407365	Down
P98172	Ephrin-B1 OS=Homo sapiens OX=9606 GN=EFNB1 PE=1 SV=1	EFNB1	38.006	31.5	19	6	6	3	6	4	3	1	2	5	6	5	3	3	2	5	6	5	3	3	2	64822	62814	64208	32091	28643	17723	1.43888	1.39431	1.42526	0.712339	0.635802	0.393406	0.00708831	0.408965	Down
Q9H7E9	UPF0488 protein C8orf33 OS=Homo sapiens OX=9606 GN=C8orf33 PE=1 SV=1	C8orf33	24.992	35.4	22	5	5	5	4	4	3	4	2	5	4	4	4	4	2	5	4	4	4	4	2	133600	152950	155490	54112	64875	61821	1.28699	1.47339	1.49786	0.52127	0.624952	0.595532	0.000247606	0.409031	Down
Q96QU8	Exportin-6 OS=Homo sapiens OX=9606 GN=XPO6 PE=1 SV=1	XPO6	128.88	8.1	25	7	7	6	4	5	4	4	2	6	7	7	4	5	4	6	7	7	4	5	4	69087	75494	63910	34577	25226	25560	1.41064	1.54146	1.30493	0.706004	0.515072	0.521892	0.00136775	0.409433	Down
Q9C005	Protein dpy-30 homolog OS=Homo sapiens OX=9606 GN=DPY30 PE=1 SV=1	DPY30	11.25	76.8	20	5	5	3	5	3	4	3	2	3	3	2	3	4	3	3	3	2	3	4	3	656120	564400	388490	194910	289610	175710	1.73482	1.49231	1.02719	0.515353	0.765745	0.464587	0.0149433	0.410341	Down
Q09028	Histone-binding protein RBBP4 OS=Homo sapiens OX=9606 GN=RBBP4 PE=1 SV=3	RBBP4	47.655	60	71	16	11	16	13	12	11	9	10	14	15	14	14	14	15	10	10	9	9	9	10	812210	765520	777470	327510	309150	330730	1.4667	1.38239	1.40397	0.591424	0.558269	0.597239	5.45331e-06	0.410745	Down
Q8NB90	ATPase family protein 2 homolog OS=Homo sapiens OX=9606 GN=SPATA5 PE=1 SV=3	SPATA5	97.903	41.3	57	24	23	14	16	10	6	6	5	20	20	18	9	10	10	19	19	17	8	9	9	293610	304300	302280	115370	131700	122850	1.38701	1.43751	1.42797	0.545008	0.622151	0.580343	2.35557e-05	0.410931	Down
O14975	Very long-chain acyl-CoA synthetase OS=Homo sapiens OX=9606 GN=SLC27A2 PE=1 SV=2	SLC27A2	70.311	19	34	9	9	7	8	6	4	5	4	8	8	6	4	4	4	8	8	6	4	4	4	114620	142620	113600	48472	53248	51648	1.31192	1.63241	1.30025	0.554803	0.609468	0.591155	0.000379716	0.413565	Down
Q8TAD7	Overexpressed in colon carcinoma 1 protein OS=Homo sapiens OX=9606 GN=OCC1 PE=1 SV=2	OCC1	6.4069	57.1	21	4	4	4	5	4	3	2	3	4	4	4	3	3	3	4	4	4	3	3	3	434190	432400	401460	188200	161360	177640	1.45113	1.44515	1.34174	0.628993	0.53929	0.5937	6.96231e-05	0.415749	Down
P00374	Dihydrofolate reductase OS=Homo sapiens OX=9606 GN=DHFR PE=1 SV=2	DHFR	21.452	44.4	28	6	6	6	4	6	4	4	4	6	6	6	4	4	4	6	6	6	4	4	4	360820	363300	383270	163250	143060	155000	1.38007	1.38956	1.46594	0.624402	0.547179	0.592848	3.37846e-05	0.41658	Down
Q9UNN8	Endothelial protein C receptor OS=Homo sapiens OX=9606 GN=PROCR PE=1 SV=1	PROCR	26.671	16.4	12	3	3	1	2	1	3	3	2	2	2	2	3	3	2	2	2	2	3	3	2	105790	96437	98069	39998	43034	43089	1.48854	1.35694	1.3799	0.562801	0.60552	0.606294	2.0998e-05	0.419992	Down
Q96IW7	Vesicle-trafficking protein SEC22a OS=Homo sapiens OX=9606 GN=SEC22A PE=1 SV=1	SEC22A	34.947	13	12	3	3	2	2	2	3	1	2	2	2	2	3	1	2	2	2	2	3	1	2	82986	84173	59197	37972	0	25506	1.43161	1.45209	1.02122	0.655065		0.44001	0.025278	0.420645	Down
Q14684	Ribosomal RNA processing protein 1 homolog B OS=Homo sapiens OX=9606 GN=RRP1B PE=1 SV=3	RRP1B	84.427	25.3	35	12	12	8	9	7	0	6	5	8	9	9	2	6	4	8	9	9	2	6	4	79963	99545	78481	23700	51042	33793	1.30899	1.62955	1.28473	0.387969	0.835558	0.553192	0.0178904	0.420698	Down
P51808	Dynein light chain Tctex-type 3 OS=Homo sapiens OX=9606 GN=DYNLT3 PE=1 SV=1	DYNLT3	13.062	73.3	22	4	4	4	5	4	2	3	4	4	4	3	2	3	3	4	4	3	2	3	3	171440	259130	200570	99695	75006	90861	1.14714	1.73389	1.34205	0.667078	0.501879	0.607968	0.0042619	0.420769	Down
P19224	UDP-glucuronosyltransferase 1-6 OS=Homo sapiens OX=9606 GN=UGT1A6 PE=1 SV=2	UGT1A6	60.75	49.6	141	21	15	27	29	31	19	16	19	21	20	21	16	16	17	15	15	15	13	13	13	1709400	1733200	1744900	702980	750360	731550	1.39119	1.41056	1.42008	0.572118	0.610678	0.59537	1.6825e-06	0.421177	Down
Q5JS54	Proteasome assembly chaperone 4 OS=Homo sapiens OX=9606 GN=PSMG4 PE=1 SV=2	PSMG4	13.775	59.3	14	4	4	3	2	2	2	3	2	3	2	3	2	3	2	3	2	3	2	3	2	89150	89664	60985	31878	31487	37665	1.56941	1.57846	1.07359	0.561185	0.554301	0.66306	0.00368221	0.421319	Down
Q8WUX9	Charged multivesicular body protein 7 OS=Homo sapiens OX=9606 GN=CHMP7 PE=1 SV=1	CHMP7	50.91	9.7	9	4	4	0	2	2	1	1	3	2	3	3	2	2	3	2	3	3	2	2	3	102560	151180	128810	45436	70508	45761	1.13065	1.66664	1.42003	0.500898	0.777297	0.50448	0.0090614	0.422708	Down
Q05932	Folylpolyglutamate synthase, mitochondrial OS=Homo sapiens OX=9606 GN=FPGS PE=1 SV=3	FPGS	64.608	8.3	9	3	3	1	1	1	2	3	1	2	2	3	2	3	1	2	2	3	2	3	1	54766	56752	41809	21318	22062	0	1.39207	1.44255	1.06272	0.541872	0.560783		0.0065713	0.424394	Down
Q6Y1H2	Very-long-chain (3R)-3-hydroxyacyl-CoA dehydratase 2 OS=Homo sapiens OX=9606 GN=HACD2 PE=1 SV=1	HACD2	28.368	10.6	17	3	3	4	4	3	2	2	2	3	3	3	2	2	2	3	3	3	2	2	2	140300	176130	155350	65170	54090	81149	1.25233	1.57215	1.38666	0.581711	0.482811	0.724341	0.00299199	0.424791	Down
Q9BR61	Acyl-CoA-binding domain-containing protein 6 OS=Homo sapiens OX=9606 GN=ACBD6 PE=1 SV=1	ACBD6	31.15	30.9	20	7	7	2	2	2	5	4	5	4	3	4	6	5	6	4	3	4	6	5	6	131730	140410	192930	63361	73533	60746	1.19265	1.27123	1.74674	0.573654	0.665748	0.549978	0.00301513	0.424971	Down
Q15398	Disks large-associated protein 5 OS=Homo sapiens OX=9606 GN=DLGAP5 PE=1 SV=2	DLGAP5	95.114	28.6	44	17	17	11	9	10	4	5	5	15	14	12	5	6	5	15	14	12	5	6	5	103960	112190	92672	57874	36111	37744	1.41586	1.52795	1.26213	0.788204	0.491807	0.514047	0.00553504	0.426548	Down
P13987	CD59 glycoprotein OS=Homo sapiens OX=9606 GN=CD59 PE=1 SV=1	CD59	14.177	40.6	53	8	8	9	9	9	10	9	7	7	7	7	8	8	7	7	7	7	8	8	7	2701700	2828000	3336000	1121000	1393600	1279800	1.28042	1.34027	1.58103	0.531275	0.660469	0.606535	0.000708076	0.427991	Down
P35251	Replication factor C subunit 1 OS=Homo sapiens OX=9606 GN=RFC1 PE=1 SV=4	RFC1	128.25	12.1	35	10	10	7	7	6	5	4	6	9	9	7	7	6	7	9	9	7	7	6	7	135090	129330	122520	60920	46009	58948	1.4662	1.40368	1.32977	0.661195	0.499359	0.639792	0.000781435	0.428688	Down
Q8WVB6	Chromosome transmission fidelity protein 18 homolog OS=Homo sapiens OX=9606 GN=CHTF18 PE=1 SV=1	CHTF18	107.38	17.3	34	11	11	7	8	10	3	3	3	9	9	10	3	4	3	9	9	10	3	4	3	68513	61436	84285	29889	33522	28523	1.34265	1.20397	1.65174	0.585737	0.656933	0.558968	0.00129811	0.429129	Down
Q96FQ6	Protein S100-A16 OS=Homo sapiens OX=9606 GN=S100A16 PE=1 SV=1	S100A16	11.801	64.1	49	6	6	8	12	9	6	7	7	5	6	5	5	4	5	5	6	5	5	4	5	1067600	947190	1403900	506570	479600	485360	1.30988	1.16214	1.7225	0.62153	0.58844	0.595507	0.00213444	0.430441	Down
Q86XZ4	Spermatogenesis-associated serine-rich protein 2 OS=Homo sapiens OX=9606 GN=SPATS2 PE=1 SV=1	SPATS2	59.544	28.1	28	10	10	5	7	6	2	5	3	8	8	7	4	5	3	8	8	7	4	5	3	75987	78490	81219	32997	32954	35692	1.35153	1.39604	1.44458	0.586893	0.586128	0.634827	1.34676e-05	0.431239	Down
O75676	Ribosomal protein S6 kinase alpha-4 OS=Homo sapiens OX=9606 GN=RPS6KA4 PE=1 SV=1	RPS6KA4	85.605	19.2	37	10	10	7	11	8	4	5	2	8	10	10	4	6	3	8	10	10	4	6	3	47536	60478	51457	23446	20850	24732	1.24822	1.58805	1.35117	0.615653	0.547486	0.649421	0.000658312	0.432863	Down
P98179	RNA-binding protein 3 OS=Homo sapiens OX=9606 GN=RBM3 PE=1 SV=1	RBM3	17.17	17.8	17	2	2	3	3	3	3	3	2	2	2	2	1	1	1	2	2	2	1	1	1	719530	759150	643850	325210	290680	305930	1.4181	1.49618	1.26894	0.640945	0.572891	0.602946	0.000140134	0.434311	Down
P11233	Ras-related protein Ral-A OS=Homo sapiens OX=9606 GN=RALA PE=1 SV=1	RALA	23.567	27.2	27	5	3	5	5	5	4	4	4	5	5	5	4	5	5	3	3	3	2	3	3	876310	912120	933850	429810	400420	359200	1.34413	1.39906	1.43239	0.659267	0.614187	0.550961	0.000115373	0.436929	Down
Q8TDZ2	[F-actin]-monooxygenase MICAL1 OS=Homo sapiens OX=9606 GN=MICAL1 PE=1 SV=2	MICAL1	117.87	6.9	17	6	5	3	3	5	3	1	2	3	3	5	4	2	3	3	3	5	3	1	2	61759	66529	52386	18078	0	34551	1.32358	1.42581	1.1227	0.387436		0.740475	0.0427922	0.436948	Down
Q96CT7	Coiled-coil domain-containing protein 124 OS=Homo sapiens OX=9606 GN=CCDC124 PE=1 SV=1	CCDC124	25.835	38.1	37	9	9	8	8	6	6	6	3	6	8	6	7	6	6	6	8	6	7	6	6	339210	300850	280770	143020	141780	117650	1.53804	1.36411	1.27306	0.64848	0.642857	0.533447	0.000600952	0.437044	Down
Q9BZX2	Uridine-cytidine kinase 2 OS=Homo sapiens OX=9606 GN=UCK2 PE=1 SV=1	UCK2	29.299	25.7	26	5	5	5	5	3	3	5	5	4	5	3	5	5	5	4	5	3	5	5	5	157630	169950	200730	74639	78675	77776	1.24543	1.34277	1.58596	0.589721	0.621609	0.614506	0.000357844	0.437407	Down
Q9Y2S6	Translation machinery-associated protein 7 OS=Homo sapiens OX=9606 GN=TMA7 PE=1 SV=1	TMA7	7.0662	29.7	8	2	2	2	1	1	2	1	1	2	2	2	2	2	2	2	2	2	2	2	2	454130	313700	353300	142160	189950	159160	1.68989	1.16733	1.31469	0.529	0.706835	0.59226	0.00400414	0.438193	Down
Q9BTX7	Alpha-tocopherol transfer protein-like OS=Homo sapiens OX=9606 GN=TTPAL PE=1 SV=2	TTPAL	38.515	33.3	24	8	8	4	6	7	3	2	2	8	7	8	3	3	3	8	7	8	3	3	3	93975	111540	89396	51459	37948	40254	1.32804	1.57627	1.26333	0.727212	0.536277	0.568865	0.00197886	0.439657	Down
P51809	Vesicle-associated membrane protein 7 OS=Homo sapiens OX=9606 GN=VAMP7 PE=1 SV=3	VAMP7	24.935	61.4	41	11	11	10	7	6	4	8	6	10	7	8	6	8	7	10	7	8	6	8	7	194600	189460	187300	79026	87511	84676	1.41945	1.38196	1.3662	0.57643	0.638321	0.617642	1.38054e-05	0.439676	Down
Q9BQS8	FYVE and coiled-coil domain-containing protein 1 OS=Homo sapiens OX=9606 GN=FYCO1 PE=1 SV=3	FYCO1	166.98	14.1	30	14	14	7	4	5	5	5	4	10	9	8	5	7	5	10	9	8	5	7	5	86299	91046	86398	30039	47175	39485	1.36103	1.4359	1.36259	0.473749	0.744003	0.622723	0.0032803	0.442478	Down
P39019	40S ribosomal protein S19 OS=Homo sapiens OX=9606 GN=RPS19 PE=1 SV=2	RPS19	16.06	57.2	49	12	12	10	9	10	7	6	7	10	9	10	9	9	9	10	9	10	9	9	9	3305600	2941900	3434200	1571800	1471500	1241900	1.42004	1.2638	1.47529	0.675225	0.632137	0.533504	0.000629141	0.442615	Down
Q9H8V3	Protein ECT2 OS=Homo sapiens OX=9606 GN=ECT2 PE=1 SV=4	ECT2	103.5	21.4	47	14	14	13	8	8	8	6	4	12	9	11	8	8	7	12	9	11	8	8	7	147470	160130	164100	69502	69283	70264	1.29977	1.41136	1.44635	0.612578	0.610648	0.619294	1.53606e-05	0.443184	Down
O00411	DNA-directed RNA polymerase, mitochondrial OS=Homo sapiens OX=9606 GN=POLRMT PE=1 SV=2	POLRMT	138.62	15.2	25	12	12	3	8	7	1	3	3	8	10	8	3	5	3	8	10	8	3	5	3	28204	44736	45931	16774	16662	19293	0.986154	1.5642	1.60598	0.586503	0.582587	0.67458	0.00873942	0.443577	Down
Q8NEU8	DCC-interacting protein 13-beta OS=Homo sapiens OX=9606 GN=APPL2 PE=1 SV=3	APPL2	74.493	53.5	90	23	22	17	20	19	8	12	14	19	19	17	13	13	14	19	19	17	13	13	13	246220	252940	242670	104770	115490	110460	1.37739	1.41498	1.35753	0.586099	0.646068	0.617929	1.22955e-05	0.445812	Down
Q13546	Receptor-interacting serine/threonine-protein kinase 1 OS=Homo sapiens OX=9606 GN=RIPK1 PE=1 SV=3	RIPK1	75.93	11.8	12	6	6	2	2	1	3	3	1	4	4	4	3	4	2	4	4	4	3	4	2	122790	126720	104390	38337	39846	80110	1.4384	1.48444	1.22286	0.449092	0.466769	0.938435	0.0251018	0.447287	Down
P31350	Ribonucleoside-diphosphate reductase subunit M2 OS=Homo sapiens OX=9606 GN=RRM2 PE=1 SV=1	RRM2	44.877	48.8	61	15	13	10	13	11	10	9	8	11	13	13	9	9	7	10	12	11	7	7	6	480660	485070	516950	224070	221860	221500	1.34131	1.35361	1.44258	0.62528	0.619113	0.618108	4.25083e-06	0.450146	Down
Q9UG63	ATP-binding cassette sub-family F member 2 OS=Homo sapiens OX=9606 GN=ABCF2 PE=1 SV=2	ABCF2	71.289	35.3	78	17	17	17	15	14	12	10	10	16	16	14	11	9	9	16	16	14	11	9	9	377770	349270	418930	161720	168190	187030	1.36304	1.26021	1.51155	0.583507	0.606852	0.674829	0.000310396	0.451101	Down
P63096	Guanine nucleotide-binding protein G(i) subunit alpha-1 OS=Homo sapiens OX=9606 GN=GNAI1 PE=1 SV=2	GNAI1	40.361	37	17	11	4	3	4	2	2	3	3	9	10	9	8	9	9	3	3	3	2	3	3	134570	140670	100060	85839	46834	36649	1.48253	1.54974	1.10234	0.945672	0.515962	0.403755	0.0362229	0.451162	Down
Q14914	Prostaglandin reductase 1 OS=Homo sapiens OX=9606 GN=PTGR1 PE=1 SV=2	PTGR1	35.869	36.8	30	9	9	9	5	6	2	4	4	9	8	7	3	4	4	9	8	7	3	4	4	325010	412770	252540	134570	163050	149980	1.35617	1.72236	1.05377	0.561519	0.680358	0.625821	0.00697446	0.451977	Down
Q8TEQ6	Gem-associated protein 5 OS=Homo sapiens OX=9606 GN=GEMIN5 PE=1 SV=3	GEMIN5	168.59	38.7	158	40	40	29	40	29	21	20	19	33	35	30	23	23	21	33	35	30	23	23	21	388830	474830	407500	186470	192650	196240	1.26345	1.54289	1.32411	0.605907	0.625988	0.637654	0.000221462	0.452632	Down
Q86UV5	Ubiquitin carboxyl-terminal hydrolase 48 OS=Homo sapiens OX=9606 GN=USP48 PE=1 SV=1	USP48	119.03	17.8	32	13	13	5	8	6	5	5	3	7	9	7	6	6	6	7	9	7	6	6	6	105560	106700	84843	54319	43011	37785	1.46537	1.4812	1.17778	0.75405	0.597074	0.524527	0.00362023	0.454773	Down
Q03154	Aminoacylase-1 OS=Homo sapiens OX=9606 GN=ACY1 PE=1 SV=1	ACY1	45.884	40.4	78	13	13	13	13	14	12	14	12	12	11	12	10	10	11	12	11	12	10	10	11	617290	627170	571490	289430	272880	268070	1.39958	1.42198	1.29573	0.656222	0.618698	0.607793	2.92574e-05	0.457268	Down
P49915	GMP synthase [glutamine-hydrolyzing] OS=Homo sapiens OX=9606 GN=GMPS PE=1 SV=1	GMPS	76.715	75.3	244	40	40	47	52	46	34	34	31	39	38	38	31	31	32	39	38	38	31	31	32	1871400	1926400	1923500	893550	831470	894590	1.34618	1.38575	1.38366	0.642772	0.598115	0.64352	7.25206e-06	0.457875	Down
Q9C0E2	Exportin-4 OS=Homo sapiens OX=9606 GN=XPO4 PE=1 SV=2	XPO4	130.14	21.6	39	17	17	9	10	4	4	5	7	11	12	6	6	6	8	11	12	6	6	6	8	112670	128340	95553	53693	48964	51564	1.37743	1.569	1.16817	0.656415	0.598601	0.630387	0.000980923	0.458232	Down
Q13572	Inositol-tetrakisphosphate 1-kinase OS=Homo sapiens OX=9606 GN=ITPK1 PE=1 SV=2	ITPK1	45.621	42.3	43	11	11	10	10	10	5	4	4	10	10	10	5	5	4	10	10	10	5	5	4	189060	178730	199440	84782	85950	89302	1.37122	1.2963	1.4465	0.614909	0.62338	0.647692	2.48288e-05	0.458421	Down
P52943	Cysteine-rich protein 2 OS=Homo sapiens OX=9606 GN=CRIP2 PE=1 SV=1	CRIP2	22.492	59.1	53	8	8	9	9	10	9	8	8	8	8	8	7	6	7	8	8	8	7	6	7	1118200	1130700	1214800	549130	527740	512570	1.32773	1.34257	1.44243	0.652026	0.626628	0.608616	1.85669e-05	0.458884	Down
Q99661	Kinesin-like protein KIF2C OS=Homo sapiens OX=9606 GN=KIF2C PE=1 SV=2	KIF2C	81.312	29.2	41	13	13	12	10	6	3	5	5	12	10	9	4	5	5	12	10	9	4	5	5	229190	225510	170210	77927	92218	117710	1.50656	1.48237	1.11886	0.512248	0.606189	0.773759	0.00710895	0.460638	Down
Q8IWV8	E3 ubiquitin-protein ligase UBR2 OS=Homo sapiens OX=9606 GN=UBR2 PE=1 SV=1	UBR2	200.54	18.6	51	20	20	10	12	10	6	7	6	12	14	13	8	9	7	12	14	13	8	9	7	70785	69477	56821	34649	32774	23427	1.47503	1.44777	1.18405	0.722022	0.682951	0.488176	0.00512982	0.460978	Down
Q5M775	Cytospin-B OS=Homo sapiens OX=9606 GN=SPECC1 PE=1 SV=1	SPECC1	118.58	8.1	17	7	7	4	3	4	1	3	2	5	6	5	3	4	3	5	6	5	3	4	3	117300	127780	105670	49004	62696	50534	1.37197	1.49455	1.23595	0.573164	0.733309	0.591059	0.00123444	0.462535	Down
Q8N4V1	Membrane magnesium transporter 1 OS=Homo sapiens OX=9606 GN=MMGT1 PE=1 SV=1	MMGT1	14.686	26.7	15	3	3	3	3	1	3	2	3	3	3	3	3	3	3	3	3	3	3	3	3	158190	168260	155710	73095	72228	78250	1.3449	1.43051	1.32381	0.621439	0.614068	0.665266	2.36825e-05	0.463693	Down
Q09666	Neuroblast differentiation-associated protein AHNAK OS=Homo sapiens OX=9606 GN=AHNAK PE=1 SV=2	AHNAK	629.09	68.8	1466	239	239	275	271	268	221	217	214	224	221	221	190	198	189	224	221	221	190	198	189	4733700	4644700	5116800	2229200	2216600	2281200	1.33832	1.31316	1.44664	0.630246	0.626683	0.644947	1.56266e-05	0.46408	Down
Q7Z4S6	Kinesin-like protein KIF21A OS=Homo sapiens OX=9606 GN=KIF21A PE=1 SV=2	KIF21A	187.18	13.7	35	15	15	9	6	9	3	6	2	11	8	10	4	6	6	11	8	10	4	6	6	96007	117210	107260	45839	50754	52468	1.22683	1.49777	1.37062	0.585755	0.648561	0.670463	0.000413939	0.465116	Down
Q12834	Cell division cycle protein 20 homolog OS=Homo sapiens OX=9606 GN=CDC20 PE=1 SV=2	CDC20	54.722	29.7	17	8	8	4	4	6	2	1	0	7	5	7	3	2	0	7	5	7	3	2	0	62878	61840	75773	37741	24458	0	1.19681	1.17705	1.44225	0.718356	0.46553		0.0231079	0.465354	Down
Q12979	Active breakpoint cluster region-related protein OS=Homo sapiens OX=9606 GN=ABR PE=1 SV=2	ABR	97.597	19.3	42	12	10	8	9	5	7	7	6	9	10	8	6	7	6	7	8	6	5	6	5	148160	134900	105940	61288	62496	57438	1.55897	1.41945	1.11472	0.644886	0.657597	0.604375	0.00185387	0.465875	Down
Q04912	Macrophage-stimulating protein receptor OS=Homo sapiens OX=9606 GN=MST1R PE=1 SV=3	MST1R	152.24	10.9	33	13	12	8	9	8	3	2	3	11	13	12	4	5	4	10	12	11	3	4	3	328390	327930	248690	133890	140790	147310	1.48481	1.48273	1.12445	0.605381	0.636579	0.666059	0.00143524	0.466287	Down
P85298	Rho GTPase-activating protein 8 OS=Homo sapiens OX=9606 GN=ARHGAP8 PE=1 SV=1	ARHGAP8	53.483	23.7	22	7	6	4	6	3	4	3	2	6	7	4	4	3	3	5	6	4	4	3	3	101700	95840	82162	39789	47407	43417	1.48715	1.40146	1.20145	0.581831	0.693228	0.634883	0.000726616	0.466962	Down
Q9BRX5	DNA replication complex GINS protein PSF3 OS=Homo sapiens OX=9606 GN=GINS3 PE=1 SV=1	GINS3	24.534	37	21	7	7	5	3	5	4	2	2	5	5	5	4	4	3	5	5	5	4	4	3	127590	138060	122510	63279	41547	76566	1.34411	1.45441	1.29059	0.666619	0.437681	0.806592	0.0126646	0.467312	Down
Q9ULX3	RNA-binding protein NOB1 OS=Homo sapiens OX=9606 GN=NOB1 PE=1 SV=1	NOB1	46.674	26.7	42	8	8	7	8	7	6	7	7	6	7	6	6	7	7	6	7	6	6	7	7	370970	462600	349170	181210	181420	192130	1.28105	1.59747	1.20577	0.625761	0.626486	0.663471	0.00102373	0.469043	Down
P60866	40S ribosomal protein S20 OS=Homo sapiens OX=9606 GN=RPS20 PE=1 SV=1	RPS20	13.373	37	41	6	6	7	8	7	5	7	7	6	6	6	3	4	4	6	6	6	3	4	4	4002200	4117400	4653000	2131100	1835600	2029200	1.27944	1.31627	1.48749	0.68128	0.586813	0.648704	0.000289887	0.469439	Down
Q5T0W9	Protein FAM83B OS=Homo sapiens OX=9606 GN=FAM83B PE=1 SV=1	FAM83B	114.8	13.5	34	11	11	10	7	7	4	2	4	11	10	9	4	4	4	11	10	9	4	4	4	109600	130290	101260	50464	50805	59335	1.3106	1.55801	1.21087	0.603451	0.607529	0.709531	0.00119353	0.470765	Down
Q5T0Z8	Uncharacterized protein C6orf132 OS=Homo sapiens OX=9606 GN=C6orf132 PE=1 SV=4	C6orf132	124.03	32	76	26	26	18	14	13	10	9	12	18	18	17	17	14	13	18	18	17	17	14	13	188440	202470	204780	80989	101400	98374	1.29002	1.38606	1.40188	0.554432	0.694162	0.673446	0.000545968	0.47132	Down
P51617	Interleukin-1 receptor-associated kinase 1 OS=Homo sapiens OX=9606 GN=IRAK1 PE=1 SV=2	IRAK1	76.536	23.3	26	10	10	7	9	3	3	1	3	6	9	7	3	2	3	6	9	7	3	2	3	51593	41548	48134	23412	28328	14853	1.4892	1.19926	1.38936	0.675775	0.817673	0.428724	0.0178659	0.471365	Down
Q13330	Metastasis-associated protein MTA1 OS=Homo sapiens OX=9606 GN=MTA1 PE=1 SV=2	MTA1	80.785	19.2	36	12	10	7	10	6	6	4	3	8	11	10	6	4	5	7	10	9	6	3	4	2438000	2705900	2147100	1246900	883780	1307600	1.36337	1.51319	1.2007	0.697288	0.494225	0.731233	0.00559196	0.471587	Down
Q8N3F8	MICAL-like protein 1 OS=Homo sapiens OX=9606 GN=MICALL1 PE=1 SV=2	MICALL1	93.44	13.3	22	8	8	4	4	4	3	4	3	5	6	4	6	6	6	5	6	4	6	6	6	204370	206290	189830	93799	104440	85483	1.38679	1.39982	1.28813	0.636492	0.708699	0.580062	0.00029164	0.472478	Down
Q15910	Histone-lysine N-methyltransferase EZH2 OS=Homo sapiens OX=9606 GN=EZH2 PE=1 SV=2	EZH2	85.362	16.4	20	8	8	4	7	5	1	2	1	7	6	5	1	2	2	7	6	5	1	2	2	83491	73495	74148	0	32172	40804	1.37271	1.20836	1.2191		0.528953	0.670876	0.00532995	0.473597	Down
Q9H8H3	Methyltransferase-like protein 7A OS=Homo sapiens OX=9606 GN=METTL7A PE=1 SV=1	METTL7A	28.319	11.9	8	2	2	1	1	2	2	1	1	2	2	2	2	2	1	2	2	2	2	2	1	61641	67105	72572	29239	34548	0	1.16258	1.26563	1.36874	0.551461	0.651591		0.00334579	0.475263	Down
O60678	Protein arginine N-methyltransferase 3 OS=Homo sapiens OX=9606 GN=PRMT3 PE=1 SV=4	PRMT3	59.902	42.4	47	17	17	11	10	13	3	5	5	15	15	13	7	6	5	15	15	13	7	6	5	143690	130700	143750	61124	68701	68946	1.39751	1.27117	1.3981	0.594484	0.668177	0.67056	0.000124996	0.475376	Down
Q9H7B4	Histone-lysine N-methyltransferase SMYD3 OS=Homo sapiens OX=9606 GN=SMYD3 PE=1 SV=4	SMYD3	49.097	18.2	22	6	6	5	5	4	2	2	4	5	5	5	3	3	4	5	5	5	3	3	4	49558	73337	49129	31539	26756	23562	1.17121	1.73318	1.16107	0.745365	0.632328	0.556844	0.00953888	0.475851	Down
Q00796	Sorbitol dehydrogenase OS=Homo sapiens OX=9606 GN=SORD PE=1 SV=4	SORD	38.324	66.9	98	16	16	19	14	19	16	15	15	15	15	15	14	14	15	15	15	15	14	14	15	1167300	1147400	1151600	533880	564190	555410	1.36799	1.34467	1.34959	0.625668	0.661189	0.650899	1.7574e-06	0.477008	Down
P05120	Plasminogen activator inhibitor 2 OS=Homo sapiens OX=9606 GN=SERPINB2 PE=1 SV=2	SERPINB2	46.596	58.1	122	18	18	23	28	18	18	19	16	18	18	17	16	17	16	18	18	17	16	17	16	4406500	4405400	4083900	1974300	2068800	2121000	1.38715	1.38681	1.2856	0.621504	0.651252	0.667685	2.33522e-05	0.477989	Down
P51648	Aldehyde dehydrogenase family 3 member A2 OS=Homo sapiens OX=9606 GN=ALDH3A2 PE=1 SV=1	ALDH3A2	54.847	33.4	93	13	12	17	20	21	12	12	11	13	13	13	12	11	12	12	12	12	11	10	11	444120	464130	432130	215460	213480	212780	1.34439	1.40496	1.3081	0.652217	0.646224	0.644105	4.06148e-06	0.478767	Down
Q5T0F9	Coiled-coil and C2 domain-containing protein 1B OS=Homo sapiens OX=9606 GN=CC2D1B PE=1 SV=1	CC2D1B	94.223	7.7	17	4	4	3	2	3	2	3	4	3	3	3	3	3	3	3	3	3	3	3	3	107510	105510	78062	54586	43483	42135	1.49567	1.46784	1.08599	0.759394	0.60493	0.586177	0.00529344	0.481672	Down
P24386	Rab proteins geranylgeranyltransferase component A 1 OS=Homo sapiens OX=9606 GN=CHM PE=1 SV=3	CHM	73.475	22.8	32	10	8	4	7	6	5	6	4	7	8	6	7	8	6	6	7	5	5	6	5	114350	122930	117690	57661	58357	55086	1.30419	1.40205	1.34228	0.657638	0.665576	0.628269	1.18324e-05	0.482021	Down
P40818	Ubiquitin carboxyl-terminal hydrolase 8 OS=Homo sapiens OX=9606 GN=USP8 PE=1 SV=1	USP8	127.52	13.1	50	11	11	9	11	8	7	8	7	10	10	9	7	7	8	10	10	9	7	7	8	140740	147740	130090	66490	64855	71224	1.3595	1.42712	1.25663	0.642272	0.626478	0.688001	9.84074e-05	0.483957	Down
Q9Y221	60S ribosome subunit biogenesis protein NIP7 homolog OS=Homo sapiens OX=9606 GN=NIP7 PE=1 SV=1	NIP7	20.462	56.7	43	9	9	9	10	9	4	5	6	7	7	7	6	7	6	7	7	7	6	7	6	300010	283300	257100	152440	101480	153080	1.44304	1.36266	1.23664	0.733231	0.488115	0.73631	0.00670413	0.484285	Down
Q05639	Elongation factor 1-alpha 2 OS=Homo sapiens OX=9606 GN=EEF1A2 PE=1 SV=1	EEF1A2	50.47	75.4	139	31	18	23	26	24	21	22	23	29	30	30	24	26	24	16	17	17	14	15	14	11245000	12809000	12224000	5933600	5703800	5934600	1.25293	1.42719	1.36201	0.661125	0.635521	0.661237	5.65876e-05	0.484379	Down
Q9H2D1	Mitochondrial folate transporter/carrier OS=Homo sapiens OX=9606 GN=SLC25A32 PE=1 SV=2	SLC25A32	35.407	24.1	13	5	5	1	3	1	4	2	2	4	4	4	4	2	3	4	4	4	4	2	3	80599	68700	73637	19283	41986	46775	1.4611	1.24539	1.33489	0.349562	0.761122	0.847936	0.0488171	0.484637	Down
Q13043	Serine/threonine-protein kinase 4 OS=Homo sapiens OX=9606 GN=STK4 PE=1 SV=2	STK4	55.63	25.5	29	9	5	6	7	6	4	4	2	9	7	6	7	7	6	5	5	5	3	4	3	103220	85754	107260	46459	47243	49968	1.40785	1.16963	1.46296	0.63367	0.644363	0.681531	0.000579315	0.48499	Down
Q06203	Amidophosphoribosyltransferase OS=Homo sapiens OX=9606 GN=PPAT PE=1 SV=1	PPAT	57.398	24.6	34	11	11	8	9	6	3	4	4	9	10	8	4	5	5	9	10	8	4	5	5	183490	211720	207510	98842	98751	95746	1.22865	1.41768	1.38948	0.661845	0.661235	0.641114	9.77105e-05	0.486689	Down
Q9NVI1	Fanconi anemia group I protein OS=Homo sapiens OX=9606 GN=FANCI PE=1 SV=4	FANCI	149.32	30.2	96	29	29	24	22	20	10	9	11	24	24	25	15	14	15	24	24	25	15	14	15	163050	164710	176540	87090	74183	84481	1.30431	1.31759	1.41222	0.69667	0.593421	0.675799	0.000198332	0.487306	Down
Q9C0D5	Protein TANC1 OS=Homo sapiens OX=9606 GN=TANC1 PE=1 SV=3	TANC1	202.22	9.6	26	13	13	9	10	0	3	1	3	10	11	6	4	3	5	10	11	6	4	3	5	56197	38394	36216	18161	22554	23123	1.73229	1.18351	1.11637	0.559819	0.695235	0.712775	0.0111492	0.488043	Down
Q16658	Fascin OS=Homo sapiens OX=9606 GN=FSCN1 PE=1 SV=3	FSCN1	54.529	55.2	96	21	21	18	17	18	14	15	14	19	19	18	16	15	15	19	19	18	16	15	15	493380	510180	512310	246530	242750	251690	1.31169	1.35636	1.36202	0.655421	0.645371	0.669139	1.44446e-06	0.488806	Down
Q9NQP4	Prefoldin subunit 4 OS=Homo sapiens OX=9606 GN=PFDN4 PE=1 SV=1	PFDN4	15.314	29.9	25	5	5	5	5	6	3	3	3	5	5	5	3	4	3	5	5	5	3	4	3	757220	979620	832690	419890	417110	419060	1.18761	1.53642	1.30598	0.658549	0.654189	0.657248	0.000701931	0.48883	Down
Q96KB5	Lymphokine-activated killer T-cell-originated protein kinase OS=Homo sapiens OX=9606 GN=PBK PE=1 SV=3	PBK	36.085	48.1	44	12	12	8	10	8	6	5	7	11	11	11	7	6	8	11	11	11	7	6	8	346810	344280	371160	179970	171280	168520	1.31532	1.30572	1.40767	0.682558	0.6496	0.639132	2.11006e-05	0.489309	Down
Q9H1A4	Anaphase-promoting complex subunit 1 OS=Homo sapiens OX=9606 GN=ANAPC1 PE=1 SV=1	ANAPC1	216.5	8.1	22	11	11	3	6	5	3	3	2	9	9	8	3	3	2	9	9	8	3	3	2	58686	71120	45270	28276	36948	20454	1.35038	1.63648	1.04167	0.650636	0.850181	0.47065	0.0279345	0.48938	Down
C9J7I0	UBAP1-MVB12-associated (UMA)-domain containing protein 1 OS=Homo sapiens OX=9606 GN=UMAD1 PE=1 SV=2	UMAD1	15.2	38.7	10	3	3	1	2	3	1	1	2	2	2	3	2	2	3	2	2	3	2	2	3	47283	75573	83635	33299	29444	38491	0.921921	1.47352	1.63071	0.649262	0.574097	0.750495	0.0229006	0.490268	Down
P0DN79	Cystathionine beta-synthase-like protein OS=Homo sapiens OX=9606 GN=CBSL PE=1 SV=1	CBSL	60.586	37.7	69	12	12	13	12	13	11	11	9	11	11	12	9	10	9	11	11	12	9	10	9	192180	181850	195960	86799	95359	97540	1.35706	1.28412	1.38376	0.612924	0.67337	0.68877	7.17588e-05	0.490701	Down
P04920	Anion exchange protein 2 OS=Homo sapiens OX=9606 GN=SLC4A2 PE=1 SV=4	SLC4A2	137.01	13.1	28	11	10	8	6	5	3	1	5	9	9	7	5	4	6	8	8	6	4	3	5	91744	91718	90127	48065	44206	41986	1.34969	1.3493	1.3259	0.707105	0.650334	0.617674	5.71481e-05	0.490725	Down
P11274	Breakpoint cluster region protein OS=Homo sapiens OX=9606 GN=BCR PE=1 SV=2	BCR	142.82	24	66	23	19	18	17	14	5	7	5	19	21	18	8	9	10	17	18	16	7	8	9	151850	155370	162410	74213	80062	76408	1.30099	1.33115	1.39146	0.635827	0.685939	0.654633	1.78733e-05	0.491207	Down
Q9UET6	Putative tRNA (cytidine(32)/guanosine(34)-2'-O)-methyltransferase OS=Homo sapiens OX=9606 GN=FTSJ1 PE=1 SV=2	FTSJ1	36.079	21.9	10	6	6	3	2	1	1	2	1	4	2	2	2	2	3	4	2	2	2	2	3	57166	75914	49492	35944	0	23917	1.17901	1.56567	1.02074	0.741318		0.49327	0.0487949	0.491811	Down
Q9NRY4	Rho GTPase-activating protein 35 OS=Homo sapiens OX=9606 GN=ARHGAP35 PE=1 SV=3	ARHGAP35	170.51	22.5	64	24	24	13	17	12	8	8	6	19	19	16	9	10	8	19	19	16	9	10	8	104010	116780	102750	50950	60122	48384	1.29206	1.4507	1.27641	0.632924	0.746863	0.601048	0.000774283	0.492854	Down
Q9H4H8	Protein FAM83D OS=Homo sapiens OX=9606 GN=FAM83D PE=1 SV=3	FAM83D	64.424	21	35	9	9	9	7	7	4	3	5	9	7	8	4	4	6	9	7	8	4	4	6	59670	56584	53338	24320	28652	30616	1.41409	1.34096	1.26403	0.576349	0.679011	0.725555	0.000716026	0.492878	Down
O14646	Chromodomain-helicase-DNA-binding protein 1 OS=Homo sapiens OX=9606 GN=CHD1 PE=1 SV=2	CHD1	196.69	12.4	29	15	11	7	6	9	3	2	2	11	11	12	7	7	7	9	9	10	5	4	5	100230	96158	77766	58671	38039	38579	1.46878	1.40911	1.13959	0.859768	0.557426	0.565339	0.0113286	0.493486	Down
Q12774	Rho guanine nucleotide exchange factor 5 OS=Homo sapiens OX=9606 GN=ARHGEF5 PE=1 SV=3	ARHGEF5	176.8	10.7	25	11	11	5	5	9	1	2	3	6	7	10	2	2	3	6	7	10	2	2	3	56100	56740	61244	35775	23590	26578	1.29448	1.30925	1.41318	0.825491	0.544328	0.613275	0.00473446	0.493681	Down
Q96S55	ATPase WRNIP1 OS=Homo sapiens OX=9606 GN=WRNIP1 PE=1 SV=2	WRNIP1	72.132	16.5	27	8	8	6	5	5	3	4	4	6	7	7	4	5	6	6	7	7	4	5	6	70588	66253	67152	33350	32357	35001	1.38998	1.30462	1.32232	0.656709	0.637156	0.68922	1.91068e-05	0.493681	Down
Q99436	Proteasome subunit beta type-7 OS=Homo sapiens OX=9606 GN=PSMB7 PE=1 SV=1	PSMB7	29.965	57.8	46	10	10	8	9	8	7	7	7	8	9	8	8	8	7	8	9	8	8	8	7	1112300	895370	884080	508690	471530	448750	1.5446	1.24336	1.22768	0.706396	0.654794	0.62316	0.00107725	0.494144	Down
Q96TA1	Protein Niban 2 OS=Homo sapiens OX=9606 GN=NIBAN2 PE=1 SV=3	NIBAN2	84.137	46.1	139	22	22	28	26	24	20	20	21	20	21	19	19	19	17	20	21	19	19	19	17	618640	628080	526630	305110	283780	288580	1.40026	1.42163	1.192	0.690601	0.642322	0.653187	0.000316564	0.494805	Down
Q8IWR0	Zinc finger CCCH domain-containing protein 7A OS=Homo sapiens OX=9606 GN=ZC3H7A PE=1 SV=1	ZC3H7A	110.54	13.2	26	10	10	6	7	3	4	3	3	8	9	6	4	5	4	8	9	6	4	5	4	45758	49862	37303	23608	22908	19260	1.38173	1.50565	1.12642	0.712877	0.69174	0.581583	0.0028102	0.494854	Down
Q96PV6	Leukocyte receptor cluster member 8 OS=Homo sapiens OX=9606 GN=LENG8 PE=1 SV=3	LENG8	88.156	15.1	24	8	8	4	4	4	3	2	7	6	6	6	5	5	6	6	6	6	5	5	6	144560	190000	161580	102090	59479	84240	1.16903	1.53649	1.30667	0.825582	0.480995	0.681233	0.0152077	0.495442	Down
Q04323	UBX domain-containing protein 1 OS=Homo sapiens OX=9606 GN=UBXN1 PE=1 SV=2	UBXN1	33.325	35.4	27	8	8	4	5	6	2	5	5	6	6	7	3	6	4	6	6	7	3	6	4	243410	254420	254870	123380	102100	148970	1.29571	1.35432	1.35671	0.656772	0.543495	0.792991	0.00297796	0.497488	Down
Q7LBR1	Charged multivesicular body protein 1b OS=Homo sapiens OX=9606 GN=CHMP1B PE=1 SV=1	CHMP1B	22.109	12.6	13	3	3	2	3	3	1	3	1	3	3	3	3	3	3	3	3	3	3	3	3	230360	175350	318670	109450	133250	118710	1.27295	0.968972	1.76095	0.604813	0.73633	0.655983	0.0212539	0.498927	Down
Q8NDZ4	Divergent protein kinase domain 2A OS=Homo sapiens OX=9606 GN=DIPK2A PE=1 SV=1	DIPK2A	49.481	25.6	26	9	9	5	7	4	4	3	3	6	6	6	4	4	4	6	6	6	4	4	4	82860	95466	74341	43204	40447	42556	1.3122	1.51184	1.17729	0.684196	0.640535	0.673934	0.000782847	0.499501	Down
P12268	Inosine-5'-monophosphate dehydrogenase 2 OS=Homo sapiens OX=9606 GN=IMPDH2 PE=1 SV=2	IMPDH2	55.804	51.9	193	29	28	34	36	34	32	29	28	27	28	24	23	23	23	26	28	24	23	23	23	1165900	1116100	1223100	588670	550790	613960	1.3303	1.27348	1.39556	0.671676	0.628454	0.700532	7.3288e-05	0.50025	Down
O60828	Polyglutamine-binding protein 1 OS=Homo sapiens OX=9606 GN=PQBP1 PE=1 SV=1	PQBP1	30.472	34	20	6	6	5	4	3	3	3	2	6	5	4	5	4	4	6	5	4	5	4	4	237610	219430	287680	141420	104720	127660	1.27459	1.17707	1.54318	0.75861	0.561742	0.684798	0.00443233	0.501932	Down
P54709	Sodium/potassium-transporting ATPase subunit beta-3 OS=Homo sapiens OX=9606 GN=ATP1B3 PE=1 SV=1	ATP1B3	31.512	32.6	31	9	9	9	6	7	3	3	3	8	6	7	3	3	3	8	6	7	3	3	3	445820	226230	321530	197340	155690	146550	1.79145	0.909065	1.29201	0.792976	0.625613	0.588885	0.0380868	0.502816	Down
Q9Y4F5	Centrosomal protein of 170 kDa protein B OS=Homo sapiens OX=9606 GN=CEP170B PE=1 SV=4	CEP170B	171.69	10.4	23	10	10	7	6	3	2	3	2	9	6	4	3	4	2	9	6	4	3	4	2	56730	57698	55007	31073	30819	23380	1.33636	1.35916	1.29577	0.73197	0.725987	0.55075	0.00182338	0.503271	Down
O94822	E3 ubiquitin-protein ligase listerin OS=Homo sapiens OX=9606 GN=LTN1 PE=1 SV=6	LTN1	200.55	13.1	41	16	16	9	7	7	5	7	6	10	11	13	7	9	8	10	11	13	7	9	8	91976	82796	72608	39832	44131	40615	1.48365	1.33557	1.17123	0.642524	0.711871	0.655155	0.000820793	0.503601	Down
P62341	Thioredoxin reductase-like selenoprotein T OS=Homo sapiens OX=9606 GN=SELENOT PE=1 SV=2	SELENOT	22.324	22.1	22	3	3	4	3	4	3	4	4	3	3	3	2	3	3	3	3	3	2	3	3	157370	175970	159140	85281	81765	81101	1.27489	1.42558	1.28923	0.690882	0.662398	0.657019	6.05746e-05	0.50388	Down
Q9NV35	Nucleotide triphosphate diphosphatase NUDT15 OS=Homo sapiens OX=9606 GN=NUDT15 PE=1 SV=1	NUDT15	18.609	48.8	29	6	6	6	6	5	4	4	4	6	6	6	5	5	4	6	6	6	5	5	4	166170	167970	152010	70491	74197	100540	1.36321	1.37797	1.24704	0.578286	0.608689	0.824799	0.00378982	0.504439	Down
Q9Y3P9	Rab GTPase-activating protein 1 OS=Homo sapiens OX=9606 GN=RABGAP1 PE=1 SV=3	RABGAP1	121.74	25.6	58	20	19	10	10	13	11	8	6	12	13	16	12	10	11	11	12	15	11	9	10	703880	633460	617820	346070	355420	284930	1.43572	1.29208	1.26018	0.705886	0.724957	0.581177	0.00102399	0.504515	Down
Q9UNS2	COP9 signalosome complex subunit 3 OS=Homo sapiens OX=9606 GN=COPS3 PE=1 SV=3	COPS3	47.873	53.4	83	15	15	14	16	15	14	12	12	12	14	12	12	12	11	12	14	12	12	12	11	476160	472580	419990	224630	237080	229960	1.38661	1.37618	1.22303	0.654135	0.69039	0.669656	9.7489e-05	0.505331	Down
Q14147	Probable ATP-dependent RNA helicase DHX34 OS=Homo sapiens OX=9606 GN=DHX34 PE=1 SV=2	DHX34	128.12	6.6	18	5	5	3	2	2	3	3	5	3	2	3	4	3	4	3	2	3	4	3	4	801900	798390	747820	374570	362380	450170	1.36099	1.35503	1.2692	0.635721	0.615032	0.764029	0.000646508	0.505561	Down
P62081	40S ribosomal protein S7 OS=Homo sapiens OX=9606 GN=RPS7 PE=1 SV=1	RPS7	22.127	60.8	60	10	10	13	13	13	8	6	7	9	8	9	6	6	7	9	8	9	6	6	7	3802100	3867400	3586600	1830200	1991600	1872300	1.34586	1.36898	1.26958	0.647851	0.704983	0.662753	3.66925e-05	0.505868	Down
Q92917	G-patch domain and KOW motifs-containing protein OS=Homo sapiens OX=9606 GN=GPKOW PE=1 SV=2	GPKOW	52.228	39.3	38	13	13	6	8	8	5	7	4	8	8	9	7	9	9	8	8	9	7	9	9	233410	218970	202430	110840	107600	113120	1.41981	1.33197	1.23136	0.67423	0.654521	0.688099	9.98348e-05	0.506355	Down
O75153	Clustered mitochondria protein homolog OS=Homo sapiens OX=9606 GN=CLUH PE=1 SV=2	CLUH	146.67	42.2	157	36	36	28	28	31	22	24	24	28	27	31	24	25	25	28	27	31	24	25	25	380580	384690	326800	181930	185810	185920	1.38752	1.4025	1.19145	0.66328	0.677426	0.677827	0.000219287	0.506971	Down
Q9UIL1	Short coiled-coil protein OS=Homo sapiens OX=9606 GN=SCOC PE=1 SV=2	SCOC	18.045	23.9	20	2	2	4	4	3	3	3	3	2	2	2	2	2	2	2	2	2	2	2	2	94169	96851	66239	52998	48254	29557	1.45597	1.49743	1.02414	0.819413	0.746065	0.456987	0.0338045	0.508466	Down
Q9H089	Large subunit GTPase 1 homolog OS=Homo sapiens OX=9606 GN=LSG1 PE=1 SV=2	LSG1	75.225	40.4	84	20	20	19	15	15	10	15	10	17	20	18	13	15	12	17	20	18	13	15	12	182480	196450	188750	92829	94800	101740	1.2775	1.3753	1.3214	0.649874	0.663673	0.712258	4.26839e-05	0.509736	Down
Q15814	Tubulin-specific chaperone C OS=Homo sapiens OX=9606 GN=TBCC PE=1 SV=2	TBCC	39.248	29.5	29	8	8	6	5	6	4	3	5	6	6	6	5	4	5	6	6	6	5	4	5	189710	181150	156220	83746	92897	92046	1.43039	1.36585	1.17788	0.631434	0.700432	0.694015	0.000567145	0.509762	Down
P36954	DNA-directed RNA polymerase II subunit RPB9 OS=Homo sapiens OX=9606 GN=POLR2I PE=1 SV=1	POLR2I	14.523	78.4	31	7	7	7	6	6	4	4	4	6	6	6	5	5	4	6	6	6	5	5	4	93193	117390	78359	54332	46617	47042	1.27973	1.61201	1.07603	0.746092	0.640148	0.645985	0.00663705	0.51219	Down
Q9HBH0	Rho-related GTP-binding protein RhoF OS=Homo sapiens OX=9606 GN=RHOF PE=1 SV=1	RHOF	23.625	55.9	41	8	8	8	8	6	6	7	6	6	6	6	6	7	6	6	6	6	6	7	6	247580	265450	208450	135210	107270	127360	1.36118	1.45942	1.14604	0.743375	0.589763	0.700216	0.00259948	0.51261	Down
Q9UNQ2	Probable dimethyladenosine transferase OS=Homo sapiens OX=9606 GN=DIMT1 PE=1 SV=1	DIMT1	35.236	40.6	30	9	9	7	7	5	3	4	4	9	8	9	3	5	4	9	8	9	3	5	4	141470	132540	116240	81226	63646	55626	1.43686	1.34616	1.1806	0.824981	0.646428	0.564972	0.00567936	0.513769	Down
Q15021	Condensin complex subunit 1 OS=Homo sapiens OX=9606 GN=NCAPD2 PE=1 SV=3	NCAPD2	157.18	38.1	177	38	38	36	40	30	22	26	23	38	36	34	25	28	25	38	36	34	25	28	25	388730	379540	365540	206880	176760	199170	1.35871	1.32658	1.27765	0.723095	0.617819	0.696147	0.000191958	0.514033	Down
P31689	DnaJ homolog subfamily A member 1 OS=Homo sapiens OX=9606 GN=DNAJA1 PE=1 SV=2	DNAJA1	44.868	47.1	75	14	14	12	14	12	13	14	10	12	13	11	11	12	11	12	13	11	11	12	11	1125700	1087300	1111100	589250	544780	576880	1.34145	1.29569	1.32405	0.702183	0.64919	0.687443	1.293e-05	0.514695	Down
P18858	DNA ligase 1 OS=Homo sapiens OX=9606 GN=LIG1 PE=1 SV=1	LIG1	101.73	19.9	29	13	13	9	9	8	1	1	1	11	11	11	2	2	3	11	11	11	2	2	3	219310	200700	161120	63070	139420	96735	1.49469	1.36786	1.0981	0.429849	0.950208	0.659291	0.0457663	0.514907	Down
Q8N8S7	Protein enabled homolog OS=Homo sapiens OX=9606 GN=ENAH PE=1 SV=2	ENAH	66.509	26.2	36	11	11	8	8	9	4	4	3	8	9	9	5	5	5	8	9	9	5	5	5	186100	177880	178370	94195	91483	93796	1.35868	1.29867	1.30225	0.687702	0.667902	0.684789	2.72598e-06	0.515305	Down
Q96PZ0	Pseudouridylate synthase 7 homolog OS=Homo sapiens OX=9606 GN=PUS7 PE=1 SV=2	PUS7	75.035	31.2	56	16	16	11	10	11	6	10	8	12	11	12	9	9	9	12	11	12	9	9	9	276320	351790	300420	169100	153300	156530	1.17795	1.49968	1.28069	0.720873	0.653518	0.667287	0.00102126	0.515783	Down
Q9H2U1	ATP-dependent DNA/RNA helicase DHX36 OS=Homo sapiens OX=9606 GN=DHX36 PE=1 SV=2	DHX36	114.76	44.3	156	36	35	32	30	25	22	24	23	30	33	34	21	22	21	29	32	33	20	21	21	255380	240230	228180	127770	126310	120170	1.39547	1.31268	1.24684	0.698171	0.690193	0.656643	6.2274e-05	0.517063	Down
Q13356	RING-type E3 ubiquitin-protein ligase PPIL2 OS=Homo sapiens OX=9606 GN=PPIL2 PE=1 SV=1	PPIL2	58.823	24	23	8	8	6	2	4	5	4	2	6	5	6	5	4	3	6	5	6	5	4	3	86142	93952	77268	42367	42104	48744	1.3233	1.44328	1.18698	0.650837	0.646797	0.7488	0.000888263	0.517625	Down
Q02241	Kinesin-like protein KIF23 OS=Homo sapiens OX=9606 GN=KIF23 PE=1 SV=3	KIF23	110.06	25.8	66	16	16	12	11	13	10	9	11	12	11	12	11	10	11	12	11	12	11	10	11	155800	143150	140150	78938	75640	73423	1.40129	1.28751	1.26053	0.709979	0.680317	0.660377	7.06012e-05	0.519238	Down
Q9NRV9	Heme-binding protein 1 OS=Homo sapiens OX=9606 GN=HEBP1 PE=1 SV=1	HEBP1	21.097	43.9	22	5	5	3	5	2	4	3	5	5	5	4	4	4	4	5	5	4	4	4	4	169830	183810	163550	92419	86703	89447	1.29681	1.40356	1.24886	0.705705	0.662058	0.683011	7.41909e-05	0.519292	Down
O95167	NADH dehydrogenase [ubiquinone] 1 alpha subcomplex subunit 3 OS=Homo sapiens OX=9606 GN=NDUFA3 PE=1 SV=1	NDUFA3	9.2787	50	12	3	3	1	2	2	3	1	3	2	2	2	3	3	3	2	2	2	3	3	3	158360	186220	213380	108100	86059	95692	1.12072	1.31789	1.5101	0.765029	0.609044	0.677217	0.00386132	0.519481	Down
Q6UW02	Cytochrome P450 20A1 OS=Homo sapiens OX=9606 GN=CYP20A1 PE=1 SV=1	CYP20A1	52.432	21	31	7	7	4	5	5	7	6	4	4	4	4	7	7	7	4	4	4	7	7	7	74573	76715	63654	44057	33195	34427	1.3699	1.40925	1.16932	0.809323	0.609789	0.632421	0.00342022	0.519588	Down
P40938	Replication factor C subunit 3 OS=Homo sapiens OX=9606 GN=RFC3 PE=1 SV=2	RFC3	40.556	55.6	70	14	14	13	12	13	10	11	11	12	13	12	9	9	9	12	13	12	9	9	9	216240	220310	210460	114200	122740	99964	1.31865	1.34347	1.2834	0.696402	0.74848	0.60959	0.000439519	0.520698	Down
Q5BJD5	Transmembrane protein 41B OS=Homo sapiens OX=9606 GN=TMEM41B PE=1 SV=1	TMEM41B	32.513	12.7	18	3	3	3	3	3	3	3	3	2	2	2	2	2	2	2	2	2	2	2	2	196580	178870	173650	95435	100180	90443	1.41228	1.28505	1.24755	0.685631	0.71972	0.649767	0.000165688	0.520969	Down
Q6YHU6	Thyroid adenoma-associated protein OS=Homo sapiens OX=9606 GN=THADA PE=1 SV=1	THADA	219.6	17.5	53	23	23	9	16	8	7	6	7	19	20	17	8	7	10	19	20	17	8	7	10	55371	55153	43047	22750	24401	32910	1.42201	1.41641	1.10551	0.584252	0.626652	0.845175	0.00944272	0.521322	Down
A3KN83	Protein strawberry notch homolog 1 OS=Homo sapiens OX=9606 GN=SBNO1 PE=1 SV=1	SBNO1	154.31	13.4	45	12	12	9	9	8	8	7	4	11	11	10	8	9	7	11	11	10	8	9	7	97068	97566	102900	52544	47416	55245	1.28641	1.29301	1.3637	0.696348	0.628389	0.732144	0.00017941	0.521648	Down
Q96K76	Ubiquitin carboxyl-terminal hydrolase 47 OS=Homo sapiens OX=9606 GN=USP47 PE=1 SV=3	USP47	157.31	26.4	80	25	25	17	20	15	9	12	7	19	21	17	14	15	12	19	21	17	14	15	12	1399300	1454200	1385300	707240	736670	767230	1.30169	1.35276	1.28866	0.657904	0.685281	0.713709	1.96157e-05	0.521648	Down
Q8WZA9	Immunity-related GTPase family Q protein OS=Homo sapiens OX=9606 GN=IRGQ PE=1 SV=1	IRGQ	62.717	22.2	30	8	8	4	6	3	6	5	6	5	5	5	6	6	7	5	5	5	6	6	7	142780	143640	137060	80187	73586	67547	1.3286	1.3366	1.27537	0.746157	0.684733	0.628539	0.000228143	0.52263	Down
Q9UKV5	E3 ubiquitin-protein ligase AMFR OS=Homo sapiens OX=9606 GN=AMFR PE=1 SV=2	AMFR	72.995	14.5	22	7	7	2	5	2	4	3	6	4	5	5	4	5	6	4	5	5	4	5	6	113010	95887	98823	56413	53497	51191	1.44631	1.22717	1.26474	0.721977	0.684658	0.655146	0.000365765	0.523533	Down
Q86U38	Nucleolar protein 9 OS=Homo sapiens OX=9606 GN=NOP9 PE=1 SV=1	NOP9	69.437	32.1	40	12	12	7	10	8	6	4	5	9	11	10	6	6	5	9	11	10	6	6	5	140670	128240	113680	61793	68494	70391	1.44705	1.31919	1.16941	0.635656	0.704589	0.724103	0.000932222	0.524521	Down
P20290	Transcription factor BTF3 OS=Homo sapiens OX=9606 GN=BTF3 PE=1 SV=1	BTF3	22.168	67	44	10	10	9	11	9	5	6	4	9	10	10	6	6	6	9	10	10	6	6	6	1487000	1648000	1181400	806170	929320	534250	1.35466	1.50134	1.07626	0.734424	0.846614	0.486704	0.0268287	0.525845	Down
O00629	Importin subunit alpha-3 OS=Homo sapiens OX=9606 GN=KPNA4 PE=1 SV=1	KPNA4	57.886	45.5	97	13	10	22	18	18	15	13	11	13	13	12	10	10	10	10	10	9	8	8	8	905670	938550	832870	466470	481490	460560	1.33004	1.37833	1.22313	0.685043	0.707101	0.676364	7.07816e-05	0.52615	Down
O95671	Probable bifunctional dTTP/UTP pyrophosphatase/methyltransferase protein OS=Homo sapiens OX=9606 GN=ASMTL PE=1 SV=3	ASMTL	68.856	33.7	49	14	14	11	10	11	4	6	7	11	12	9	7	10	8	11	12	9	7	10	8	93406	105440	74306	44126	52579	47035	1.34432	1.51751	1.06943	0.635071	0.756728	0.676938	0.00521833	0.526233	Down
P98088	Mucin-5AC OS=Homo sapiens OX=9606 GN=MUC5AC PE=1 SV=4	MUC5AC	585.56	36.9	467	92	89	88	84	80	76	67	72	80	76	76	71	68	72	77	73	73	68	66	69	698830	724610	760530	400060	376890	376160	1.25648	1.30283	1.36742	0.7193	0.67764	0.676328	3.61859e-05	0.527983	Down
O43663	Protein regulator of cytokinesis 1 OS=Homo sapiens OX=9606 GN=PRC1 PE=1 SV=2	PRC1	71.606	26.9	45	14	14	10	10	9	5	6	5	14	12	12	6	8	7	14	12	12	6	8	7	155350	159250	140900	83949	78561	78074	1.33906	1.37268	1.21451	0.723611	0.677168	0.672971	0.000131865	0.528178	Down
Q6NXR4	TELO2-interacting protein 2 OS=Homo sapiens OX=9606 GN=TTI2 PE=1 SV=1	TTI2	56.914	24.8	29	9	9	8	8	4	4	2	3	8	7	7	3	3	4	8	7	7	3	3	4	93898	102840	93115	49908	50235	52955	1.2719	1.39302	1.26129	0.67603	0.680459	0.717303	6.60271e-05	0.528178	Down
O00622	CCN family member 1 OS=Homo sapiens OX=9606 GN=CCN1 PE=1 SV=1	CCN1	42.026	16	20	6	6	4	4	3	2	4	3	5	5	5	4	4	4	5	5	5	4	4	4	174100	199310	146450	77506	92303	104790	1.31486	1.50525	1.10604	0.585349	0.697101	0.791406	0.00694447	0.528206	Down
Q9NTJ3	Structural maintenance of chromosomes protein 4 OS=Homo sapiens OX=9606 GN=SMC4 PE=1 SV=2	SMC4	147.18	39.1	155	44	44	34	35	27	18	16	25	38	39	34	25	27	27	38	39	34	25	27	27	313230	307110	313160	160490	164130	168960	1.31694	1.29121	1.31665	0.674762	0.690066	0.710374	2.5298e-06	0.528737	Down
Q8IUR0	Trafficking protein particle complex subunit 5 OS=Homo sapiens OX=9606 GN=TRAPPC5 PE=1 SV=1	TRAPPC5	20.783	30.9	11	4	4	4	3	2	0	1	1	4	4	3	2	1	2	4	4	3	2	1	2	46062	47083	36091	25411	0	20191	1.31728	1.34648	1.03213	0.726701		0.57742	0.0197788	0.529297	Down
P61006	Ras-related protein Rab-8A OS=Homo sapiens OX=9606 GN=RAB8A PE=1 SV=1	RAB8A	23.668	35.3	20	6	3	4	3	4	2	4	3	5	5	6	4	6	5	3	3	3	2	3	3	359990	362420	384430	209290	179460	197190	1.27597	1.28459	1.3626	0.741821	0.63609	0.698933	0.000207604	0.529381	Down
Q9Y4R8	Telomere length regulation protein TEL2 homolog OS=Homo sapiens OX=9606 GN=TELO2 PE=1 SV=2	TELO2	91.746	36.8	68	23	23	15	15	15	10	6	7	17	15	16	10	10	9	17	15	16	10	10	9	99291	108780	112970	63484	51950	54636	1.21306	1.32899	1.38018	0.775597	0.634683	0.667499	0.000868318	0.529745	Down
Q6ZNJ1	Neurobeachin-like protein 2 OS=Homo sapiens OX=9606 GN=NBEAL2 PE=1 SV=2	NBEAL2	302.51	14.1	69	23	23	17	16	14	8	6	8	22	20	18	9	7	7	22	20	18	9	7	7	123750	137810	102370	67742	57991	67209	1.33334	1.48483	1.10298	0.729884	0.624822	0.724141	0.0033153	0.530166	Down
O75352	Mannose-P-dolichol utilization defect 1 protein OS=Homo sapiens OX=9606 GN=MPDU1 PE=1 SV=2	MPDU1	26.638	13.8	14	3	3	2	3	3	2	2	2	3	3	3	2	3	3	3	3	3	2	3	3	175550	195920	176470	111310	83770	96362	1.25485	1.40046	1.26143	0.795657	0.598798	0.688807	0.0020633	0.531887	Down
Q8NI37	Protein phosphatase PTC7 homolog OS=Homo sapiens OX=9606 GN=PPTC7 PE=1 SV=1	PPTC7	32.645	20.1	10	4	4	1	1	1	2	4	1	3	2	3	4	4	2	3	2	3	4	4	2	83560	64686	98783	45331	37856	48245	1.32473	1.02551	1.56607	0.718663	0.600157	0.764861	0.0121995	0.532056	Down
O14929	Histone acetyltransferase type B catalytic subunit OS=Homo sapiens OX=9606 GN=HAT1 PE=1 SV=1	HAT1	49.512	39.6	44	11	11	8	7	10	7	6	6	11	10	10	9	8	8	11	10	10	9	8	8	422240	480020	541450	252200	255050	261830	1.14491	1.30158	1.46815	0.683843	0.69157	0.709954	0.00100489	0.532708	Down
P60510	Serine/threonine-protein phosphatase 4 catalytic subunit OS=Homo sapiens OX=9606 GN=PPP4C PE=1 SV=1	PPP4C	35.08	49.2	36	10	8	5	8	5	6	5	7	9	9	9	7	7	7	7	7	7	5	5	5	304810	327020	301930	164280	165590	167620	1.27781	1.37091	1.26573	0.688685	0.694176	0.702686	1.69138e-05	0.532793	Down
P15104	Glutamine synthetase OS=Homo sapiens OX=9606 GN=GLUL PE=1 SV=4	GLUL	42.064	26	30	8	8	5	4	6	6	5	4	6	7	7	6	5	4	6	7	7	6	5	4	202770	207480	218120	103730	120680	110500	1.263	1.29234	1.35861	0.646105	0.751682	0.688273	0.000208185	0.532992	Down
P62487	DNA-directed RNA polymerase II subunit RPB7 OS=Homo sapiens OX=9606 GN=POLR2G PE=1 SV=1	POLR2G	19.294	52.3	24	6	6	5	5	3	4	3	4	5	4	4	5	4	5	5	4	4	5	4	5	97177	63191	80660	41432	45029	42047	1.57782	1.02601	1.30964	0.672714	0.731117	0.682699	0.0084721	0.533163	Down
Q69YQ0	Cytospin-A OS=Homo sapiens OX=9606 GN=SPECC1L PE=1 SV=2	SPECC1L	124.6	17.5	51	14	13	8	10	9	8	7	9	8	10	8	9	8	10	8	10	8	8	8	10	66272	69417	51028	32799	36320	30432	1.38902	1.45494	1.06951	0.687447	0.761245	0.637836	0.0045903	0.533163	Down
Q13769	THO complex subunit 5 homolog OS=Homo sapiens OX=9606 GN=THOC5 PE=1 SV=2	THOC5	78.507	38.1	77	20	20	13	14	13	12	10	15	16	15	15	15	14	14	16	15	15	15	14	14	147720	170660	140590	83829	78840	82058	1.25952	1.45511	1.19873	0.714759	0.672221	0.699659	0.000504731	0.53322	Down
Q6ZSR9	Uncharacterized protein FLJ45252 OS=Homo sapiens OX=9606 PE=2 SV=2	--	37.976	15.8	14	4	4	2	2	3	3	2	2	2	2	3	4	3	2	2	2	3	4	3	2	97366	97451	63860	32610	46021	59373	1.47271	1.47399	0.965915	0.493243	0.696091	0.898047	0.0459774	0.533504	Down
Q9BRQ8	Ferroptosis suppressor protein 1 OS=Homo sapiens OX=9606 GN=AIFM2 PE=1 SV=1	AIFM2	40.526	37.5	31	8	8	8	7	5	4	4	3	8	8	6	4	5	5	8	8	6	4	5	5	108670	112880	97446	59549	54124	56978	1.33161	1.3832	1.19408	0.729697	0.663221	0.698193	0.000275595	0.53496	Down
P16403	Histone H1.2 OS=Homo sapiens OX=9606 GN=H1-2 PE=1 SV=2	H1-2	21.364	34.3	59	10	2	9	11	12	8	8	11	8	10	8	6	7	7	1	2	2	1	1	1	8817700	9595600	9380400	4830200	4657500	5401900	1.23951	1.34885	1.31861	0.678982	0.654706	0.759346	0.000259043	0.535705	Down
Q8IZ83	Aldehyde dehydrogenase family 16 member A1 OS=Homo sapiens OX=9606 GN=ALDH16A1 PE=1 SV=2	ALDH16A1	85.126	21.3	51	11	11	9	9	8	6	8	11	8	8	7	6	7	9	8	8	7	6	7	9	304240	366890	331170	177610	159920	199490	1.18587	1.43007	1.29084	0.692293	0.62334	0.777577	0.00171822	0.535791	Down
Q9NWY4	Histone PARylation factor 1 OS=Homo sapiens OX=9606 GN=HPF1 PE=1 SV=2	HPF1	39.436	8.1	10	2	2	2	2	1	2	1	2	2	2	2	2	1	2	2	2	2	2	1	2	30498	30970	26049	17134	0	14200	1.28303	1.30289	1.09587	0.720819		0.597387	0.00833213	0.537057	Down
O75843	AP-1 complex subunit gamma-like 2 OS=Homo sapiens OX=9606 GN=AP1G2 PE=1 SV=1	AP1G2	87.116	31.2	47	18	18	12	12	5	6	6	6	14	12	9	10	8	9	14	12	9	10	8	9	395620	375910	395560	218520	195560	214060	1.32224	1.25636	1.32204	0.730335	0.653599	0.715429	8.32371e-05	0.538213	Down
Q9Y2X9	Zinc finger protein 281 OS=Homo sapiens OX=9606 GN=ZNF281 PE=1 SV=1	ZNF281	96.914	6.7	9	4	4	0	2	2	1	1	3	3	3	3	4	3	3	3	3	3	4	3	3	55700	85471	51057	26831	39536	37109	1.13018	1.73426	1.03598	0.544416	0.802208	0.752962	0.0382938	0.5383	Down
Q9H6S3	Epidermal growth factor receptor kinase substrate 8-like protein 2 OS=Homo sapiens OX=9606 GN=EPS8L2 PE=1 SV=2	EPS8L2	80.62	53.4	131	30	30	23	24	26	16	21	21	27	26	26	21	20	20	27	26	26	21	20	20	1048800	1102400	1046400	576340	559950	585790	1.27911	1.34448	1.27618	0.702899	0.68291	0.714425	8.71668e-06	0.538561	Down
Q9BTY7	Protein HGH1 homolog OS=Homo sapiens OX=9606 GN=HGH1 PE=1 SV=1	HGH1	42.129	37.2	47	9	9	7	8	9	7	8	8	5	7	6	5	6	6	5	7	6	5	6	6	144000	153730	137740	77131	77069	80488	1.28925	1.37636	1.2332	0.690563	0.690007	0.720618	6.04765e-05	0.538938	Down
Q9UHD1	Cysteine and histidine-rich domain-containing protein 1 OS=Homo sapiens OX=9606 GN=CHORDC1 PE=1 SV=2	CHORDC1	37.489	70.8	145	20	20	25	28	26	18	24	24	18	17	18	16	17	16	18	17	18	16	17	16	782730	784660	768730	419010	430260	411170	1.3058	1.30902	1.28244	0.699018	0.717786	0.685939	1.9054e-06	0.539549	Down
Q9NQS3	Nectin-3 OS=Homo sapiens OX=9606 GN=NECTIN3 PE=1 SV=1	NECTIN3	61.002	16	19	5	5	5	4	2	3	3	2	5	5	4	3	3	2	5	5	4	3	3	2	130890	130430	117030	63818	67126	73441	1.34768	1.34294	1.20497	0.657088	0.691148	0.756169	0.000364113	0.54019	Down
Q9NYL2	Mitogen-activated protein kinase kinase kinase 20 OS=Homo sapiens OX=9606 GN=MAP3K20 PE=1 SV=3	MAP3K20	91.154	13.8	25	7	7	8	5	6	3	1	2	7	5	5	3	2	2	7	5	5	3	2	2	108840	74992	96654	55472	35463	60680	1.51131	1.04131	1.3421	0.770264	0.492427	0.842581	0.0341627	0.540541	Down
Q07157	Tight junction protein ZO-1 OS=Homo sapiens OX=9606 GN=TJP1 PE=1 SV=3	TJP1	195.46	30.5	125	39	39	27	22	23	16	19	18	28	24	31	22	22	22	28	24	31	22	22	22	205000	219050	200150	112410	112850	112380	1.2788	1.36644	1.24854	0.701218	0.703963	0.701031	2.22519e-05	0.540921	Down
O60547	GDP-mannose 4,6 dehydratase OS=Homo sapiens OX=9606 GN=GMDS PE=1 SV=1	GMDS	41.949	51.3	98	15	15	19	14	18	16	16	15	15	14	15	13	14	15	15	14	15	13	14	15	689340	667160	743100	399160	369920	367050	1.27824	1.23711	1.37793	0.740161	0.685941	0.680619	0.000123275	0.541126	Down
P50748	Kinetochore-associated protein 1 OS=Homo sapiens OX=9606 GN=KNTC1 PE=1 SV=1	KNTC1	250.75	14.1	56	24	24	11	19	15	4	3	4	21	23	20	7	6	7	21	23	20	7	6	7	191350	222640	181630	123310	100180	98939	1.25059	1.45509	1.18706	0.805905	0.654736	0.646626	0.0028133	0.541331	Down
Q8TB03	Uncharacterized protein CXorf38 OS=Homo sapiens OX=9606 GN=CXorf38 PE=1 SV=1	CXorf38	36.67	18.5	16	5	5	3	3	3	2	3	2	5	4	5	3	3	3	5	4	5	3	3	3	39719	40680	41600	22067	23303	20715	1.26706	1.29772	1.32707	0.703951	0.743381	0.660822	7.35275e-05	0.541682	Down
Q9GZZ9	Ubiquitin-like modifier-activating enzyme 5 OS=Homo sapiens OX=9606 GN=UBA5 PE=1 SV=1	UBA5	44.863	38.6	39	10	10	8	8	8	4	5	6	9	9	8	5	6	5	9	9	8	5	6	5	414230	446670	418150	231610	205420	256100	1.26022	1.35891	1.27215	0.704631	0.624953	0.779138	0.000822708	0.541917	Down
Q9UHW5	GPN-loop GTPase 3 OS=Homo sapiens OX=9606 GN=GPN3 PE=1 SV=2	GPN3	32.761	18.3	10	3	3	3	2	1	2	1	1	3	2	2	3	2	3	3	2	2	3	2	3	47326	71962	47043	30845	28694	30623	1.10707	1.68337	1.10045	0.72154	0.671223	0.716347	0.0142098	0.542064	Down
Q9NWV4	CXXC motif containing zinc binding protein OS=Homo sapiens OX=9606 GN=CZIB PE=1 SV=1	CZIB	18.048	40	18	4	4	3	2	3	4	3	3	3	3	3	4	4	4	3	3	3	4	4	4	365070	341140	349450	195530	194580	183110	1.34474	1.25659	1.2872	0.720237	0.716738	0.674488	2.99449e-05	0.543006	Down
O95602	DNA-directed RNA polymerase I subunit RPA1 OS=Homo sapiens OX=9606 GN=POLR1A PE=1 SV=2	POLR1A	194.81	43.8	210	51	51	47	44	44	26	28	21	46	44	48	25	26	25	46	44	48	25	26	25	288570	281190	268000	146520	155150	153800	1.33883	1.30459	1.2434	0.679786	0.719826	0.713562	2.6541e-05	0.543685	Down
Q96GD4	Aurora kinase B OS=Homo sapiens OX=9606 GN=AURKB PE=1 SV=3	AURKB	39.31	35.8	21	9	9	4	6	5	3	2	1	8	7	7	4	4	2	8	7	7	4	4	2	54182	55502	58676	39668	31975	19942	1.25062	1.28109	1.35435	0.915609	0.738041	0.460297	0.0339532	0.543981	Down
Q9Y5B0	RNA polymerase II subunit A C-terminal domain phosphatase OS=Homo sapiens OX=9606 GN=CTDP1 PE=1 SV=3	CTDP1	104.4	8.5	19	5	5	5	5	3	2	2	2	5	5	3	2	2	2	5	5	3	2	2	2	65801	56107	68236	33862	36869	32711	1.34477	1.14665	1.39454	0.692036	0.75349	0.668513	0.000967406	0.54401	Down
P24468	COUP transcription factor 2 OS=Homo sapiens OX=9606 GN=NR2F2 PE=1 SV=1	NR2F2	45.571	29.5	36	10	10	9	7	3	5	6	6	8	7	6	8	8	7	8	7	6	8	8	7	112080	125980	136890	65954	69173	69508	1.16028	1.30418	1.41712	0.682771	0.716095	0.719563	0.000566332	0.545762	Down
Q6RFH5	WD repeat-containing protein 74 OS=Homo sapiens OX=9606 GN=WDR74 PE=1 SV=1	WDR74	42.441	43.4	29	11	11	7	6	4	6	4	2	8	9	8	6	4	4	8	9	8	6	4	4	129050	143260	112150	69661	72498	67981	1.30222	1.44561	1.13169	0.702936	0.731564	0.685984	0.00122172	0.546597	Down
Q9Y5L0	Transportin-3 OS=Homo sapiens OX=9606 GN=TNPO3 PE=1 SV=3	TNPO3	104.2	37.5	104	25	25	20	17	22	15	14	16	20	19	22	18	16	18	20	19	22	18	16	18	185020	205310	194320	114670	100180	105460	1.22671	1.36123	1.28837	0.760277	0.664206	0.699213	0.00026231	0.547855	Down
Q96K12	Fatty acyl-CoA reductase 2 OS=Homo sapiens OX=9606 GN=FAR2 PE=1 SV=1	FAR2	59.438	13.6	14	5	5	4	4	3	0	1	2	5	5	4	1	2	2	5	5	4	1	2	2	278880	273560	192030	0	146050	126020	1.37171	1.34554	0.944528		0.718368	0.619848	0.0379868	0.548186	Down
Q27J81	Inverted formin-2 OS=Homo sapiens OX=9606 GN=INF2 PE=1 SV=2	INF2	135.62	47.4	169	40	40	32	33	33	23	25	23	33	36	34	23	26	25	33	36	34	23	26	25	686220	739890	716010	382940	384030	408110	1.2412	1.33828	1.29509	0.692644	0.694616	0.738171	3.72874e-05	0.548546	Down
Q92620	Pre-mRNA-splicing factor ATP-dependent RNA helicase PRP16 OS=Homo sapiens OX=9606 GN=DHX38 PE=1 SV=2	DHX38	140.5	27.1	71	24	24	15	13	13	10	10	10	18	16	18	10	11	12	18	16	18	10	11	12	85951	95064	85875	53937	47404	45468	1.24657	1.37874	1.24547	0.782264	0.687514	0.659436	0.00062129	0.550085	Down
Q8IWA5	Choline transporter-like protein 2 OS=Homo sapiens OX=9606 GN=SLC44A2 PE=1 SV=3	SLC44A2	80.123	13	26	8	8	5	3	7	5	2	4	6	5	6	6	5	5	6	5	6	6	5	5	116550	107110	135570	64780	64932	67913	1.2558	1.15409	1.46074	0.697991	0.699629	0.731749	0.00110019	0.550146	Down
Q15386	Ubiquitin-protein ligase E3C OS=Homo sapiens OX=9606 GN=UBE3C PE=1 SV=3	UBE3C	123.92	32.2	76	26	26	13	20	16	9	9	9	20	22	21	12	12	14	20	22	21	12	12	14	106750	104870	98373	57597	59498	53520	1.33269	1.30922	1.22811	0.719052	0.742784	0.668154	0.000116521	0.550388	Down
Q58DX5	Inactive N-acetylated-alpha-linked acidic dipeptidase-like protein 2 OS=Homo sapiens OX=9606 GN=NAALADL2 PE=1 SV=3	NAALADL2	88.681	11.8	19	7	7	2	4	4	3	3	3	4	4	5	3	4	4	4	4	5	3	4	4	148280	114030	115450	71530	69024	67393	1.51899	1.16813	1.18267	0.732755	0.707084	0.690376	0.00250284	0.550479	Down
Q16576	Histone-binding protein RBBP7 OS=Homo sapiens OX=9606 GN=RBBP7 PE=1 SV=1	RBBP7	47.82	60.5	114	17	12	21	25	21	18	18	11	15	15	16	16	16	12	11	10	11	11	11	7	1614300	1684000	1802400	924230	873210	1013300	1.22428	1.27714	1.36693	0.700932	0.662238	0.768482	0.000379646	0.551055	Down
Q13206	Probable ATP-dependent RNA helicase DDX10 OS=Homo sapiens OX=9606 GN=DDX10 PE=1 SV=2	DDX10	100.89	29.4	66	21	21	15	14	12	8	9	8	18	17	18	10	11	10	18	17	18	10	11	10	171320	187490	180710	96625	101740	99024	1.22823	1.34416	1.29555	0.692728	0.729398	0.709927	3.87044e-05	0.551207	Down
P22234	Multifunctional protein ADE2 OS=Homo sapiens OX=9606 GN=PAICS PE=1 SV=3	PAICS	47.079	60.9	148	23	23	27	26	26	23	22	24	19	20	20	18	20	20	19	20	20	18	20	20	2320100	2253700	2397300	1285600	1287000	1271600	1.28712	1.25028	1.32995	0.713212	0.713989	0.705445	5.28252e-06	0.55145	Down
P21266	Glutathione S-transferase Mu 3 OS=Homo sapiens OX=9606 GN=GSTM3 PE=1 SV=3	GSTM3	26.559	80.9	99	20	19	21	19	17	15	13	14	18	18	19	15	14	15	17	17	18	14	13	14	1698000	1757500	1754700	959430	955520	958550	1.26031	1.30448	1.3024	0.712122	0.70922	0.711469	7.76693e-07	0.551511	Down
P16401	Histone H1.5 OS=Homo sapiens OX=9606 GN=H1-5 PE=1 SV=3	H1-5	22.58	26.1	40	7	5	9	7	7	5	6	6	6	7	6	5	5	5	5	5	5	5	5	5	4857500	5442100	5350900	2739500	2940200	2956500	1.20004	1.34446	1.32193	0.67679	0.726373	0.7304	0.000160379	0.551815	Down
Q96AA3	Protein RFT1 homolog OS=Homo sapiens OX=9606 GN=RFT1 PE=1 SV=1	RFT1	60.335	3.9	9	2	2	2	2	1	1	2	1	2	2	2	1	2	2	2	2	2	1	2	2	89386	96361	68359	0	47396	46240	1.28523	1.38552	0.982898		0.681482	0.664861	0.0228647	0.55273	Down
O60573	Eukaryotic translation initiation factor 4E type 2 OS=Homo sapiens OX=9606 GN=EIF4E2 PE=1 SV=1	EIF4E2	28.362	46.9	42	11	11	7	6	7	8	8	6	8	7	7	8	9	7	8	7	7	8	9	7	169430	190080	151800	85267	96148	101440	1.28006	1.43607	1.14687	0.644201	0.726408	0.76639	0.00204264	0.553189	Down
P47974	mRNA decay activator protein ZFP36L2 OS=Homo sapiens OX=9606 GN=ZFP36L2 PE=1 SV=3	ZFP36L2	51.062	10.1	10	3	3	2	2	1	2	2	1	2	2	1	2	3	3	2	2	1	2	3	3	48987	48079	0	32777	23953	23821	1.37901	1.35345		0.922688	0.674288	0.670572	0.0214302	0.55325	Down
P49790	Nuclear pore complex protein Nup153 OS=Homo sapiens OX=9606 GN=NUP153 PE=1 SV=2	NUP153	153.94	29.2	98	29	29	16	17	15	15	19	16	18	19	18	18	19	20	18	19	18	18	19	20	108850	121010	115610	57434	64860	69027	1.21667	1.35259	1.29224	0.641971	0.724975	0.771552	0.000671817	0.553802	Down
Q8TF05	Serine/threonine-protein phosphatase 4 regulatory subunit 1 OS=Homo sapiens OX=9606 GN=PPP4R1 PE=1 SV=1	PPP4R1	107	31.3	85	21	21	18	18	17	11	12	9	19	19	18	12	13	11	19	19	18	12	13	11	146020	161560	158910	81480	87361	89606	1.20855	1.33716	1.31523	0.674376	0.72305	0.741631	0.000152744	0.554017	Down
O94913	Pre-mRNA cleavage complex 2 protein Pcf11 OS=Homo sapiens OX=9606 GN=PCF11 PE=1 SV=3	PCF11	173.05	9.5	25	10	10	5	5	3	6	2	4	6	7	6	7	4	6	6	7	6	7	4	6	171570	179570	151480	99877	97123	81480	1.31791	1.37936	1.16359	0.767203	0.746048	0.625887	0.00190983	0.554047	Down
Q86X83	COMM domain-containing protein 2 OS=Homo sapiens OX=9606 GN=COMMD2 PE=1 SV=2	COMMD2	22.745	45.7	30	7	7	5	8	4	5	5	3	4	5	4	4	5	4	4	5	4	4	5	4	120110	117600	79503	62962	58835	54346	1.46073	1.4302	0.966884	0.765719	0.715528	0.660934	0.0152088	0.555278	Down
P02786	Transferrin receptor protein 1 OS=Homo sapiens OX=9606 GN=TFRC PE=1 SV=2	TFRC	84.87	49.7	188	34	34	32	31	33	32	29	31	31	30	30	25	27	26	31	30	30	25	27	26	1071600	1061500	1145900	607190	581390	632980	1.26057	1.24869	1.34797	0.714263	0.683913	0.744601	6.86505e-05	0.555525	Down
Q92769	Histone deacetylase 2 OS=Homo sapiens OX=9606 GN=HDAC2 PE=1 SV=2	HDAC2	55.364	37.9	46	15	9	7	10	8	6	7	8	12	13	12	9	9	9	7	8	7	6	6	7	346580	327790	359470	186140	200140	189170	1.29217	1.22212	1.34023	0.693995	0.746192	0.705292	7.2085e-05	0.556607	Down
O95347	Structural maintenance of chromosomes protein 2 OS=Homo sapiens OX=9606 GN=SMC2 PE=1 SV=2	SMC2	135.65	36.8	141	36	36	25	30	30	20	18	18	28	28	28	22	23	23	28	28	28	22	23	23	284540	299650	305880	177190	151720	166740	1.23202	1.29745	1.32442	0.767211	0.656929	0.721964	0.000301396	0.556855	Down
P52732	Kinesin-like protein KIF11 OS=Homo sapiens OX=9606 GN=KIF11 PE=1 SV=2	KIF11	119.16	19	57	16	16	9	11	12	10	8	7	11	12	14	12	12	10	11	12	14	12	12	10	241310	283790	285350	161390	150250	140430	1.1468	1.34868	1.3561	0.76699	0.714048	0.66738	0.00102592	0.557787	Down
Q9BRP4	Proteasomal ATPase-associated factor 1 OS=Homo sapiens OX=9606 GN=PAAF1 PE=1 SV=2	PAAF1	42.19	21.9	22	8	8	2	3	2	6	4	5	5	7	5	6	6	5	5	7	5	6	6	5	80348	124380	109480	65106	53137	57035	0.984886	1.52462	1.34198	0.798053	0.65134	0.699121	0.016129	0.557849	Down
P12277	Creatine kinase B-type OS=Homo sapiens OX=9606 GN=CKB PE=1 SV=1	CKB	42.644	65.1	74	16	16	17	18	14	9	7	9	15	15	14	9	11	10	15	15	14	9	11	10	587660	581300	553460	322100	315160	324260	1.31373	1.29951	1.23727	0.720061	0.704546	0.72489	8.84644e-06	0.558223	Down
Q96FX7	tRNA (adenine(58)-N(1))-methyltransferase catalytic subunit TRMT61A OS=Homo sapiens OX=9606 GN=TRMT61A PE=1 SV=1	TRMT61A	31.381	36.7	25	8	8	5	5	2	3	5	5	6	7	4	4	5	5	6	7	4	4	5	5	114500	121150	119580	70321	67509	60522	1.24101	1.31309	1.29607	0.762174	0.731696	0.655968	0.00025983	0.558378	Down
Q9UBN7	Histone deacetylase 6 OS=Homo sapiens OX=9606 GN=HDAC6 PE=1 SV=2	HDAC6	131.42	10.9	19	6	6	4	2	4	3	4	2	5	5	6	3	3	2	5	5	6	3	3	2	78345	76161	68260	39040	37960	47451	1.35382	1.31608	1.17955	0.674621	0.655959	0.819966	0.00201637	0.558659	Down
P13693	Translationally-controlled tumor protein OS=Homo sapiens OX=9606 GN=TPT1 PE=1 SV=1	TPT1	19.595	44.8	49	8	8	11	10	10	6	6	6	8	8	7	6	5	5	8	8	7	6	5	5	1932400	2040000	2181700	1064500	1164000	1209900	1.20869	1.276	1.36463	0.665833	0.728069	0.756779	0.000353029	0.558722	Down
P35250	Replication factor C subunit 2 OS=Homo sapiens OX=9606 GN=RFC2 PE=1 SV=3	RFC2	39.157	48.6	41	13	13	6	8	4	6	8	9	9	10	9	8	7	9	9	10	9	8	7	9	492740	403610	597010	289890	263630	280840	1.2701	1.04036	1.53887	0.747229	0.67954	0.723902	0.00805657	0.558722	Down
Q6IA86	Elongator complex protein 2 OS=Homo sapiens OX=9606 GN=ELP2 PE=1 SV=2	ELP2	92.499	29.1	52	18	18	12	12	10	7	6	5	15	16	13	6	7	7	15	16	13	6	7	7	80103	85228	78117	45220	48535	42427	1.26602	1.34702	1.23463	0.714696	0.767089	0.670553	0.000238459	0.559378	Down
Q58FF8	Putative heat shock protein HSP 90-beta 2 OS=Homo sapiens OX=9606 GN=HSP90AB2P PE=1 SV=2	HSP90AB2P	44.348	25.2	16	13	1	2	3	3	2	3	3	12	11	12	10	10	10	1	1	1	1	1	1	8253400	7908700	7303300	4776300	4001000	4354000	1.35314	1.29662	1.19737	0.783071	0.655961	0.713835	0.000738681	0.559597	Down
Q9BPX3	Condensin complex subunit 3 OS=Homo sapiens OX=9606 GN=NCAPG PE=1 SV=1	NCAPG	114.33	31.9	99	24	24	20	21	19	13	12	14	20	21	18	17	14	16	20	21	18	17	14	16	237170	269080	224960	134790	137530	136940	1.24775	1.41563	1.18351	0.709129	0.723544	0.72044	0.000416909	0.559691	Down
Q9H2P0	Activity-dependent neuroprotector homeobox protein OS=Homo sapiens OX=9606 GN=ADNP PE=1 SV=1	ADNP	123.56	39	108	33	32	22	22	19	14	15	16	26	26	24	17	17	19	26	26	24	17	17	19	161860	194990	188160	105050	98839	101280	1.1423	1.37611	1.32791	0.741373	0.69754	0.714767	0.000643021	0.559942	Down
Q3KQU3	MAP7 domain-containing protein 1 OS=Homo sapiens OX=9606 GN=MAP7D1 PE=1 SV=1	MAP7D1	92.819	13.2	26	8	8	4	2	4	6	4	6	5	5	5	7	5	6	5	5	5	7	5	6	123760	119090	121530	72199	66528	65609	1.30568	1.25641	1.28215	0.761705	0.701876	0.69218	5.38182e-05	0.56079	Down
Q96JY6	PDZ and LIM domain protein 2 OS=Homo sapiens OX=9606 GN=PDLIM2 PE=1 SV=1	PDLIM2	37.458	26.4	21	6	6	4	5	4	3	3	2	5	5	5	4	3	3	5	5	5	4	3	3	83381	88802	75147	39230	51129	48458	1.29558	1.37982	1.16764	0.609561	0.794449	0.752946	0.00352015	0.561262	Down
Q9Y4C8	Probable RNA-binding protein 19 OS=Homo sapiens OX=9606 GN=RBM19 PE=1 SV=3	RBM19	107.33	14.7	35	10	10	6	8	7	4	4	6	7	8	9	4	5	7	7	8	9	4	5	7	60386	85773	65509	36496	41119	41544	1.09518	1.55561	1.18809	0.661905	0.745749	0.753457	0.00771762	0.562968	Down
P55060	Exportin-2 OS=Homo sapiens OX=9606 GN=CSE1L PE=1 SV=3	CSE1L	110.42	54.5	315	46	46	60	56	57	50	45	47	42	42	42	37	37	36	42	42	42	37	37	36	2053800	2074100	2098700	1163900	1169100	1172500	1.2662	1.27872	1.29388	0.717564	0.720769	0.722866	1.0494e-07	0.563	Down
Q8NC51	Plasminogen activator inhibitor 1 RNA-binding protein OS=Homo sapiens OX=9606 GN=SERBP1 PE=1 SV=2	SERBP1	44.965	54.9	157	24	24	26	25	28	27	25	26	20	19	20	20	20	20	20	19	20	20	20	20	1931500	1921300	1940900	1085400	1080500	1097200	1.27959	1.27283	1.28582	0.719062	0.715816	0.726879	4.73523e-08	0.563222	Down
P40692	DNA mismatch repair protein Mlh1 OS=Homo sapiens OX=9606 GN=MLH1 PE=1 SV=1	MLH1	84.6	27.1	26	12	12	7	8	3	2	4	2	10	9	9	2	4	3	10	9	9	2	4	3	60501	67274	48306	35554	33267	30356	1.31879	1.46642	1.05296	0.774997	0.725145	0.661692	0.00627727	0.563253	Down
P50552	Vasodilator-stimulated phosphoprotein OS=Homo sapiens OX=9606 GN=VASP PE=1 SV=3	VASP	39.829	44.7	131	18	18	24	20	26	20	21	20	17	16	17	15	16	16	17	16	17	15	16	16	802860	929360	885160	488250	492570	494940	1.17689	1.36232	1.29753	0.71571	0.722042	0.725516	0.000189059	0.563825	Down
P06280	Alpha-galactosidase A OS=Homo sapiens OX=9606 GN=GLA PE=1 SV=1	GLA	48.766	27.3	34	8	8	5	7	5	6	5	6	7	8	6	7	7	6	7	8	6	7	7	6	178470	181620	157130	101890	103470	86294	1.32384	1.34721	1.16555	0.755791	0.767511	0.640105	0.00147909	0.563889	Down
O95758	Polypyrimidine tract-binding protein 3 OS=Homo sapiens OX=9606 GN=PTBP3 PE=1 SV=2	PTBP3	59.689	42.4	61	14	12	11	10	9	9	12	10	11	9	11	10	12	10	10	8	10	8	10	8	339940	350070	356910	195880	205340	189560	1.24543	1.28254	1.3076	0.717641	0.752299	0.694486	3.00568e-05	0.564302	Down
Q9BZV1	UBX domain-containing protein 6 OS=Homo sapiens OX=9606 GN=UBXN6 PE=1 SV=1	UBXN6	49.753	21.3	16	5	5	2	2	2	3	3	4	2	2	2	3	3	4	2	2	2	3	3	4	51807	52098	38399	20762	26886	32663	1.39632	1.40416	1.03494	0.559585	0.724641	0.880345	0.0248818	0.564366	Down
P56589	Peroxisomal biogenesis factor 3 OS=Homo sapiens OX=9606 GN=PEX3 PE=1 SV=1	PEX3	42.139	23.6	23	6	6	3	3	0	6	6	5	3	4	1	6	5	6	3	4	1	6	5	6	1041700	728900	0	570340	502170	426520	1.59299	1.11465		0.872178	0.767931	0.652245	0.0464632	0.56443	Down
P50402	Emerin OS=Homo sapiens OX=9606 GN=EMD PE=1 SV=1	EMD	28.994	68.1	61	14	14	12	8	11	11	10	9	12	11	12	10	12	11	12	11	12	10	12	11	747890	737490	702780	395970	402040	439760	1.30982	1.2916	1.23081	0.693482	0.704112	0.770173	0.000111889	0.565675	Down
P15924	Desmoplakin OS=Homo sapiens OX=9606 GN=DSP PE=1 SV=3	DSP	331.77	50.1	556	128	128	109	106	95	88	80	78	108	104	108	89	87	89	108	104	108	89	87	89	953200	960350	1004800	537300	561520	553410	1.25131	1.26069	1.31905	0.705337	0.737132	0.726485	1.09731e-05	0.566155	Down
Q6BDS2	UHRF1-binding protein 1 OS=Homo sapiens OX=9606 GN=UHRF1BP1 PE=1 SV=1	UHRF1BP1	159.48	7.7	14	8	8	3	2	0	3	3	3	4	4	4	5	5	5	4	4	4	5	5	5	503670	370160	352670	270840	235710	189660	1.57175	1.15512	1.10054	0.845182	0.735556	0.591852	0.0207913	0.567634	Down
Q9BQL6	Fermitin family homolog 1 OS=Homo sapiens OX=9606 GN=FERMT1 PE=1 SV=1	FERMT1	77.436	18.6	36	10	8	7	10	6	5	3	5	10	10	9	6	8	8	8	8	7	4	6	6	81753	85955	98532	48264	48146	54861	1.17486	1.23525	1.41599	0.693596	0.6919	0.788401	0.00132369	0.568182	Down
Q9UN86	Ras GTPase-activating protein-binding protein 2 OS=Homo sapiens OX=9606 GN=G3BP2 PE=1 SV=2	G3BP2	54.12	40.5	75	15	12	15	17	16	11	7	9	14	15	15	14	13	13	11	12	12	11	10	10	636120	660060	618450	389410	344680	354020	1.27108	1.31892	1.23577	0.778109	0.688731	0.707394	0.000168073	0.568311	Down
Q86WA6	Valacyclovir hydrolase OS=Homo sapiens OX=9606 GN=BPHL PE=1 SV=1	BPHL	32.542	29.2	26	7	7	4	3	5	7	4	3	5	5	4	6	5	5	5	5	4	6	5	5	115780	134930	95505	69606	55755	72001	1.27798	1.48936	1.05418	0.768311	0.615423	0.794747	0.0120939	0.57006	Down
Q13426	DNA repair protein XRCC4 OS=Homo sapiens OX=9606 GN=XRCC4 PE=1 SV=2	XRCC4	38.286	25.9	33	7	7	6	4	5	6	6	6	6	5	6	7	7	7	6	5	6	7	7	7	245340	263100	258600	145450	140340	151560	1.22223	1.31071	1.28829	0.724599	0.699142	0.755038	5.16766e-05	0.57019	Down
Q96SB4	SRSF protein kinase 1 OS=Homo sapiens OX=9606 GN=SRPK1 PE=1 SV=2	SRPK1	74.324	33	89	16	14	14	16	16	16	15	12	13	13	14	13	14	13	11	11	12	11	12	12	374720	272740	353180	194300	182090	194330	1.43081	1.04142	1.34856	0.741905	0.695283	0.74202	0.00521557	0.570353	Down
Q8WUF5	RelA-associated inhibitor OS=Homo sapiens OX=9606 GN=PPP1R13L PE=1 SV=4	PPP1R13L	89.09	32.5	56	20	20	11	6	9	10	11	9	13	12	12	11	13	11	13	12	12	11	13	11	234830	240700	220120	117120	130070	150050	1.28922	1.32145	1.20847	0.642992	0.714088	0.823779	0.0018025	0.571037	Down
P53671	LIM domain kinase 2 OS=Homo sapiens OX=9606 GN=LIMK2 PE=1 SV=1	LIMK2	72.231	8	8	3	3	3	2	0	2	1	0	3	3	2	2	2	1	3	3	2	2	2	1	29453	29251	26396	14271	18137	0	1.25323	1.24464	1.12316	0.607235	0.771735		0.011041	0.571233	Down
Q96EL2	28S ribosomal protein S24, mitochondrial OS=Homo sapiens OX=9606 GN=MRPS24 PE=1 SV=1	MRPS24	19.015	28.1	16	3	3	3	2	2	3	3	3	3	3	3	2	2	2	3	3	3	2	2	2	93808	97881	84866	49696	55769	52745	1.2946	1.35081	1.1712	0.685833	0.769643	0.72791	0.000489289	0.572082	Down
P27449	V-type proton ATPase 16 kDa proteolipid subunit OS=Homo sapiens OX=9606 GN=ATP6V0C PE=1 SV=1	ATP6V0C	15.736	11.6	12	1	1	2	2	2	2	2	2	1	1	1	1	1	1	1	1	1	1	1	1	290100	242760	264650	152920	160020	143360	1.38825	1.16171	1.26646	0.731786	0.765762	0.686037	0.000776016	0.572148	Down
O94901	SUN domain-containing protein 1 OS=Homo sapiens OX=9606 GN=SUN1 PE=1 SV=3	SUN1	90.063	42.1	88	22	22	12	12	15	14	16	19	15	14	16	14	16	16	15	14	16	14	16	16	183910	191240	164150	99719	103740	105320	1.30113	1.35299	1.16133	0.705493	0.733941	0.745119	0.000334139	0.572541	Down
P35241	Radixin OS=Homo sapiens OX=9606 GN=RDX PE=1 SV=1	RDX	68.563	50.9	66	32	15	15	14	11	10	9	7	30	28	29	25	24	22	14	13	13	9	9	7	523020	554380	459390	286280	297780	296600	1.29811	1.37595	1.14019	0.710534	0.739076	0.736148	0.000625499	0.573066	Down
O75312	Zinc finger protein ZPR1 OS=Homo sapiens OX=9606 GN=ZPR1 PE=1 SV=1	ZPR1	50.925	43.4	64	15	15	12	12	13	10	7	10	13	13	11	10	7	9	13	13	11	10	7	9	167510	198800	179660	101810	104500	106630	1.17016	1.38874	1.25503	0.711204	0.729995	0.744874	0.000422054	0.573197	Down
Q49AR2	UPF0489 protein C5orf22 OS=Homo sapiens OX=9606 GN=C5orf22 PE=1 SV=2	C5orf22	49.967	20.4	22	6	6	5	6	4	1	3	3	5	6	6	2	3	4	5	6	6	2	3	4	61909	60019	56958	42076	34749	25773	1.31963	1.27934	1.21409	0.896875	0.740696	0.549367	0.016459	0.573526	Down
P12004	Proliferating cell nuclear antigen OS=Homo sapiens OX=9606 GN=PCNA PE=1 SV=1	PCNA	28.768	69.7	87	13	13	15	14	17	14	15	12	11	11	12	10	11	10	11	11	12	10	11	10	1794900	1858500	1895700	1052700	1089200	1042800	1.23307	1.27676	1.30232	0.72319	0.748265	0.716389	1.15589e-05	0.573921	Down
Q9Y6A9	Signal peptidase complex subunit 1 OS=Homo sapiens OX=9606 GN=SPCS1 PE=1 SV=5	SPCS1	18.298	10.1	18	2	2	3	4	4	2	2	3	2	2	2	2	2	2	2	2	2	2	2	2	581190	773700	769200	425010	342690	455980	1.04163	1.38665	1.37859	0.761719	0.614182	0.817225	0.0125549	0.576103	Down
O00762	Ubiquitin-conjugating enzyme E2 C OS=Homo sapiens OX=9606 GN=UBE2C PE=1 SV=1	UBE2C	19.652	50.8	29	6	6	6	5	7	4	4	3	5	6	6	3	4	4	5	6	6	3	4	4	206050	208750	223030	124130	117910	126110	1.22895	1.24506	1.33022	0.740353	0.703255	0.752162	6.6084e-05	0.577201	Down
Q13485	Mothers against decapentaplegic homolog 4 OS=Homo sapiens OX=9606 GN=SMAD4 PE=1 SV=1	SMAD4	60.438	21.6	37	8	8	7	10	7	3	5	5	7	8	7	5	5	5	7	8	7	5	5	5	171560	163370	152360	98136	93639	89660	1.33905	1.27512	1.18919	0.765964	0.730865	0.699808	0.000221699	0.577567	Down
Q9BRP1	Programmed cell death protein 2-like OS=Homo sapiens OX=9606 GN=PDCD2L PE=1 SV=1	PDCD2L	39.416	21.8	18	4	4	5	6	3	1	1	2	4	4	3	3	2	3	4	4	3	3	2	3	178040	211930	291270	109990	157630	125960	0.993878	1.18306	1.62597	0.614	0.879943	0.70315	0.0390995	0.577734	Down
Q9GZU7	Carboxy-terminal domain RNA polymerase II polypeptide A small phosphatase 1 OS=Homo sapiens OX=9606 GN=CTDSP1 PE=1 SV=1	CTDSP1	29.203	8	8	2	2	1	1	2	2	1	1	2	2	2	2	1	2	2	2	2	2	1	2	35451	40302	35749	18208	0	24743	1.14763	1.30467	1.15728	0.589435		0.800988	0.0214239	0.577801	Down
Q9BT73	Proteasome assembly chaperone 3 OS=Homo sapiens OX=9606 GN=PSMG3 PE=1 SV=1	PSMG3	13.104	23	12	2	2	2	2	2	2	2	2	2	1	2	2	1	2	2	1	2	2	1	2	80394	77257	75319	43719	45066	45862	1.31214	1.26094	1.22931	0.713552	0.735537	0.748529	2.02666e-05	0.577968	Down
Q9HAW8	UDP-glucuronosyltransferase 1-10 OS=Homo sapiens OX=9606 GN=UGT1A10 PE=1 SV=1	UGT1A10	59.809	42.3	42	14	8	8	10	6	5	8	5	14	13	12	8	9	9	8	8	6	5	6	5	577930	569210	562440	322910	342170	323010	1.2854	1.266	1.25095	0.718198	0.761035	0.71842	1.22925e-05	0.577968	Down
Q9P1U0	DNA-directed RNA polymerase I subunit RPA12 OS=Homo sapiens OX=9606 GN=ZNRD1 PE=1 SV=1	ZNRD1	13.904	35.7	11	2	2	2	2	2	2	2	1	2	2	2	2	2	1	2	2	2	2	2	1	79726	94898	74228	48392	47593	0	1.156	1.37598	1.07628	0.701665	0.69008		0.0104978	0.57857	Down
P23258	Tubulin gamma-1 chain OS=Homo sapiens OX=9606 GN=TUBG1 PE=1 SV=2	TUBG1	51.169	59.6	77	15	15	15	15	11	11	13	12	12	13	10	11	10	10	12	13	10	11	10	10	195650	188400	210350	110250	113780	119900	1.25105	1.20469	1.34505	0.704976	0.727548	0.766681	0.000175179	0.578603	Down
P24941	Cyclin-dependent kinase 2 OS=Homo sapiens OX=9606 GN=CDK2 PE=1 SV=2	CDK2	33.929	49.7	33	11	9	5	5	6	6	5	6	10	9	8	8	7	8	8	7	8	6	6	7	142030	129360	129410	78796	76138	77104	1.3466	1.22647	1.22695	0.747073	0.721872	0.731031	7.51676e-05	0.578938	Down
Q6DD87	Zinc finger protein 787 OS=Homo sapiens OX=9606 GN=ZNF787 PE=1 SV=4	ZNF787	40.428	31.4	32	9	9	8	8	6	4	3	3	7	8	8	4	4	3	7	8	8	4	4	3	59956	79423	65994	36701	43570	38644	1.10931	1.46949	1.22103	0.679045	0.806135	0.714994	0.00501189	0.579005	Down
Q9H501	ESF1 homolog OS=Homo sapiens OX=9606 GN=ESF1 PE=1 SV=1	ESF1	98.795	10.9	22	7	7	5	5	6	2	2	2	7	7	7	3	4	2	7	7	7	3	4	2	80447	60363	63201	37576	39892	40757	1.49792	1.12395	1.1768	0.699661	0.742785	0.758891	0.00432071	0.579509	Down
Q9NU22	Midasin OS=Homo sapiens OX=9606 GN=MDN1 PE=1 SV=2	MDN1	632.81	13	123	51	51	34	36	26	10	8	9	41	42	32	15	18	19	41	42	32	15	18	19	118600	108290	107930	73340	59615	61229	1.34517	1.22823	1.22415	0.831827	0.676157	0.694464	0.00160037	0.579979	Down
P07947	Tyrosine-protein kinase Yes OS=Homo sapiens OX=9606 GN=YES1 PE=1 SV=3	YES1	60.801	34.8	41	13	8	9	7	7	7	4	7	10	9	13	11	11	11	7	7	8	7	8	8	100990	121470	97290	72296	53160	59999	1.19939	1.44262	1.15545	0.858614	0.631348	0.71257	0.0082696	0.580013	Down
Q8TEX9	Importin-4 OS=Homo sapiens OX=9606 GN=IPO4 PE=1 SV=2	IPO4	118.71	51.4	184	39	39	36	37	38	26	23	24	32	31	33	26	24	24	32	31	33	26	24	24	791870	751410	747450	455610	424200	449060	1.31264	1.24557	1.239	0.755238	0.703172	0.744381	4.44455e-05	0.580114	Down
P26038	Moesin OS=Homo sapiens OX=9606 GN=MSN PE=1 SV=3	MSN	67.819	61.7	151	41	27	25	29	27	22	26	22	38	40	38	30	35	31	24	26	24	17	22	18	1210700	1059900	1222000	701100	671790	654170	1.31606	1.15214	1.32834	0.762112	0.730252	0.711098	0.000416304	0.580383	Down
Q2TB90	Hexokinase HKDC1 OS=Homo sapiens OX=9606 GN=HKDC1 PE=1 SV=3	HKDC1	102.54	18.8	30	15	12	6	8	7	3	3	3	14	13	13	8	7	6	11	10	10	5	4	3	75690	84687	75818	38825	44750	53572	1.21642	1.36101	1.21847	0.623959	0.71918	0.860959	0.00535271	0.580653	Down
O15438	Canalicular multispecific organic anion transporter 2 OS=Homo sapiens OX=9606 GN=ABCC3 PE=1 SV=3	ABCC3	169.34	20.8	58	20	18	14	14	10	8	8	4	16	17	14	11	10	9	15	15	12	9	8	7	124680	118090	105590	66480	69018	66894	1.35829	1.2865	1.15032	0.724246	0.751896	0.728756	0.000423603	0.58099	Down
P04183	Thymidine kinase, cytosolic OS=Homo sapiens OX=9606 GN=TK1 PE=1 SV=2	TK1	25.468	60.3	41	11	11	8	7	7	7	7	5	8	8	7	8	8	8	8	8	7	8	8	8	306920	259130	278440	169100	169150	153160	1.37849	1.16385	1.25057	0.759488	0.759713	0.687896	0.000797707	0.581903	Down
Q9BTE3	Mini-chromosome maintenance complex-binding protein OS=Homo sapiens OX=9606 GN=MCMBP PE=1 SV=2	MCMBP	72.979	23.5	36	11	11	9	8	8	4	3	4	9	10	9	6	4	5	9	10	9	6	4	5	85833	91385	84719	54516	42770	55265	1.24249	1.32286	1.22637	0.789157	0.619125	0.799999	0.00320077	0.582411	Down
Q96DU7	Inositol-trisphosphate 3-kinase C OS=Homo sapiens OX=9606 GN=ITPKC PE=1 SV=1	ITPKC	75.207	20.1	24	7	7	6	5	4	3	2	4	6	6	4	4	3	5	6	6	4	4	3	5	67118	60937	60603	34336	39984	35568	1.3489	1.22468	1.21796	0.690065	0.803575	0.714825	0.000672561	0.582479	Down
Q16531	DNA damage-binding protein 1 OS=Homo sapiens OX=9606 GN=DDB1 PE=1 SV=1	DDB1	126.97	46.3	268	50	50	49	51	47	42	39	40	45	43	46	39	38	40	45	43	46	39	38	40	771850	785330	764380	461020	447350	445320	1.26008	1.28208	1.24788	0.752635	0.730318	0.727004	2.30386e-06	0.58309	Down
Q9NZD8	Maspardin OS=Homo sapiens OX=9606 GN=SPG21 PE=1 SV=1	SPG21	34.96	37	36	9	9	7	6	4	7	6	6	7	8	7	8	7	7	7	8	7	8	7	7	183070	178370	167810	104560	98165	105990	1.31082	1.27717	1.20155	0.748671	0.702881	0.75891	0.000103568	0.583294	Down
P56470	Galectin-4 OS=Homo sapiens OX=9606 GN=LGALS4 PE=1 SV=1	LGALS4	35.941	37.2	102	11	11	20	22	18	13	16	13	11	11	10	9	10	9	11	11	10	9	10	9	5939700	6531300	5850300	3641100	3521800	3533300	1.22816	1.35049	1.20968	0.752877	0.728209	0.730587	0.000118216	0.583805	Down
Q9H5X1	Cytosolic iron-sulfur assembly component 2A OS=Homo sapiens OX=9606 GN=CIAO2A PE=1 SV=1	CIAO2A	18.355	52.5	28	7	7	4	6	4	3	5	6	6	6	6	5	6	6	6	6	6	5	6	6	168280	127240	122000	80292	76091	87780	1.52593	1.15379	1.10627	0.728071	0.689977	0.79597	0.00844056	0.584795	Down
P62256	Ubiquitin-conjugating enzyme E2 H OS=Homo sapiens OX=9606 GN=UBE2H PE=1 SV=1	UBE2H	20.655	26.8	23	4	4	4	6	3	4	3	3	4	4	4	3	2	3	4	4	4	3	2	3	371890	404980	337410	215860	222570	213530	1.26333	1.37574	1.1462	0.733287	0.756081	0.725371	0.000596955	0.585103	Down
P09327	Villin-1 OS=Homo sapiens OX=9606 GN=VIL1 PE=1 SV=4	VIL1	92.694	32.4	78	21	21	12	14	13	13	14	12	16	16	15	16	16	16	16	16	15	16	16	16	229950	216720	240880	139230	115730	147610	1.26564	1.19282	1.3258	0.766319	0.636976	0.812443	0.00245476	0.585514	Down
Q6GMV2	SET and MYND domain-containing protein 5 OS=Homo sapiens OX=9606 GN=SMYD5 PE=1 SV=2	SMYD5	47.34	23	20	7	7	4	4	3	2	4	3	5	5	4	2	5	5	5	5	4	2	5	5	102050	101440	88299	66904	47277	56720	1.32335	1.31544	1.14503	0.867587	0.613071	0.735525	0.00806924	0.585686	Down
Q16850	Lanosterol 14-alpha demethylase OS=Homo sapiens OX=9606 GN=CYP51A1 PE=1 SV=3	CYP51A1	56.805	33.6	43	13	12	6	6	9	8	7	7	8	9	10	9	8	8	8	9	9	9	8	8	251670	262730	252440	145020	161720	142930	1.24127	1.29582	1.24507	0.715259	0.797626	0.704951	0.000205998	0.586407	Down
P00338	L-lactate dehydrogenase A chain OS=Homo sapiens OX=9606 GN=LDHA PE=1 SV=2	LDHA	36.688	82.5	290	28	26	61	64	55	39	35	36	27	27	27	22	22	23	25	25	25	21	21	21	16700000	17633000	18228000	9835300	10497000	10523000	1.2012	1.26831	1.31111	0.707437	0.755032	0.756902	9.45706e-05	0.587027	Down
P14091	Cathepsin E OS=Homo sapiens OX=9606 GN=CTSE PE=1 SV=3	CTSE	42.793	9.1	36	3	3	7	5	6	6	6	6	3	3	3	3	3	3	3	3	3	3	3	3	1862600	2283200	1611600	1224600	1127300	1029200	1.22291	1.49906	1.05812	0.804027	0.740143	0.675735	0.00966775	0.587268	Down
Q9NX58	Cell growth-regulating nucleolar protein OS=Homo sapiens OX=9606 GN=LYAR PE=1 SV=2	LYAR	43.614	32.7	55	10	10	8	9	11	9	9	9	10	10	10	9	9	9	10	10	10	9	9	9	256010	280780	239030	152000	154800	149040	1.24715	1.36781	1.16443	0.740464	0.754104	0.726045	0.000380435	0.587544	Down
Q96IR7	4-hydroxyphenylpyruvate dioxygenase-like protein OS=Homo sapiens OX=9606 GN=HPDL PE=1 SV=1	HPDL	39.385	46.6	44	11	11	8	9	6	5	8	8	7	8	8	6	7	8	7	8	8	6	7	8	281100	291950	270290	157710	174060	164140	1.25936	1.30797	1.21093	0.70656	0.77981	0.735367	0.00012642	0.588028	Down
Q9BSB4	Autophagy-related protein 101 OS=Homo sapiens OX=9606 GN=ATG101 PE=1 SV=1	ATG101	25.002	25.2	15	4	4	2	1	3	3	4	2	2	3	3	3	4	4	2	3	3	3	4	4	30400	34729	25550	18756	17442	17275	1.26533	1.44552	1.06346	0.780676	0.725984	0.719033	0.00490401	0.589692	Down
O15446	DNA-directed RNA polymerase I subunit RPA34 OS=Homo sapiens OX=9606 GN=CD3EAP PE=1 SV=1	CD3EAP	54.985	40.2	29	10	10	7	6	5	4	3	4	7	6	6	6	4	4	7	6	6	6	4	4	179290	183220	199460	108610	116330	106800	1.20368	1.23006	1.33909	0.729163	0.780992	0.717011	0.000226909	0.590319	Down
Q7Z7K6	Centromere protein V OS=Homo sapiens OX=9606 GN=CENPV PE=1 SV=1	CENPV	29.946	20.7	28	4	4	4	6	4	5	5	4	3	4	4	3	4	3	3	4	4	3	4	3	103660	103380	87754	56644	59362	58040	1.32659	1.32301	1.12304	0.724904	0.759688	0.742769	0.000762139	0.590388	Down
Q9BTX1	Nucleoporin NDC1 OS=Homo sapiens OX=9606 GN=NDC1 PE=1 SV=2	NDC1	76.304	18.2	30	8	8	7	8	6	3	3	3	7	8	7	4	3	5	7	8	7	4	3	5	206170	198800	156480	106910	113360	111660	1.38465	1.33515	1.05093	0.718015	0.761333	0.749916	0.00419056	0.591191	Down
P33991	DNA replication licensing factor MCM4 OS=Homo sapiens OX=9606 GN=MCM4 PE=1 SV=5	MCM4	96.557	49.6	187	39	39	35	37	39	27	25	24	36	34	36	26	26	26	36	34	36	26	26	26	522140	522030	535190	300250	320500	314200	1.246	1.24574	1.27715	0.716499	0.764822	0.749788	1.52743e-05	0.591996	Down
Q5VV42	Threonylcarbamoyladenosine tRNA methylthiotransferase OS=Homo sapiens OX=9606 GN=CDKAL1 PE=1 SV=1	CDKAL1	65.111	26.1	39	11	11	9	10	8	4	5	3	9	9	10	5	6	6	9	9	10	5	6	6	101280	101830	113550	61055	57504	69039	1.2051	1.21164	1.35109	0.726473	0.684221	0.821472	0.00130954	0.592417	Down
P60981	Destrin OS=Homo sapiens OX=9606 GN=DSTN PE=1 SV=3	DSTN	18.506	53.3	47	10	9	8	10	7	7	7	8	9	8	9	7	8	8	8	7	8	6	7	7	692990	844850	929830	452420	523460	487100	1.05783	1.28963	1.41935	0.690603	0.799043	0.743541	0.00579519	0.592874	Down
Q9ULW0	Targeting protein for Xklp2 OS=Homo sapiens OX=9606 GN=TPX2 PE=1 SV=2	TPX2	85.652	42.7	119	28	28	23	22	23	17	16	18	23	25	23	18	18	19	23	25	23	18	18	19	230410	219420	242210	138430	120890	151530	1.25349	1.1937	1.31768	0.753094	0.657672	0.824361	0.00184053	0.593683	Down
O14976	Cyclin-G-associated kinase OS=Homo sapiens OX=9606 GN=GAK PE=1 SV=2	GAK	143.19	23.8	78	24	24	18	21	19	8	5	7	20	17	18	9	7	8	20	17	18	9	7	8	131050	129700	118450	79136	59656	86356	1.30107	1.28767	1.17598	0.785667	0.592268	0.857347	0.0101587	0.593754	Down
P67809	Y-box-binding protein 1 OS=Homo sapiens OX=9606 GN=YBX1 PE=1 SV=3	YBX1	35.924	69.1	132	18	15	21	28	22	19	22	20	14	16	15	16	16	16	11	13	12	13	13	13	3521700	4100000	4151400	2251700	2303800	2439800	1.12584	1.31071	1.32715	0.719838	0.736493	0.779971	0.0008674	0.594177	Down
Q9UKS6	Protein kinase C and casein kinase substrate in neurons protein 3 OS=Homo sapiens OX=9606 GN=PACSIN3 PE=1 SV=2	PACSIN3	48.486	31.1	30	10	10	5	6	7	4	4	4	9	7	7	5	5	4	9	7	7	5	5	4	179590	186450	189990	110930	96981	122490	1.21559	1.26203	1.28599	0.750854	0.656437	0.8291	0.00166248	0.594212	Down
O00410	Importin-5 OS=Homo sapiens OX=9606 GN=IPO5 PE=1 SV=4	IPO5	123.63	52.8	238	45	44	47	46	47	35	32	31	41	40	40	31	31	33	40	39	39	30	30	32	906450	924260	906620	542190	541070	543560	1.24622	1.27071	1.24646	0.745424	0.743884	0.747307	1.54219e-07	0.594318	Down
P07311	Acylphosphatase-1 OS=Homo sapiens OX=9606 GN=ACYP1 PE=1 SV=2	ACYP1	11.261	44.4	11	4	4	1	1	1	4	2	2	2	2	3	4	3	4	2	2	3	4	3	4	214310	219120	242430	122200	117720	161980	1.19309	1.21986	1.34963	0.6803	0.655359	0.901759	0.00797519	0.594636	Down
Q9UI12	V-type proton ATPase subunit H OS=Homo sapiens OX=9606 GN=ATP6V1H PE=1 SV=1	ATP6V1H	55.882	34.2	35	12	12	8	7	5	6	6	3	11	10	9	5	6	4	11	10	9	5	6	4	72639	69083	61210	38508	38709	43518	1.34655	1.28063	1.13468	0.713845	0.717571	0.806718	0.00131065	0.594955	Down
O75534	Cold shock domain-containing protein E1 OS=Homo sapiens OX=9606 GN=CSDE1 PE=1 SV=2	CSDE1	88.884	45.6	109	30	30	23	20	21	16	13	16	24	25	23	22	18	18	24	25	23	22	18	18	1021000	1006600	1035400	610710	585480	627110	1.25371	1.23603	1.27139	0.749905	0.718924	0.770043	1.77687e-05	0.595274	Down
Q9Y241	HIG1 domain family member 1A, mitochondrial OS=Homo sapiens OX=9606 GN=HIGD1A PE=1 SV=1	HIGD1A	10.143	29	12	2	2	2	2	2	2	2	2	2	2	2	2	2	2	2	2	2	2	2	2	548320	705750	399670	373500	304060	306990	1.24699	1.60502	0.90893	0.849414	0.691493	0.698157	0.0490194	0.595344	Down
P21399	Cytoplasmic aconitate hydratase OS=Homo sapiens OX=9606 GN=ACO1 PE=1 SV=3	ACO1	98.398	36.3	110	23	23	21	23	22	12	17	15	21	23	20	14	16	16	21	23	20	14	16	16	413620	406950	422910	241730	244880	254650	1.2504	1.23024	1.27849	0.730766	0.740288	0.769824	1.13088e-05	0.596125	Down
Q14146	Unhealthy ribosome biogenesis protein 2 homolog OS=Homo sapiens OX=9606 GN=URB2 PE=1 SV=2	URB2	170.54	9	29	10	10	5	7	7	4	4	2	8	8	9	4	4	2	8	8	9	4	4	2	43559	46961	44355	35305	25829	19535	1.21253	1.30723	1.23469	0.982769	0.71899	0.543787	0.0346114	0.598086	Down
Q9UBB4	Ataxin-10 OS=Homo sapiens OX=9606 GN=ATXN10 PE=1 SV=1	ATXN10	53.488	58.7	104	21	21	19	20	21	13	16	15	18	19	19	14	14	15	18	19	19	14	14	15	619770	670840	690440	389190	383410	412740	1.1744	1.27118	1.30832	0.737477	0.726525	0.782102	0.000199644	0.598337	Down
P11172	Uridine 5'-monophosphate synthase OS=Homo sapiens OX=9606 GN=UMPS PE=1 SV=1	UMPS	52.221	49.4	81	17	17	15	14	17	12	12	11	13	13	14	13	11	10	13	13	14	13	11	10	393880	387940	393470	235660	228400	240330	1.25728	1.23832	1.25597	0.752234	0.72906	0.767141	5.15334e-06	0.599341	Down
O14745	Na(+)/H(+) exchange regulatory cofactor NHE-RF1 OS=Homo sapiens OX=9606 GN=SLC9A3R1 PE=1 SV=4	SLC9A3R1	38.868	70.4	109	23	23	23	18	21	15	15	17	22	21	20	15	16	18	22	21	20	15	16	18	1026900	1087500	1128600	661350	633400	648980	1.18792	1.25802	1.30556	0.765048	0.732716	0.750739	7.11553e-05	0.599377	Down
P21333	Filamin-A OS=Homo sapiens OX=9606 GN=FLNA PE=1 SV=4	FLNA	280.74	68.2	913	131	120	162	163	171	138	137	142	125	126	124	113	112	113	114	115	113	103	102	103	2867100	2987100	3248200	1765900	1810800	1883600	1.18128	1.23072	1.3383	0.727571	0.74607	0.776065	0.000245864	0.59988	Down
O60884	DnaJ homolog subfamily A member 2 OS=Homo sapiens OX=9606 GN=DNAJA2 PE=1 SV=1	DNAJA2	45.745	46.4	75	17	17	13	14	11	12	15	10	15	15	14	13	13	14	15	15	14	13	13	14	549430	720930	632070	364890	375710	400730	1.08306	1.42113	1.24597	0.719288	0.740617	0.789937	0.00370176	0.599916	Down
Q9BY44	Eukaryotic translation initiation factor 2A OS=Homo sapiens OX=9606 GN=EIF2A PE=1 SV=3	EIF2A	64.989	61	146	27	27	31	26	26	21	22	20	24	23	24	19	21	20	24	23	24	19	21	20	775730	831320	778530	483020	481300	467680	1.2192	1.30657	1.2236	0.759151	0.756448	0.735042	3.25344e-05	0.600276	Down
Q9H0U4	Ras-related protein Rab-1B OS=Homo sapiens OX=9606 GN=RAB1B PE=1 SV=1	RAB1B	22.171	66.7	46	10	5	8	8	8	6	6	10	8	9	9	10	9	10	5	4	5	5	4	5	853170	879770	821720	543270	494630	499610	1.25093	1.28993	1.20482	0.79655	0.725234	0.732536	0.000141225	0.60183	Down
P00918	Carbonic anhydrase 2 OS=Homo sapiens OX=9606 GN=CA2 PE=1 SV=2	CA2	29.246	63.5	100	14	14	21	18	18	15	16	12	14	13	13	13	13	13	14	13	13	13	13	13	730480	797570	772260	477090	451800	455830	1.18937	1.29861	1.2574	0.776802	0.735625	0.742187	7.8737e-05	0.601974	Down
P40937	Replication factor C subunit 5 OS=Homo sapiens OX=9606 GN=RFC5 PE=1 SV=1	RFC5	38.496	57.4	69	14	14	13	13	13	10	12	8	13	11	12	11	11	10	13	11	12	11	11	10	242810	223410	253910	151360	142320	140130	1.26251	1.16164	1.32022	0.787008	0.740004	0.728617	0.000334481	0.60241	Down
Q9C0B1	Alpha-ketoglutarate-dependent dioxygenase FTO OS=Homo sapiens OX=9606 GN=FTO PE=1 SV=3	FTO	58.281	31.9	49	14	14	7	12	10	5	6	9	11	12	9	8	8	9	11	12	9	8	8	9	199190	198630	186750	125470	117690	109080	1.27575	1.27217	1.19608	0.803599	0.753771	0.698626	0.000370293	0.602555	Down
Q9UK58	Cyclin-L1 OS=Homo sapiens OX=9606 GN=CCNL1 PE=1 SV=1	CCNL1	59.633	17.5	23	6	6	5	5	4	3	3	3	6	6	6	3	3	2	6	6	6	3	3	2	76977	82179	56447	41471	44703	43739	1.33673	1.42707	0.980221	0.720158	0.776282	0.759542	0.013822	0.602555	Down
P57678	Gem-associated protein 4 OS=Homo sapiens OX=9606 GN=GEMIN4 PE=1 SV=2	GEMIN4	120.04	22.5	70	17	17	13	11	13	10	13	10	15	13	15	12	15	11	15	13	15	12	15	11	91173	96343	84731	53707	50196	60171	1.25375	1.32485	1.16517	0.738543	0.690262	0.827432	0.00141966	0.602664	Down
P61086	Ubiquitin-conjugating enzyme E2 K OS=Homo sapiens OX=9606 GN=UBE2K PE=1 SV=3	UBE2K	22.406	57	41	10	10	9	5	7	6	7	7	8	6	7	7	7	7	8	6	7	7	7	7	578080	595700	730530	404930	380260	363100	1.13624	1.17087	1.43588	0.795905	0.747415	0.713687	0.00331347	0.602991	Down
Q9H857	5'-nucleotidase domain-containing protein 2 OS=Homo sapiens OX=9606 GN=NT5DC2 PE=1 SV=1	NT5DC2	60.718	22.9	29	10	10	4	6	5	9	3	2	6	6	6	9	4	6	6	6	6	9	4	6	146450	115790	114430	79177	79833	68210	1.45507	1.15044	1.13693	0.78667	0.793188	0.677706	0.00623313	0.603245	Down
P46100	Transcriptional regulator ATRX OS=Homo sapiens OX=9606 GN=ATRX PE=1 SV=5	ATRX	282.58	14.8	72	24	24	18	15	10	9	11	9	21	19	16	9	12	12	21	19	16	9	12	12	375400	354700	404430	217760	220530	246770	1.23786	1.1696	1.33359	0.718052	0.727186	0.813711	0.0007828	0.603828	Down
Q9BV86	N-terminal Xaa-Pro-Lys N-methyltransferase 1 OS=Homo sapiens OX=9606 GN=NTMT1 PE=1 SV=3	NTMT1	25.387	39.5	27	6	6	6	6	4	4	4	3	5	5	6	3	3	2	5	5	6	3	3	2	147940	156970	143890	93210	88017	89789	1.23315	1.30842	1.19939	0.776949	0.733662	0.748433	8.02821e-05	0.603865	Down
Q9NUQ3	Gamma-taxilin OS=Homo sapiens OX=9606 GN=TXLNG PE=1 SV=2	TXLNG	60.585	33.1	31	11	11	6	6	6	6	3	4	9	9	9	7	6	5	9	9	9	7	6	5	90902	96182	104840	60182	57565	58532	1.16491	1.23257	1.34352	0.77123	0.737693	0.750085	0.000318627	0.603865	Down
Q8WUY1	Protein THEM6 OS=Homo sapiens OX=9606 GN=THEM6 PE=1 SV=2	THEM6	23.865	62	70	14	14	16	15	11	11	9	8	13	14	14	12	12	11	13	14	14	12	12	11	943610	957530	1033200	568840	586030	620860	1.20203	1.21976	1.31616	0.724626	0.746524	0.790893	0.000191097	0.605144	Down
Q86TU7	Actin-histidine N-methyltransferase OS=Homo sapiens OX=9606 GN=SETD3 PE=1 SV=1	SETD3	67.256	37.9	63	18	18	14	14	16	5	7	7	16	16	17	7	7	7	16	16	17	7	7	7	259850	278590	229660	157140	152640	155190	1.26441	1.35559	1.1175	0.764628	0.742732	0.75514	0.000945549	0.605364	Down
Q7Z417	Nuclear fragile X mental retardation-interacting protein 2 OS=Homo sapiens OX=9606 GN=NUFIP2 PE=1 SV=1	NUFIP2	76.12	25.9	45	11	11	7	8	8	7	8	7	7	9	8	7	8	7	7	9	8	7	8	7	199250	204100	202850	117180	124160	125930	1.22808	1.25797	1.25027	0.722241	0.765262	0.776172	2.69875e-05	0.60584	Down
Q9NQW6	Anillin OS=Homo sapiens OX=9606 GN=ANLN PE=1 SV=2	ANLN	124.2	31.5	75	23	23	12	15	13	13	13	9	18	17	15	13	15	13	18	17	15	13	15	13	177320	189250	190590	121040	107700	109120	1.18871	1.26869	1.27767	0.811423	0.721995	0.731514	0.000324184	0.606391	Down
O60762	Dolichol-phosphate mannosyltransferase subunit 1 OS=Homo sapiens OX=9606 GN=DPM1 PE=1 SV=1	DPM1	29.634	33.8	43	9	9	6	7	3	11	8	8	5	6	4	8	7	8	5	6	4	8	7	8	240110	266540	171210	154750	113930	143240	1.32197	1.46749	0.942631	0.852007	0.627264	0.788636	0.0392938	0.607681	Down
Q9P0L0	Vesicle-associated membrane protein-associated protein A OS=Homo sapiens OX=9606 GN=VAPA PE=1 SV=3	VAPA	27.893	55	94	16	15	15	20	16	14	16	13	12	12	11	9	12	11	11	11	10	8	11	10	2613100	2473600	2836300	1422400	1741300	1663100	1.22971	1.16406	1.33475	0.669375	0.819448	0.782648	0.00241975	0.609199	Down
Q5T6V5	Queuosine salvage protein OS=Homo sapiens OX=9606 GN=C9orf64 PE=1 SV=1	C9orf64	39.028	34.9	43	9	9	8	9	7	6	7	6	7	7	7	5	6	6	7	7	7	5	6	6	123240	124580	82322	60133	72711	68390	1.39156	1.40669	0.929534	0.678988	0.821012	0.772222	0.0310748	0.609533	Down
Q9H9T3	Elongator complex protein 3 OS=Homo sapiens OX=9606 GN=ELP3 PE=1 SV=2	ELP3	62.258	18.6	20	8	8	5	6	3	3	2	1	6	7	7	3	3	3	6	7	7	3	3	3	73487	82938	60778	41691	47929	42785	1.26119	1.42339	1.04308	0.715504	0.822561	0.73428	0.00814324	0.609607	Down
Q9UHR5	SAP30-binding protein OS=Homo sapiens OX=9606 GN=SAP30BP PE=1 SV=1	SAP30BP	33.87	26.6	23	6	6	4	5	3	4	4	3	6	5	4	4	4	4	6	5	4	4	4	4	110570	109160	96683	66214	64336	62334	1.30262	1.28601	1.13902	0.780063	0.757939	0.734353	0.000434451	0.609607	Down
P15559	NAD(P)H dehydrogenase [quinone] 1 OS=Homo sapiens OX=9606 GN=NQO1 PE=1 SV=1	NQO1	30.867	44.9	77	13	13	14	14	14	12	12	11	12	12	13	10	11	11	12	12	13	10	11	11	1918900	1991400	2030500	1264300	1196300	1165700	1.20344	1.2489	1.27343	0.792905	0.750259	0.731068	7.08933e-05	0.610389	Down
Q9NR30	Nucleolar RNA helicase 2 OS=Homo sapiens OX=9606 GN=DDX21 PE=1 SV=5	DDX21	87.343	51.5	217	39	37	38	41	47	29	30	32	36	37	37	29	31	30	35	36	36	27	29	28	2111500	2183400	2174700	1330900	1288300	1332800	1.21565	1.25704	1.25203	0.766236	0.74171	0.767329	5.55241e-06	0.610874	Down
Q8TE67	Epidermal growth factor receptor kinase substrate 8-like protein 3 OS=Homo sapiens OX=9606 GN=EPS8L3 PE=1 SV=2	EPS8L3	66.86	30	59	14	14	11	12	9	9	8	10	13	12	12	10	10	12	13	12	12	10	10	12	135130	157940	128640	85542	89645	82460	1.19345	1.39491	1.13613	0.755497	0.791734	0.728277	0.0018061	0.610948	Down
P49840	Glycogen synthase kinase-3 alpha OS=Homo sapiens OX=9606 GN=GSK3A PE=1 SV=2	GSK3A	50.98	24	38	9	7	6	5	5	6	7	9	8	7	7	8	8	8	6	5	5	7	7	7	155460	177590	126060	99879	95903	85252	1.26024	1.43964	1.02191	0.809672	0.777441	0.691098	0.0119302	0.612145	Down
Q9UFG5	UPF0449 protein C19orf25 OS=Homo sapiens OX=9606 GN=C19orf25 PE=1 SV=2	C19orf25	12.878	50	20	3	3	3	3	3	4	4	3	3	3	3	3	3	3	3	3	3	3	3	3	72755	79454	69787	44540	42351	49034	1.21963	1.33193	1.16987	0.746645	0.70995	0.82198	0.00103468	0.612295	Down
Q9UJX4	Anaphase-promoting complex subunit 5 OS=Homo sapiens OX=9606 GN=ANAPC5 PE=1 SV=2	ANAPC5	85.076	20.1	35	11	11	6	8	5	6	5	5	7	8	6	7	7	5	7	8	6	7	7	5	37613	42739	35065	22655	24884	23193	1.21235	1.37757	1.13022	0.730221	0.802067	0.747562	0.00164095	0.61282	Down
Q8IWA4	Mitofusin-1 OS=Homo sapiens OX=9606 GN=MFN1 PE=1 SV=3	MFN1	84.159	25.1	47	15	15	13	10	7	6	6	5	15	14	12	6	7	6	15	14	12	6	7	6	80201	79470	62787	46744	48343	41279	1.34106	1.32884	1.04988	0.78162	0.808357	0.690238	0.00653135	0.613008	Down
O00461	Golgi integral membrane protein 4 OS=Homo sapiens OX=9606 GN=GOLIM4 PE=1 SV=1	GOLIM4	81.879	49.9	87	26	26	17	15	18	12	10	15	19	18	21	16	15	15	19	18	21	16	15	15	236610	268010	275750	161000	154840	162850	1.12756	1.27719	1.31408	0.767239	0.737884	0.776055	0.000596124	0.613422	Down
P48507	Glutamate--cysteine ligase regulatory subunit OS=Homo sapiens OX=9606 GN=GCLM PE=1 SV=1	GCLM	30.727	33.9	40	8	8	5	6	5	8	8	8	7	6	5	8	8	7	7	6	5	8	8	7	357820	371610	335610	223240	203680	226550	1.24929	1.29744	1.17175	0.779419	0.711128	0.790976	0.000395469	0.613572	Down
P39748	Flap endonuclease 1 OS=Homo sapiens OX=9606 GN=FEN1 PE=1 SV=1	FEN1	42.592	46.1	97	12	12	15	16	15	17	18	16	12	12	12	10	11	10	12	12	12	10	11	10	829910	841580	794960	515670	494130	505600	1.25054	1.26812	1.19788	0.777031	0.744574	0.761857	2.09722e-05	0.614402	Down
O76074	cGMP-specific 3',5'-cyclic phosphodiesterase OS=Homo sapiens OX=9606 GN=PDE5A PE=1 SV=2	PDE5A	99.984	29.6	60	20	20	11	14	13	7	7	8	15	15	16	10	11	10	15	15	16	10	11	10	126100	114950	92314	69002	68314	67601	1.40559	1.2813	1.02899	0.769137	0.761468	0.753521	0.00669077	0.614704	Down
Q8WY22	BRI3-binding protein OS=Homo sapiens OX=9606 GN=BRI3BP PE=1 SV=1	BRI3BP	27.835	17.1	15	3	3	3	2	4	2	2	2	3	3	3	2	2	2	3	3	3	2	2	2	1076500	1057100	844440	608560	609230	616350	1.34222	1.31803	1.05288	0.758775	0.75961	0.768487	0.00360231	0.615877	Down
Q9NWW5	Ceroid-lipofuscinosis neuronal protein 6 OS=Homo sapiens OX=9606 GN=CLN6 PE=1 SV=1	CLN6	35.919	14.5	19	3	3	3	3	4	3	2	4	2	2	3	2	2	2	2	2	3	2	2	2	202250	269200	274660	138720	161830	159100	1.00642	1.33957	1.36674	0.690287	0.805285	0.7917	0.0123415	0.616067	Down
P83881	60S ribosomal protein L36a OS=Homo sapiens OX=9606 GN=RPL36A PE=1 SV=2	RPL36A	12.441	38.7	22	6	2	5	6	3	3	2	3	5	5	5	3	3	3	1	1	1	1	1	1	2111200	1993100	2005400	1251100	1270600	1242900	1.28285	1.21108	1.21856	0.760216	0.772065	0.755233	1.52793e-05	0.616181	Down
Q9NPJ6	Mediator of RNA polymerase II transcription subunit 4 OS=Homo sapiens OX=9606 GN=MED4 PE=1 SV=1	MED4	29.745	11.1	12	2	2	2	2	2	2	2	2	2	2	2	2	2	2	2	2	2	2	2	2	41999	42452	42799	30065	23840	24545	1.22506	1.23827	1.24839	0.876957	0.695382	0.715946	0.00260396	0.616485	Down
Q9UKX7	Nuclear pore complex protein Nup50 OS=Homo sapiens OX=9606 GN=NUP50 PE=1 SV=2	NUP50	50.144	53.6	69	17	17	17	13	16	7	9	7	15	12	12	9	11	9	15	12	12	9	11	9	290780	322970	346020	192890	195450	203860	1.12417	1.24862	1.33773	0.745723	0.75562	0.788134	0.000834698	0.617017	Down
Q9NW15	Anoctamin-10 OS=Homo sapiens OX=9606 GN=ANO10 PE=1 SV=2	ANO10	76.328	9.4	22	5	5	4	3	3	4	4	4	4	4	4	5	4	4	4	4	4	5	4	4	108030	115450	107780	56217	74597	73703	1.20979	1.29289	1.207	0.629557	0.835389	0.825377	0.00672339	0.617398	Down
P53816	Phospholipase A and acyltransferase 3 OS=Homo sapiens OX=9606 GN=PLAAT3 PE=1 SV=2	PLAAT3	17.936	24.1	17	3	3	2	3	3	3	3	3	2	2	2	2	3	3	2	2	2	2	3	3	83235	83583	83185	47931	58142	48311	1.23498	1.24014	1.23424	0.711165	0.862669	0.716803	0.00152971	0.617513	Down
Q96RE7	Nucleus accumbens-associated protein 1 OS=Homo sapiens OX=9606 GN=NACC1 PE=1 SV=1	NACC1	57.258	28.5	24	10	10	4	4	5	3	3	5	7	8	6	5	4	5	7	8	6	5	4	5	55769	67943	64772	39035	45274	32151	1.0973	1.33683	1.27444	0.768043	0.8908	0.632595	0.0134812	0.617894	Down
O43432	Eukaryotic translation initiation factor 4 gamma 3 OS=Homo sapiens OX=9606 GN=EIF4G3 PE=1 SV=2	EIF4G3	176.65	14.1	29	17	11	4	5	3	4	7	6	12	12	11	9	11	10	6	7	6	5	7	6	54049	60182	47711	31192	35149	33728	1.23771	1.37816	1.09257	0.714291	0.804905	0.772365	0.00321219	0.617932	Down
Q9BYN0	Sulfiredoxin-1 OS=Homo sapiens OX=9606 GN=SRXN1 PE=1 SV=2	SRXN1	14.259	32.8	18	3	3	3	3	3	3	3	3	2	2	3	2	2	2	2	2	3	2	2	2	58803	69713	59486	40403	39326	36482	1.15977	1.37495	1.17324	0.796869	0.775628	0.719535	0.00159049	0.618123	Down
Q99685	Monoglyceride lipase OS=Homo sapiens OX=9606 GN=MGLL PE=1 SV=2	MGLL	33.261	60.1	47	13	13	13	12	10	3	6	3	12	11	9	4	7	4	12	11	9	4	7	4	643730	641020	559470	406190	376090	357750	1.29425	1.28881	1.12485	0.816668	0.75615	0.719276	0.00124321	0.618162	Down
Q96KM6	Zinc finger protein 512B OS=Homo sapiens OX=9606 GN=ZNF512B PE=1 SV=1	ZNF512B	97.263	13.5	15	7	7	4	4	2	3	1	1	4	5	3	3	3	2	4	5	3	3	3	2	44812	42009	44058	25575	22412	33011	1.269	1.18962	1.24765	0.724241	0.63467	0.934816	0.0129222	0.618888	Down
O15514	DNA-directed RNA polymerase II subunit RPB4 OS=Homo sapiens OX=9606 GN=POLR2D PE=1 SV=1	POLR2D	16.311	57.7	16	5	5	3	3	2	2	3	3	4	3	3	2	3	3	4	3	3	2	3	3	128320	128970	110790	72031	78415	77373	1.29203	1.29858	1.11553	0.725267	0.789547	0.779055	0.00106029	0.618927	Down
Q71RG4	Transmembrane and ubiquitin-like domain-containing protein 2 OS=Homo sapiens OX=9606 GN=TMUB2 PE=1 SV=2	TMUB2	33.788	19.6	13	3	3	3	4	2	2	1	1	3	3	2	2	2	1	3	3	2	2	2	1	49092	52767	48984	26748	35506	0	1.15187	1.2381	1.14934	0.627602	0.833095		0.0212677	0.61908	Down
Q8ND56	Protein LSM14 homolog A OS=Homo sapiens OX=9606 GN=LSM14A PE=1 SV=3	LSM14A	50.529	16.6	31	8	8	7	5	6	4	4	5	8	7	8	5	5	5	8	7	8	5	5	5	304080	327290	321660	183040	200580	206530	1.18229	1.27253	1.25064	0.711673	0.77987	0.803004	0.000353459	0.619233	Down
P27708	CAD protein OS=Homo sapiens OX=9606 GN=CAD PE=1 SV=3	CAD	242.98	50.4	432	79	77	71	75	76	72	67	71	66	66	67	63	61	66	64	65	66	62	60	65	722880	715550	717970	453790	441080	442090	1.24158	1.22899	1.23314	0.779404	0.757574	0.759309	9.69542e-07	0.620001	Down
O15379	Histone deacetylase 3 OS=Homo sapiens OX=9606 GN=HDAC3 PE=1 SV=2	HDAC3	48.847	24.8	24	8	7	4	4	5	5	3	3	6	5	5	7	6	5	5	4	4	6	5	5	208020	259850	202000	136520	138710	140550	1.14965	1.4361	1.11638	0.754497	0.766601	0.77677	0.00416635	0.620694	Down
Q13501	Sequestosome-1 OS=Homo sapiens OX=9606 GN=SQSTM1 PE=1 SV=1	SQSTM1	47.687	61.4	93	15	15	18	17	17	13	15	13	15	15	15	13	14	13	15	15	15	13	14	13	861690	945930	893470	518520	567760	590540	1.18096	1.29641	1.22452	0.71064	0.778125	0.809345	0.000533742	0.62081	Down
O96019	Actin-like protein 6A OS=Homo sapiens OX=9606 GN=ACTL6A PE=1 SV=1	ACTL6A	47.46	50.3	80	14	14	14	18	14	11	12	11	12	12	12	9	9	10	12	12	12	9	9	10	961460	941020	1038900	680060	583510	562800	1.20995	1.18423	1.30741	0.855825	0.734321	0.708259	0.00184092	0.620925	Down
Q9NX55	Huntingtin-interacting protein K OS=Homo sapiens OX=9606 GN=HYPK PE=1 SV=2	HYPK	14.665	31	13	3	3	3	2	2	2	2	2	3	3	2	3	3	3	3	3	2	3	3	3	356530	413270	440180	232100	262390	256940	1.09063	1.2642	1.34652	0.709999	0.802657	0.785986	0.00290881	0.621041	Down
P17844	Probable ATP-dependent RNA helicase DDX5 OS=Homo sapiens OX=9606 GN=DDX5 PE=1 SV=1	DDX5	69.147	52	122	29	20	22	25	20	16	21	18	27	26	27	23	23	24	19	19	19	14	16	15	1070300	1096500	1152400	733470	668020	662270	1.19299	1.22219	1.2845	0.817546	0.744594	0.738185	0.0002662	0.621775	Down
Q96DI7	U5 small nuclear ribonucleoprotein 40 kDa protein OS=Homo sapiens OX=9606 GN=SNRNP40 PE=1 SV=1	SNRNP40	39.31	60.5	65	14	14	13	11	13	13	7	8	14	11	11	10	9	8	14	11	11	10	9	8	385180	372380	414460	284740	242230	201900	1.21579	1.17539	1.30821	0.898758	0.764579	0.63728	0.00971699	0.621891	Down
Q14061	Cytochrome c oxidase copper chaperone OS=Homo sapiens OX=9606 GN=COX17 PE=1 SV=2	COX17	6.9151	84.1	27	5	5	5	6	5	3	4	4	4	5	4	3	3	4	4	5	4	3	3	4	819950	838140	990420	517900	594640	535320	1.14508	1.17049	1.38315	0.723262	0.830431	0.747589	0.00289473	0.6222	Down
Q05084	Islet cell autoantigen 1 OS=Homo sapiens OX=9606 GN=ICA1 PE=1 SV=2	ICA1	54.644	23.4	24	8	8	6	2	3	5	4	4	6	5	4	4	4	5	6	5	4	4	4	5	71077	69283	62359	38784	43025	44720	1.29526	1.26257	1.13639	0.706774	0.784059	0.814948	0.00127863	0.624142	Down
Q8IWT0	Protein archease OS=Homo sapiens OX=9606 GN=ZBTB8OS PE=1 SV=2	ZBTB8OS	19.491	23.4	11	3	3	1	3	3	2	2	0	1	3	3	2	3	3	1	3	3	2	3	3	0	154230	131490	98929	81951	86954		1.39309	1.18769	0.89358	0.740226	0.785416	0.015023	0.624922	Down
Q8IUD2	ELKS/Rab6-interacting/CAST family member 1 OS=Homo sapiens OX=9606 GN=ERC1 PE=1 SV=1	ERC1	128.08	20.3	39	17	16	10	9	5	3	6	6	13	12	10	6	11	9	13	12	10	6	10	8	122940	115380	113450	70542	71863	77552	1.2902	1.21086	1.1906	0.740304	0.754168	0.813871	0.000244137	0.625274	Down
O15498	Synaptobrevin homolog YKT6 OS=Homo sapiens OX=9606 GN=YKT6 PE=1 SV=1	YKT6	22.417	60.1	69	9	9	11	11	11	13	12	11	9	9	9	8	8	8	9	9	9	8	8	8	452700	451450	480780	303770	290340	273010	1.2061	1.20277	1.28091	0.809316	0.773535	0.727364	0.000226741	0.626096	Down
P25205	DNA replication licensing factor MCM3 OS=Homo sapiens OX=9606 GN=MCM3 PE=1 SV=3	MCM3	90.98	52.7	152	34	34	29	27	30	24	19	23	30	26	32	26	23	26	30	26	32	26	23	26	786470	816560	832260	518040	487180	519550	1.1916	1.23719	1.26098	0.784897	0.73814	0.787185	6.26003e-05	0.626096	Down
Q14527	Helicase-like transcription factor OS=Homo sapiens OX=9606 GN=HLTF PE=1 SV=2	HLTF	113.93	21.9	46	13	13	10	11	8	7	6	4	11	11	10	6	5	4	11	11	10	6	5	4	80130	84643	58657	49029	47768	43207	1.32288	1.39739	0.968379	0.809429	0.788611	0.713312	0.0193381	0.626606	Down
O60879	Protein diaphanous homolog 2 OS=Homo sapiens OX=9606 GN=DIAPH2 PE=1 SV=1	DIAPH2	125.57	22.6	59	16	16	12	10	9	10	10	8	14	13	12	11	10	9	14	13	12	11	10	9	102130	121290	94064	62912	68887	67309	1.1862	1.40873	1.09251	0.730697	0.800094	0.781766	0.00441276	0.627156	Down
Q9UDW1	Cytochrome b-c1 complex subunit 9 OS=Homo sapiens OX=9606 GN=UQCR10 PE=1 SV=3	UQCR10	7.3084	38.1	14	2	2	3	2	2	3	2	2	2	2	2	2	2	2	2	2	2	2	2	2	1186500	1202400	1271900	776070	762860	758310	1.19486	1.21087	1.28086	0.781536	0.768233	0.76365	3.16654e-05	0.62751	Down
O15226	NF-kappa-B-repressing factor OS=Homo sapiens OX=9606 GN=NKRF PE=1 SV=2	NKRF	77.672	18.1	36	11	11	8	8	7	3	5	5	9	9	11	5	6	5	9	9	11	5	6	5	84842	91531	103030	62491	54724	58126	1.11942	1.20768	1.3594	0.824521	0.722041	0.766928	0.00244912	0.627549	Down
Q96EN8	Molybdenum cofactor sulfurase OS=Homo sapiens OX=9606 GN=MOCOS PE=1 SV=2	MOCOS	98.119	26	70	17	17	17	17	14	7	8	7	17	17	15	10	9	11	17	17	15	10	9	11	585960	578850	518870	338840	352850	365320	1.2828	1.26724	1.13593	0.741799	0.77247	0.799769	0.000469738	0.627786	Down
P16144	Integrin beta-4 OS=Homo sapiens OX=9606 GN=ITGB4 PE=1 SV=5	ITGB4	202.16	46.9	324	64	64	59	64	58	49	47	47	58	56	57	48	46	46	58	56	57	48	46	46	524470	545680	562710	347800	327970	350180	1.18355	1.23141	1.26984	0.784862	0.740113	0.790233	9.00247e-05	0.628299	Down
O43708	Maleylacetoacetate isomerase OS=Homo sapiens OX=9606 GN=GSTZ1 PE=1 SV=3	GSTZ1	24.212	22.2	15	3	3	2	3	4	2	2	2	3	3	3	3	2	2	3	3	3	3	2	2	132710	121880	110740	70469	84746	74580	1.33797	1.22878	1.11647	0.710463	0.854402	0.751909	0.00356848	0.62901	Down
Q9Y314	Nitric oxide synthase-interacting protein OS=Homo sapiens OX=9606 GN=NOSIP PE=1 SV=1	NOSIP	33.172	56.1	49	13	13	8	6	9	7	9	10	10	10	9	7	8	9	10	10	9	7	8	9	277930	304390	307730	198650	188990	173410	1.14918	1.25859	1.2724	0.821377	0.781435	0.717015	0.000833036	0.630358	Down
Q86VU5	Catechol O-methyltransferase domain-containing protein 1 OS=Homo sapiens OX=9606 GN=COMTD1 PE=1 SV=1	COMTD1	28.808	22.1	17	4	4	3	4	3	2	2	3	4	4	3	3	2	3	4	4	3	3	2	3	117560	126170	127490	70016	82575	81428	1.16542	1.25078	1.26386	0.694099	0.818602	0.807232	0.00138604	0.630398	Down
Q16763	Ubiquitin-conjugating enzyme E2 S OS=Homo sapiens OX=9606 GN=UBE2S PE=1 SV=2	UBE2S	23.845	27.9	18	4	4	4	5	3	2	2	2	3	4	3	2	2	2	3	4	3	2	2	2	85615	83002	81148	51697	50342	55621	1.26082	1.22234	1.19504	0.761323	0.741368	0.81911	0.00016423	0.631233	Down
O15195	Villin-like protein OS=Homo sapiens OX=9606 GN=VILL PE=2 SV=3	VILL	95.906	45	130	29	29	23	25	19	22	21	20	23	24	20	22	21	20	23	24	20	22	21	20	460730	505500	437360	293680	300270	292940	1.2069	1.32418	1.14568	0.769306	0.786569	0.767368	0.000445181	0.631872	Down
P31947	14-3-3 protein sigma OS=Homo sapiens OX=9606 GN=SFN PE=1 SV=1	SFN	27.774	71.4	113	18	15	21	25	23	16	14	14	18	18	18	16	15	14	15	15	15	13	12	11	4405200	4512100	4704600	2628100	2845300	3133900	1.18903	1.21789	1.26984	0.709364	0.76799	0.845887	0.0010601	0.631872	Down
Q13619	Cullin-4A OS=Homo sapiens OX=9606 GN=CUL4A PE=1 SV=3	CUL4A	87.679	44.8	72	30	20	13	15	14	10	11	9	24	23	21	18	19	19	15	15	14	12	12	13	159900	162480	176760	107680	104080	103930	1.17742	1.19642	1.30157	0.792902	0.766393	0.765288	0.000160619	0.632471	Down
Q9HCS7	Pre-mRNA-splicing factor SYF1 OS=Homo sapiens OX=9606 GN=XAB2 PE=1 SV=2	XAB2	100.01	23.5	48	16	16	10	9	8	8	5	8	13	13	11	10	8	9	13	13	11	10	8	9	157160	164750	147490	98336	97546	101040	1.2305	1.28993	1.15479	0.769932	0.763747	0.791103	0.000172735	0.632551	Down
Q6GMV3	Putative peptidyl-tRNA hydrolase PTRHD1 OS=Homo sapiens OX=9606 GN=PTRHD1 PE=1 SV=1	PTRHD1	15.805	71.4	40	8	8	6	7	5	9	8	5	5	5	5	8	7	6	5	5	5	8	7	6	247580	266470	215870	148590	136770	176500	1.24644	1.34154	1.08679	0.748074	0.688567	0.888587	0.00911451	0.632751	Down
Q86W42	THO complex subunit 6 homolog OS=Homo sapiens OX=9606 GN=THOC6 PE=1 SV=1	THOC6	37.535	63.9	64	13	13	11	13	13	10	7	10	9	12	10	11	8	11	9	12	10	11	8	11	293000	278860	326270	194710	186100	187900	1.1985	1.14066	1.33458	0.796447	0.761228	0.768591	0.000710718	0.633232	Down
Q6Y7W6	GRB10-interacting GYF protein 2 OS=Homo sapiens OX=9606 GN=GIGYF2 PE=1 SV=1	GIGYF2	150.07	17.4	46	15	15	8	10	7	5	7	9	10	12	10	6	7	9	10	12	10	6	7	9	162560	172210	175320	93937	117590	111980	1.17006	1.23952	1.26191	0.676132	0.84638	0.806001	0.0030794	0.634196	Down
Q03001	Dystonin OS=Homo sapiens OX=9606 GN=DST PE=1 SV=4	DST	860.65	11.5	141	63	56	36	39	25	13	14	14	45	49	42	23	24	20	43	46	37	18	19	15	251590	262220	225870	155250	152550	161760	1.24834	1.30108	1.12072	0.770319	0.756922	0.80262	0.000690287	0.6348	Down
Q14558	Phosphoribosyl pyrophosphate synthase-associated protein 1 OS=Homo sapiens OX=9606 GN=PRPSAP1 PE=1 SV=2	PRPSAP1	39.393	42.7	58	10	9	11	11	9	8	9	10	9	10	8	9	8	8	9	9	8	8	7	7	206900	169760	173910	110890	121680	117050	1.37904	1.13149	1.15915	0.739111	0.811029	0.780169	0.00266726	0.635001	Down
P06493	Cyclin-dependent kinase 1 OS=Homo sapiens OX=9606 GN=CDK1 PE=1 SV=3	CDK1	34.095	65	86	15	13	15	16	17	13	9	16	13	14	11	12	10	12	11	12	11	10	9	11	1026800	991320	955090	629650	627850	630870	1.26724	1.22345	1.17874	0.777093	0.774872	0.778599	2.69352e-05	0.635122	Down
P49356	Protein farnesyltransferase subunit beta OS=Homo sapiens OX=9606 GN=FNTB PE=1 SV=1	FNTB	48.773	22.4	21	9	9	5	2	3	4	3	4	5	5	5	6	5	7	5	5	5	6	5	7	93917	85908	81919	53091	59919	53227	1.31665	1.20437	1.14845	0.744299	0.840023	0.746206	0.00130653	0.635122	Down
Q15942	Zyxin OS=Homo sapiens OX=9606 GN=ZYX PE=1 SV=1	ZYX	61.277	47.9	92	16	16	16	17	17	14	13	15	14	15	14	13	12	13	14	15	14	13	12	13	403620	423490	431160	269900	259070	272090	1.17597	1.23387	1.25621	0.786372	0.754818	0.792753	5.42009e-05	0.636618	Down
P13726	Tissue factor OS=Homo sapiens OX=9606 GN=F3 PE=1 SV=1	F3	33.067	20.7	17	6	6	5	2	2	3	2	3	5	4	3	3	3	4	5	4	3	3	3	4	139900	165440	152980	90235	91022	110530	1.11904	1.32333	1.22367	0.721777	0.728072	0.884114	0.00522664	0.636659	Down
P19623	Spermidine synthase OS=Homo sapiens OX=9606 GN=SRM PE=1 SV=1	SRM	33.824	72.5	73	15	15	14	13	12	12	12	10	11	11	11	12	12	12	11	11	11	12	12	12	438590	470190	437610	293530	280980	282750	1.19417	1.28021	1.19151	0.79921	0.76504	0.769859	7.783e-05	0.636699	Down
Q9H3Q1	Cdc42 effector protein 4 OS=Homo sapiens OX=9606 GN=CDC42EP4 PE=1 SV=1	CDC42EP4	37.979	33.7	18	7	7	3	5	5	2	1	2	5	6	6	3	3	3	5	6	6	3	3	3	560980	548810	408850	348670	325660	292750	1.35409	1.32471	0.986877	0.841615	0.786074	0.706636	0.0176253	0.636821	Down
P62136	Serine/threonine-protein phosphatase PP1-alpha catalytic subunit OS=Homo sapiens OX=9606 GN=PPP1CA PE=1 SV=1	PPP1CA	37.512	57.9	33	18	4	6	5	6	5	5	6	17	17	17	15	14	16	4	4	4	3	3	4	492430	511310	546660	346250	315070	326430	1.16407	1.2087	1.29226	0.81851	0.744802	0.771657	0.000393731	0.637105	Down
P39023	60S ribosomal protein L3 OS=Homo sapiens OX=9606 GN=RPL3 PE=1 SV=2	RPL3	46.108	48.6	154	21	21	26	26	28	24	25	25	20	20	20	20	18	19	20	20	20	20	18	19	3320500	3503300	3406100	2159000	2154400	2210500	1.18916	1.25463	1.21982	0.773198	0.77155	0.791641	1.37241e-05	0.637714	Down
Q13614	Myotubularin-related protein 2 OS=Homo sapiens OX=9606 GN=MTMR2 PE=1 SV=4	MTMR2	73.38	16.3	23	9	6	4	5	6	4	3	1	7	7	7	5	5	4	4	4	4	2	2	1	372190	534470	420560	273130	267110	306950	1.02701	1.4748	1.16048	0.753667	0.737055	0.846988	0.0186112	0.638325	Down
O95816	BAG family molecular chaperone regulator 2 OS=Homo sapiens OX=9606 GN=BAG2 PE=1 SV=1	BAG2	23.772	54.5	61	10	10	10	10	12	10	9	10	8	9	9	9	9	9	8	9	9	9	9	9	358910	326420	361750	214300	230450	223730	1.25525	1.14162	1.26519	0.749493	0.805976	0.782473	0.000333561	0.638407	Down
Q5T6F2	Ubiquitin-associated protein 2 OS=Homo sapiens OX=9606 GN=UBAP2 PE=1 SV=1	UBAP2	117.11	16.5	34	10	10	9	8	5	5	5	2	9	9	8	6	5	2	9	9	8	6	5	2	287470	264740	276920	164820	141270	223680	1.26928	1.16892	1.2227	0.727736	0.623755	0.987622	0.0273206	0.638937	Down
P46778	60S ribosomal protein L21 OS=Homo sapiens OX=9606 GN=RPL21 PE=1 SV=2	RPL21	18.565	28.1	34	5	5	6	5	8	5	5	5	5	5	5	4	4	4	5	5	5	4	4	4	2637600	3099200	2794400	1866800	1769900	1816600	1.13165	1.3297	1.19893	0.800944	0.759369	0.779406	0.00085191	0.639223	Down
P49327	Fatty acid synthase OS=Homo sapiens OX=9606 GN=FASN PE=1 SV=3	FASN	273.42	61.3	740	112	112	128	136	131	117	116	112	106	102	102	89	90	90	106	102	102	89	90	90	1828100	1876300	1899400	1158500	1203700	1222100	1.19378	1.22526	1.24034	0.756522	0.786038	0.798054	2.14417e-05	0.639632	Down
Q8IY37	Probable ATP-dependent RNA helicase DHX37 OS=Homo sapiens OX=9606 GN=DHX37 PE=1 SV=1	DHX37	129.54	14.9	40	13	13	6	7	6	8	5	8	9	7	11	8	5	8	9	7	11	8	5	8	88955	118820	87172	61459	71382	55955	1.10333	1.47376	1.08122	0.762293	0.885371	0.694026	0.0228475	0.640082	Down
Q9UJA5	tRNA (adenine(58)-N(1))-methyltransferase non-catalytic subunit TRM6 OS=Homo sapiens OX=9606 GN=TRMT6 PE=1 SV=1	TRMT6	55.799	27.8	34	10	10	6	7	8	4	4	5	9	8	8	6	7	8	9	8	8	6	7	8	308840	308650	237680	185360	191700	170380	1.32114	1.32032	1.01673	0.792922	0.820043	0.728841	0.00944367	0.640164	Down
Q15750	TGF-beta-activated kinase 1 and MAP3K7-binding protein 1 OS=Homo sapiens OX=9606 GN=TAB1 PE=1 SV=1	TAB1	54.643	39.5	26	10	10	9	7	7	1	1	1	8	9	7	1	2	2	8	9	7	1	2	2	61531	66878	84348	0	45983	44869	1.01333	1.10138	1.38909		0.757273	0.738927	0.0374857	0.640533	Down
Q99417	c-Myc-binding protein OS=Homo sapiens OX=9606 GN=MYCBP PE=1 SV=3	MYCBP	11.967	73.8	34	7	7	9	8	6	5	3	3	6	6	5	5	3	3	6	6	5	5	3	3	530250	637130	504050	353410	336130	381290	1.16017	1.39403	1.10285	0.773253	0.735444	0.834253	0.00527835	0.640656	Down
P52701	DNA mismatch repair protein Msh6 OS=Homo sapiens OX=9606 GN=MSH6 PE=1 SV=2	MSH6	152.78	39.6	148	39	39	26	28	27	21	22	24	31	34	29	26	28	28	31	34	29	26	28	28	301010	294040	317230	201090	192220	192690	1.20542	1.17751	1.27038	0.805283	0.769763	0.771645	7.89004e-05	0.642343	Down
Q9NZM5	Ribosome biogenesis protein NOP53 OS=Homo sapiens OX=9606 GN=NOP53 PE=1 SV=2	NOP53	54.389	16.3	18	5	5	4	4	2	2	4	2	4	4	4	3	5	3	4	4	4	3	5	3	85157	103510	96647	59470	62911	60918	1.09033	1.32532	1.23744	0.761439	0.805496	0.779978	0.00178421	0.642467	Down
Q9NYH9	U3 small nucleolar RNA-associated protein 6 homolog OS=Homo sapiens OX=9606 GN=UTP6 PE=2 SV=2	UTP6	70.193	31.2	68	15	15	10	10	11	11	13	13	10	11	10	12	13	13	10	11	10	12	13	13	128410	165930	162410	99557	91993	102210	1.02658	1.32654	1.2984	0.795915	0.735444	0.817124	0.00774569	0.64317	Down
P07942	Laminin subunit beta-1 OS=Homo sapiens OX=9606 GN=LAMB1 PE=1 SV=2	LAMB1	198.04	14.9	55	17	17	10	11	12	9	6	7	12	13	13	9	6	8	12	13	13	9	6	8	118740	140000	122290	78896	80690	85604	1.13768	1.34138	1.1717	0.755926	0.773115	0.820197	0.00145621	0.643501	Down
P82912	28S ribosomal protein S11, mitochondrial OS=Homo sapiens OX=9606 GN=MRPS11 PE=1 SV=2	MRPS11	20.616	35.1	15	4	4	2	3	3	2	2	3	4	4	4	2	2	3	4	4	4	2	2	3	84594	93193	87745	61537	55420	54021	1.16278	1.28097	1.20609	0.84585	0.761769	0.74254	0.000832743	0.643915	Down
O60287	Nucleolar pre-ribosomal-associated protein 1 OS=Homo sapiens OX=9606 GN=URB1 PE=1 SV=4	URB1	254.39	12.3	37	18	18	6	12	6	4	6	3	11	16	10	6	7	6	11	16	10	6	7	6	51251	56224	45369	32132	31542	34768	1.22373	1.34247	1.08328	0.767221	0.753134	0.830162	0.00316767	0.644081	Down
Q99873	Protein arginine N-methyltransferase 1 OS=Homo sapiens OX=9606 GN=PRMT1 PE=1 SV=3	PRMT1	42.461	60.6	141	23	23	26	26	24	22	20	23	21	20	21	19	18	18	21	20	21	19	18	18	1846500	1953500	1983400	1247400	1260300	1217700	1.16513	1.23265	1.25151	0.787102	0.795242	0.768362	5.25319e-05	0.644164	Down
P30154	Serine/threonine-protein phosphatase 2A 65 kDa regulatory subunit A beta isoform OS=Homo sapiens OX=9606 GN=PPP2R1B PE=1 SV=3	PPP2R1B	66.213	31.1	24	13	7	4	6	6	2	3	3	12	11	11	8	9	9	6	5	5	2	3	3	70160	74133	86744	47411	50963	50475	1.10812	1.17087	1.37005	0.748819	0.80492	0.797213	0.00295394	0.644247	Down
Q15645	Pachytene checkpoint protein 2 homolog OS=Homo sapiens OX=9606 GN=TRIP13 PE=1 SV=2	TRIP13	48.55	40	61	14	14	13	10	11	8	10	9	11	12	10	10	10	9	11	12	10	10	10	9	265870	287550	285010	188150	175070	177150	1.15696	1.2513	1.24025	0.818755	0.761836	0.770888	0.000192015	0.644496	Down
Q92667	A-kinase anchor protein 1, mitochondrial OS=Homo sapiens OX=9606 GN=AKAP1 PE=1 SV=1	AKAP1	97.34	22.9	43	14	14	9	8	7	7	7	5	11	10	7	7	7	9	11	10	7	7	7	9	106670	113530	151850	80172	77177	82436	1.04607	1.11334	1.48913	0.786212	0.756841	0.808414	0.0180124	0.644496	Down
P49841	Glycogen synthase kinase-3 beta OS=Homo sapiens OX=9606 GN=GSK3B PE=1 SV=2	GSK3B	46.744	43.6	55	11	9	9	12	11	8	7	8	10	11	10	7	7	7	8	9	8	6	6	6	111790	109410	114140	72386	70351	73472	1.2161	1.19021	1.24167	0.787448	0.76531	0.799262	1.55163e-05	0.644745	Down
P61221	ATP-binding cassette sub-family E member 1 OS=Homo sapiens OX=9606 GN=ABCE1 PE=1 SV=1	ABCE1	67.314	46.7	141	24	24	28	27	25	22	20	19	24	23	23	18	17	19	24	23	23	18	17	19	908540	921310	1013800	627720	610520	595160	1.16553	1.18191	1.30056	0.805277	0.783212	0.763507	0.000314713	0.644745	Down
P35573	Glycogen debranching enzyme OS=Homo sapiens OX=9606 GN=AGL PE=1 SV=3	AGL	174.76	32.2	119	35	35	23	24	20	20	18	14	25	25	23	20	21	16	25	25	23	20	21	16	150410	182740	181500	114920	104280	112680	1.06607	1.29522	1.28643	0.814525	0.739111	0.798649	0.00345836	0.64487	Down
Q9Y5W7	Sorting nexin-14 OS=Homo sapiens OX=9606 GN=SNX14 PE=1 SV=3	SNX14	110.18	3.8	16	3	3	3	3	1	3	3	3	3	3	1	3	3	3	3	3	1	3	3	3	848600	975500	0	579720	530010	661560	1.18012	1.3566		0.806199	0.737069	0.920011	0.0210614	0.647375	Down
P62841	40S ribosomal protein S15 OS=Homo sapiens OX=9606 GN=RPS15 PE=1 SV=2	RPS15	17.04	54.5	57	8	8	10	7	10	7	12	11	7	7	7	5	6	6	7	7	7	5	6	6	1787900	1754000	1702700	1204200	1247400	944610	1.24148	1.21794	1.18232	0.836172	0.866169	0.655918	0.00754976	0.647543	Down
Q13616	Cullin-1 OS=Homo sapiens OX=9606 GN=CUL1 PE=1 SV=2	CUL1	89.677	45.5	126	28	28	20	28	22	20	19	17	24	26	22	18	19	17	24	26	22	18	19	17	472320	563510	470530	331030	325310	319290	1.14179	1.36224	1.13747	0.800237	0.786409	0.771856	0.00204106	0.647668	Down
Q9Y281	Cofilin-2 OS=Homo sapiens OX=9606 GN=CFL2 PE=1 SV=1	CFL2	18.736	66.9	27	11	6	6	4	3	7	4	3	11	10	9	10	8	9	6	5	5	6	5	5	247660	272680	260500	164580	171890	169370	1.15488	1.27155	1.21475	0.767464	0.801551	0.7898	0.000143768	0.647794	Down
Q9NZJ6	Ubiquinone biosynthesis O-methyltransferase, mitochondrial OS=Homo sapiens OX=9606 GN=COQ3 PE=1 SV=3	COQ3	41.054	10.3	12	3	3	1	1	3	3	3	1	3	3	3	2	2	1	3	3	3	2	2	1	46885	55126	48652	33824	31289	0	1.08643	1.27739	1.12737	0.783776	0.725034		0.0084349	0.648256	Down
P18124	60S ribosomal protein L7 OS=Homo sapiens OX=9606 GN=RPL7 PE=1 SV=1	RPL7	29.225	53.6	103	16	16	22	17	17	15	16	16	15	15	15	14	14	14	15	15	15	14	14	14	3972900	3992200	4193700	2579800	2614800	2689600	1.18931	1.19509	1.25541	0.77228	0.782757	0.805149	3.39036e-05	0.648424	Down
Q9NR12	PDZ and LIM domain protein 7 OS=Homo sapiens OX=9606 GN=PDLIM7 PE=1 SV=1	PDLIM7	49.844	43.3	96	16	16	17	19	18	13	14	15	14	15	15	13	13	15	14	15	15	13	13	15	857430	860940	829400	536170	566690	550780	1.22449	1.2295	1.18446	0.7657	0.809285	0.786565	2.64377e-05	0.649056	Down
Q14728	Major facilitator superfamily domain-containing protein 10 OS=Homo sapiens OX=9606 GN=MFSD10 PE=1 SV=1	MFSD10	48.339	6.8	13	3	3	3	2	2	2	2	2	3	3	3	2	2	2	3	3	3	2	2	2	169060	178440	151080	104610	109680	109340	1.2337	1.30215	1.10249	0.763382	0.800379	0.797898	0.00111241	0.649098	Down
Q9H0E3	Histone deacetylase complex subunit SAP130 OS=Homo sapiens OX=9606 GN=SAP130 PE=1 SV=1	SAP130	110.32	6.4	13	5	5	0	2	1	2	5	3	3	3	3	3	5	3	3	3	3	3	5	3	97175	76899	115710	73634	56426	58151	1.21978	0.96527	1.45244	0.924286	0.708284	0.729937	0.0429705	0.649477	Down
Q9NX02	NACHT, LRR and PYD domains-containing protein 2 OS=Homo sapiens OX=9606 GN=NLRP2 PE=1 SV=1	NLRP2	120.51	46.9	181	42	42	36	38	35	26	23	23	33	39	34	25	26	25	33	39	34	25	26	25	785760	798230	821910	524630	530900	507880	1.18775	1.2066	1.2424	0.79303	0.802507	0.76771	2.09232e-05	0.649815	Down
Q99961	Endophilin-A2 OS=Homo sapiens OX=9606 GN=SH3GL1 PE=1 SV=1	SH3GL1	41.489	23.9	28	7	7	5	6	6	3	4	4	7	7	7	6	6	6	7	7	7	6	6	6	271830	296080	322110	192980	190790	194910	1.11049	1.20956	1.3159	0.788371	0.779424	0.796255	0.000973842	0.650195	Down
Q14116	Interleukin-18 OS=Homo sapiens OX=9606 GN=IL18 PE=1 SV=1	IL18	22.326	58	65	11	11	12	12	11	10	9	11	10	10	10	7	7	8	10	10	10	7	7	8	1663100	1712400	1622800	1107300	1056800	1086400	1.2097	1.24556	1.18039	0.805426	0.768694	0.790224	3.11404e-05	0.650322	Down
Q3V6T2	Girdin OS=Homo sapiens OX=9606 GN=CCDC88A PE=1 SV=2	CCDC88A	216.04	7	16	9	9	4	5	3	2	2	0	6	8	4	2	3	3	6	8	4	2	3	3	314140	380860	254370	175440	208270	233920	1.20283	1.4583	0.973976	0.671755	0.79746	0.895673	0.0419013	0.650576	Down
Q9NVP1	ATP-dependent RNA helicase DDX18 OS=Homo sapiens OX=9606 GN=DDX18 PE=1 SV=2	DDX18	75.406	46.6	123	22	22	23	22	21	21	19	17	19	19	19	18	18	14	19	19	19	18	18	14	669300	595650	710510	441620	407620	436480	1.2314	1.09589	1.30721	0.812503	0.749949	0.803047	0.00174702	0.65083	Down
Q9Y2H5	Pleckstrin homology domain-containing family A member 6 OS=Homo sapiens OX=9606 GN=PLEKHA6 PE=1 SV=4	PLEKHA6	117.13	22.8	38	15	15	6	6	7	9	5	5	9	10	8	10	6	6	9	10	8	10	6	6	268060	306160	233300	146910	185910	192950	1.20631	1.37776	1.04988	0.661116	0.836622	0.868303	0.0206674	0.651084	Down
Q9HCN8	Stromal cell-derived factor 2-like protein 1 OS=Homo sapiens OX=9606 GN=SDF2L1 PE=1 SV=2	SDF2L1	23.598	70.6	63	10	10	11	12	11	11	10	8	9	9	9	8	7	7	9	9	9	8	7	7	571860	589300	614750	386860	387260	382640	1.16998	1.20566	1.25773	0.791484	0.792302	0.78285	3.62879e-05	0.651381	Down
P78318	Immunoglobulin-binding protein 1 OS=Homo sapiens OX=9606 GN=IGBP1 PE=1 SV=1	IGBP1	39.221	43.7	47	10	10	7	9	9	8	8	6	7	8	8	7	8	8	7	8	8	7	8	8	228370	217360	197770	116560	146360	156410	1.28922	1.22706	1.11647	0.658017	0.826247	0.882982	0.0116312	0.651636	Down
Q14166	Tubulin--tyrosine ligase-like protein 12 OS=Homo sapiens OX=9606 GN=TTLL12 PE=1 SV=2	TTLL12	74.403	54	154	25	25	27	29	26	25	23	24	23	24	22	21	21	21	23	24	22	21	21	21	750810	771020	753640	485850	505580	491340	1.19866	1.23093	1.20318	0.775656	0.807154	0.78442	7.74446e-06	0.651636	Down
Q96T60	Bifunctional polynucleotide phosphatase/kinase OS=Homo sapiens OX=9606 GN=PNKP PE=1 SV=1	PNKP	57.076	18.8	33	8	8	7	6	7	5	5	3	8	8	8	6	6	4	8	8	8	6	6	4	90964	102110	86349	62417	54788	64917	1.18251	1.32741	1.12252	0.81141	0.712234	0.843909	0.00386947	0.651763	Down
Q8NFH3	Nucleoporin Nup43 OS=Homo sapiens OX=9606 GN=NUP43 PE=1 SV=1	NUP43	42.15	31.6	40	8	8	8	8	6	6	7	5	6	6	6	7	6	7	6	6	6	7	6	7	430660	404250	349690	269160	273760	229750	1.32019	1.23923	1.07197	0.825108	0.83921	0.704297	0.00683713	0.652273	Down
P08574	Cytochrome c1, heme protein, mitochondrial OS=Homo sapiens OX=9606 GN=CYC1 PE=1 SV=3	CYC1	35.422	32.6	45	8	8	9	10	9	5	7	5	7	8	6	6	6	6	7	8	6	6	6	6	885840	998650	1015600	630090	643690	619480	1.10884	1.25004	1.27126	0.788705	0.805729	0.775424	0.000669581	0.652827	Down
Q8TBF2	Prostamide/prostaglandin F synthase OS=Homo sapiens OX=9606 GN=PRXL2B PE=1 SV=1	PRXL2B	21.222	42.4	30	6	6	5	7	4	5	5	4	5	6	6	5	4	4	5	6	6	5	4	4	118350	119610	145280	82385	83214	84633	1.12096	1.1329	1.37604	0.780319	0.788171	0.801611	0.00327199	0.652955	Down
Q14320	Protein FAM50A OS=Homo sapiens OX=9606 GN=FAM50A PE=1 SV=2	FAM50A	40.241	27.7	38	6	6	6	8	8	4	6	6	4	5	5	4	5	5	4	5	5	4	5	5	454280	480080	446870	304010	300870	297500	1.19358	1.26137	1.17412	0.798762	0.790512	0.781657	4.66687e-05	0.653296	Down
Q12874	Splicing factor 3A subunit 3 OS=Homo sapiens OX=9606 GN=SF3A3 PE=1 SV=1	SF3A3	58.848	45.3	110	20	20	19	20	16	18	20	17	17	18	16	14	17	16	17	18	16	14	17	16	670220	690630	695740	458920	436060	448800	1.18261	1.21863	1.22764	0.809771	0.769434	0.791914	2.20232e-05	0.653381	Down
Q6PJT7	Zinc finger CCCH domain-containing protein 14 OS=Homo sapiens OX=9606 GN=ZC3H14 PE=1 SV=1	ZC3H14	82.875	37.5	89	22	22	15	17	16	13	15	13	17	21	18	14	16	15	17	21	18	14	16	15	177190	198410	186010	119010	126400	121560	1.14491	1.28202	1.2019	0.768981	0.816731	0.785457	0.000335968	0.653424	Down
Q9NVX2	Notchless protein homolog 1 OS=Homo sapiens OX=9606 GN=NLE1 PE=1 SV=4	NLE1	53.32	44.5	62	14	14	10	11	10	11	9	11	11	12	9	10	9	8	11	12	9	10	9	8	449250	392420	419490	281030	276550	266620	1.29258	1.12907	1.20696	0.80858	0.79569	0.767119	0.000543066	0.653509	Down
Q7Z6E9	E3 ubiquitin-protein ligase RBBP6 OS=Homo sapiens OX=9606 GN=RBBP6 PE=1 SV=1	RBBP6	201.56	10.8	39	13	13	5	10	6	6	6	6	10	10	8	7	8	6	10	10	8	7	8	6	73170	84344	70446	49147	49853	50084	1.16437	1.34219	1.12103	0.782089	0.793324	0.797	0.0015665	0.653979	Down
Q9UJX2	Cell division cycle protein 23 homolog OS=Homo sapiens OX=9606 GN=CDC23 PE=1 SV=3	CDC23	68.833	24.8	38	12	12	5	6	7	7	8	5	8	8	8	9	8	6	8	8	8	9	8	6	166280	202780	130310	103970	111910	110960	1.20754	1.4726	0.946321	0.755038	0.812699	0.8058	0.0348124	0.654493	Down
Q9NUL3	Double-stranded RNA-binding protein Staufen homolog 2 OS=Homo sapiens OX=9606 GN=STAU2 PE=1 SV=2	STAU2	62.608	19.3	16	8	7	3	2	1	3	4	3	6	4	4	3	4	4	5	3	4	3	4	4	91679	93411	94301	63826	62323	56787	1.18979	1.21227	1.22382	0.828323	0.808817	0.736972	0.000315248	0.65475	Down
Q9Y3D3	28S ribosomal protein S16, mitochondrial OS=Homo sapiens OX=9606 GN=MRPS16 PE=1 SV=1	MRPS16	15.345	48.9	35	6	6	5	5	7	7	5	6	5	5	5	6	6	6	5	5	5	6	6	6	152000	150760	167150	107000	101290	99565	1.17259	1.16302	1.28946	0.825442	0.781393	0.768085	0.000438239	0.655136	Down
P61254	60S ribosomal protein L26 OS=Homo sapiens OX=9606 GN=RPL26 PE=1 SV=1	RPL26	17.258	44.8	38	9	2	6	6	5	6	8	7	8	7	7	8	8	8	2	2	2	2	2	2	1412400	1329200	1777500	964720	967950	1030200	1.13264	1.06592	1.42543	0.773636	0.776226	0.826146	0.0103894	0.655652	Down
Q6P158	Putative ATP-dependent RNA helicase DHX57 OS=Homo sapiens OX=9606 GN=DHX57 PE=1 SV=2	DHX57	155.6	14.4	35	14	12	5	7	5	5	6	7	10	11	7	9	8	8	8	9	5	7	6	7	112080	116090	115530	78671	75249	71471	1.18167	1.22395	1.21805	0.829439	0.79336	0.753528	0.000144252	0.655781	Down
Q9BU61	NADH dehydrogenase [ubiquinone] 1 alpha subcomplex assembly factor 3 OS=Homo sapiens OX=9606 GN=NDUFAF3 PE=1 SV=1	NDUFAF3	20.35	45.1	18	5	5	2	1	4	4	3	4	5	5	5	5	4	5	5	5	5	5	4	5	230330	226390	243220	141550	162950	154790	1.19215	1.17176	1.25887	0.732641	0.843405	0.80117	0.000810992	0.656168	Down
O00515	Ladinin-1 OS=Homo sapiens OX=9606 GN=LAD1 PE=1 SV=2	LAD1	57.13	46.6	119	23	23	18	20	25	20	20	16	20	19	21	19	18	19	20	19	21	19	18	19	921870	1033000	1043800	643020	651550	674840	1.11335	1.24756	1.26061	0.776582	0.786883	0.815011	0.000583518	0.656771	Down
Q53H96	Pyrroline-5-carboxylate reductase 3 OS=Homo sapiens OX=9606 GN=PYCR3 PE=1 SV=3	PYCR3	28.663	45.3	72	9	9	10	13	12	12	12	13	8	9	9	7	7	7	8	9	9	7	7	7	706350	767190	809110	493630	508200	497410	1.12063	1.21715	1.28366	0.783148	0.806264	0.789145	0.000491342	0.656814	Down
P43246	DNA mismatch repair protein Msh2 OS=Homo sapiens OX=9606 GN=MSH2 PE=1 SV=1	MSH2	104.74	32.9	90	24	24	13	14	17	15	16	15	18	19	17	17	15	16	18	19	17	17	15	16	241170	233590	265600	155100	165220	166040	1.17959	1.14251	1.29907	0.758608	0.808106	0.812117	0.000702162	0.656944	Down
P53365	Arfaptin-2 OS=Homo sapiens OX=9606 GN=ARFIP2 PE=1 SV=1	ARFIP2	37.855	37.2	29	9	9	5	5	5	4	5	5	8	7	6	5	5	5	8	7	6	5	5	5	135980	138240	164520	99072	95526	93843	1.12198	1.14062	1.35746	0.817447	0.788189	0.774302	0.00272879	0.657419	Down
Q9Y266	Nuclear migration protein nudC OS=Homo sapiens OX=9606 GN=NUDC PE=1 SV=1	NUDC	38.242	63.7	123	20	20	20	19	18	21	25	20	17	15	16	15	17	15	17	15	16	15	17	15	1397600	1392400	1660400	946660	987270	993680	1.13657	1.13234	1.35028	0.76985	0.802875	0.808088	0.00228316	0.657851	Down
Q13200	26S proteasome non-ATPase regulatory subunit 2 OS=Homo sapiens OX=9606 GN=PSMD2 PE=1 SV=3	PSMD2	100.2	60.5	320	48	48	53	58	55	52	52	50	42	44	45	42	42	41	42	44	45	42	42	41	1436100	1490600	1647500	987940	982600	1039000	1.13619	1.17931	1.30345	0.781625	0.7774	0.822022	0.000732424	0.657938	Down
P18074	General transcription and DNA repair factor IIH helicase subunit XPD OS=Homo sapiens OX=9606 GN=ERCC2 PE=1 SV=1	ERCC2	86.908	19.3	26	8	8	3	4	5	5	4	5	5	4	6	5	4	5	5	4	6	5	4	5	67546	63513	56643	43534	41175	38975	1.30152	1.22381	1.09144	0.838843	0.793388	0.750997	0.00237803	0.658935	Down
Q86TB9	Protein PAT1 homolog 1 OS=Homo sapiens OX=9606 GN=PATL1 PE=1 SV=2	PATL1	86.849	22.7	49	12	12	8	8	10	9	7	7	9	8	9	10	9	10	9	8	9	10	9	10	139290	151060	115170	85961	90724	90640	1.2421	1.34706	1.02701	0.766545	0.809018	0.808269	0.00755696	0.659196	Down
O95825	Quinone oxidoreductase-like protein 1 OS=Homo sapiens OX=9606 GN=CRYZL1 PE=1 SV=2	CRYZL1	38.696	19.2	19	4	4	2	3	2	3	5	4	2	2	2	4	4	4	2	2	2	4	4	4	55207	54572	62563	32766	38714	42150	1.1583	1.14498	1.31264	0.687466	0.812261	0.884352	0.00811897	0.659326	Down
Q9NZI7	Upstream-binding protein 1 OS=Homo sapiens OX=9606 GN=UBP1 PE=1 SV=1	UBP1	60.49	20.4	18	7	6	5	3	2	3	2	3	6	6	5	4	4	4	5	5	4	3	3	3	66279	80708	76147	47204	52936	47045	1.07387	1.30765	1.23375	0.764811	0.857682	0.762235	0.00411	0.659631	Down
P0DN76	Splicing factor U2AF 35 kDa subunit-like protein OS=Homo sapiens OX=9606 GN=U2AF1L5 PE=1 SV=1	U2AF1L5	27.872	45	46	9	9	6	5	10	8	9	8	8	8	9	8	7	7	8	8	9	8	7	7	720890	721230	637550	437750	471050	463360	1.25306	1.25365	1.1082	0.760901	0.818783	0.805416	0.000885569	0.659805	Down
Q9BTW9	Tubulin-specific chaperone D OS=Homo sapiens OX=9606 GN=TBCD PE=1 SV=2	TBCD	132.6	34.3	134	30	30	25	28	27	18	18	18	27	25	26	19	20	19	27	25	26	19	20	19	188700	208260	191260	127980	127210	132960	1.1596	1.2798	1.17533	0.786464	0.781732	0.817067	0.000253954	0.659892	Down
Q14318	Peptidyl-prolyl cis-trans isomerase FKBP8 OS=Homo sapiens OX=9606 GN=FKBP8 PE=1 SV=2	FKBP8	44.561	19.4	27	6	6	5	4	5	4	4	5	5	5	5	5	5	5	5	5	5	5	5	5	214780	257990	285130	174360	160970	164880	1.0243	1.23037	1.3598	0.831533	0.767675	0.786322	0.00900779	0.659979	Down
P34896	Serine hydroxymethyltransferase, cytosolic OS=Homo sapiens OX=9606 GN=SHMT1 PE=1 SV=1	SHMT1	53.082	43.7	82	18	17	13	15	15	14	12	13	16	17	17	14	14	14	15	16	16	13	13	13	383440	352100	394960	251990	241480	252930	1.22577	1.12558	1.26259	0.805552	0.771954	0.808557	0.000382147	0.66024	Down
Q6IA69	Glutamine-dependent NAD(+) synthetase OS=Homo sapiens OX=9606 GN=NADSYN1 PE=1 SV=3	NADSYN1	79.284	16.7	26	8	8	7	5	2	3	4	5	7	7	4	5	5	5	7	7	4	5	5	5	120420	104700	87853	81431	58360	66846	1.3905	1.20898	1.01445	0.940294	0.67389	0.771879	0.0351312	0.66024	Down
Q9UPU5	Ubiquitin carboxyl-terminal hydrolase 24 OS=Homo sapiens OX=9606 GN=USP24 PE=1 SV=3	USP24	294.36	15.2	96	27	27	16	14	17	17	18	14	18	19	19	18	19	19	18	19	19	18	19	19	94829	115550	98698	69272	72352	62448	1.10879	1.35107	1.15403	0.809964	0.845977	0.730174	0.00515685	0.660284	Down
P02686	Myelin basic protein OS=Homo sapiens OX=9606 GN=MBP PE=1 SV=3	MBP	33.117	28	27	7	7	6	6	5	3	3	4	6	7	7	3	3	3	6	7	7	3	3	3	509130	472670	449260	337210	321330	286980	1.28537	1.19332	1.13422	0.851333	0.811241	0.72452	0.00229004	0.66072	Down
Q96D46	60S ribosomal export protein NMD3 OS=Homo sapiens OX=9606 GN=NMD3 PE=1 SV=1	NMD3	57.603	55.9	89	19	19	18	16	15	14	13	13	17	18	16	16	15	17	17	18	16	16	15	17	312130	300320	324740	229590	214020	176360	1.20269	1.15718	1.25128	0.884649	0.824655	0.679545	0.00695719	0.661507	Down
Q9Y639	Neuroplastin OS=Homo sapiens OX=9606 GN=NPTN PE=1 SV=2	NPTN	44.387	20.4	52	7	7	11	7	10	8	9	7	7	7	7	6	6	6	7	7	7	6	6	6	268200	281300	328020	192240	196390	192300	1.10336	1.15726	1.34946	0.790867	0.80794	0.791114	0.00260492	0.662032	Down
P51532	Transcription activator BRG1 OS=Homo sapiens OX=9606 GN=SMARCA4 PE=1 SV=2	SMARCA4	184.64	19.1	112	24	24	21	19	23	16	17	16	23	19	22	17	18	18	23	19	22	17	18	18	131140	150150	154580	96278	94953	97491	1.08591	1.24332	1.28	0.797232	0.78626	0.807276	0.00133004	0.662383	Down
Q969U7	Proteasome assembly chaperone 2 OS=Homo sapiens OX=9606 GN=PSMG2 PE=1 SV=1	PSMG2	29.396	22.3	17	7	7	2	3	3	4	2	3	3	4	5	5	5	5	3	4	5	5	5	5	207520	225030	223360	142820	140560	151290	1.1417	1.23804	1.22885	0.785747	0.773313	0.832346	0.000273119	0.662691	Down
Q9Y2A9	N-acetyllactosaminide beta-1,3-N-acetylglucosaminyltransferase 3 OS=Homo sapiens OX=9606 GN=B3GNT3 PE=1 SV=2	B3GNT3	42.534	14.2	25	4	4	5	4	4	4	4	4	4	4	4	3	3	3	4	4	4	3	3	3	112970	117150	91712	67364	67843	78119	1.26658	1.31344	1.02824	0.755261	0.760631	0.875842	0.0106586	0.662866	Down
P57105	Synaptojanin-2-binding protein OS=Homo sapiens OX=9606 GN=SYNJ2BP PE=1 SV=2	SYNJ2BP	15.928	24.8	22	3	3	3	4	3	3	5	4	3	3	3	3	3	3	3	3	3	3	3	3	184120	197390	216180	135680	140380	120230	1.11141	1.19151	1.30494	0.81901	0.847381	0.725749	0.00340862	0.663042	Down
Q96G23	Ceramide synthase 2 OS=Homo sapiens OX=9606 GN=CERS2 PE=1 SV=1	CERS2	44.876	16.3	35	5	5	5	4	8	6	7	5	4	4	5	5	5	5	4	4	5	5	5	5	474900	538790	462470	320190	345010	313770	1.16059	1.31673	1.13021	0.7825	0.843157	0.766811	0.00177238	0.663174	Down
P78310	Coxsackievirus and adenovirus receptor OS=Homo sapiens OX=9606 GN=CXADR PE=1 SV=1	CXADR	40.029	19.2	16	6	6	3	3	4	2	2	2	4	6	5	2	2	2	4	6	5	2	2	2	109480	112660	76498	66617	69490	62014	1.32233	1.36074	0.923965	0.80462	0.83932	0.749023	0.037034	0.663394	Down
Q9NV06	DDB1- and CUL4-associated factor 13 OS=Homo sapiens OX=9606 GN=DCAF13 PE=1 SV=2	DCAF13	51.402	38.7	55	13	13	8	8	7	9	12	11	8	10	9	11	12	12	8	10	9	11	12	12	116510	131140	96547	75240	78733	74523	1.22065	1.37393	1.01151	0.788276	0.824871	0.780764	0.0114142	0.663834	Down
P53582	Methionine aminopeptidase 1 OS=Homo sapiens OX=9606 GN=METAP1 PE=1 SV=2	METAP1	43.215	62.2	107	18	18	21	17	18	16	18	17	16	15	16	12	15	16	16	15	16	12	15	16	552190	603040	559510	374390	384430	379590	1.16122	1.26816	1.17661	0.787319	0.808433	0.798255	0.000136675	0.663878	Down
Q9H2C0	Gigaxonin OS=Homo sapiens OX=9606 GN=GAN PE=1 SV=1	GAN	67.638	30.5	44	16	16	5	6	9	9	8	7	8	9	11	9	8	8	8	9	11	9	8	8	577240	706600	679200	416730	405850	481760	1.06001	1.29755	1.24724	0.765255	0.745276	0.884672	0.00751549	0.664452	Down
Q8IZ21	Phosphatase and actin regulator 4 OS=Homo sapiens OX=9606 GN=PHACTR4 PE=1 SV=1	PHACTR4	78.21	17.8	23	8	8	4	3	4	3	6	3	4	5	5	5	7	4	4	5	5	5	7	4	49644	40061	40324	25884	25786	34764	1.37605	1.11042	1.11772	0.717462	0.714746	0.963601	0.0271877	0.664717	Down
Q6ISB3	Grainyhead-like protein 2 homolog OS=Homo sapiens OX=9606 GN=GRHL2 PE=1 SV=1	GRHL2	71.104	21.4	24	9	9	7	4	4	2	4	3	7	4	6	3	4	5	7	4	6	3	4	5	65967	67259	60608	38691	47542	42661	1.22643	1.25045	1.12679	0.719324	0.883877	0.793132	0.00370182	0.664982	Down
P57772	Selenocysteine-specific elongation factor OS=Homo sapiens OX=9606 GN=EEFSEC PE=1 SV=4	EEFSEC	65.304	48.8	98	21	21	18	22	17	16	13	12	19	20	17	14	15	13	19	20	17	14	15	13	210610	214730	204660	139540	142130	137400	1.20455	1.22812	1.17052	0.798078	0.812891	0.785839	1.81163e-05	0.665203	Down
Q6PJG6	BRCA1-associated ATM activator 1 OS=Homo sapiens OX=9606 GN=BRAT1 PE=1 SV=2	BRAT1	88.118	26.7	54	14	14	12	12	12	7	6	5	13	14	13	7	8	6	13	14	13	7	8	6	129360	116960	133140	87567	74979	90045	1.228	1.11029	1.26388	0.831265	0.711769	0.854789	0.00411281	0.665646	Down
O95373	Importin-7 OS=Homo sapiens OX=9606 GN=IPO7 PE=1 SV=1	IPO7	119.52	37.9	231	34	33	44	43	42	31	36	35	33	31	33	25	26	26	32	30	32	24	25	25	1102900	1241600	1109400	764120	750440	785240	1.15011	1.29475	1.15689	0.79683	0.782564	0.818854	0.000572721	0.665868	Down
Q92598	Heat shock protein 105 kDa OS=Homo sapiens OX=9606 GN=HSPH1 PE=1 SV=1	HSPH1	96.864	59.6	251	45	41	46	47	47	42	36	33	39	38	40	34	34	33	37	35	37	31	31	31	1261900	1387300	1368300	883120	877120	915380	1.13122	1.24364	1.2266	0.791667	0.786288	0.820586	0.000233342	0.666001	Down
P16989	Y-box-binding protein 3 OS=Homo sapiens OX=9606 GN=YBX3 PE=1 SV=4	YBX3	40.089	67.2	45	14	11	9	10	6	6	8	6	14	12	9	10	11	10	11	9	6	7	8	7	1028700	1315700	1262700	798960	713270	890270	1.02706	1.3136	1.26068	0.797684	0.712131	0.888848	0.0152059	0.666045	Down
P46013	Proliferation marker protein Ki-67 OS=Homo sapiens OX=9606 GN=MKI67 PE=1 SV=2	MKI67	358.69	24.8	135	47	47	32	26	25	17	18	17	34	33	35	21	23	22	34	33	35	21	23	22	166060	183990	194810	125760	112760	124380	1.0976	1.21611	1.28763	0.831233	0.745307	0.822112	0.00222907	0.666045	Down
Q7L1Q6	Basic leucine zipper and W2 domain-containing protein 1 OS=Homo sapiens OX=9606 GN=BZW1 PE=1 SV=1	BZW1	48.043	24.1	51	11	10	7	7	8	10	10	9	9	9	9	10	9	8	8	8	8	9	8	7	537600	498910	575630	380510	334400	359180	1.20079	1.11437	1.28574	0.849912	0.74692	0.802269	0.00188625	0.666267	Down
Q9NY27	Serine/threonine-protein phosphatase 4 regulatory subunit 2 OS=Homo sapiens OX=9606 GN=PPP4R2 PE=1 SV=3	PPP4R2	46.898	33.6	31	9	9	6	7	7	4	2	5	7	6	7	5	5	5	7	6	7	5	5	5	139510	173480	159990	104590	99225	111480	1.06189	1.32045	1.21777	0.796093	0.755257	0.848536	0.00500598	0.666622	Down
P35269	General transcription factor IIF subunit 1 OS=Homo sapiens OX=9606 GN=GTF2F1 PE=1 SV=2	GTF2F1	58.24	21.9	33	8	8	5	6	7	5	6	4	6	6	5	6	6	4	6	6	5	6	6	4	324780	348220	375630	204620	232310	262140	1.115	1.19547	1.28957	0.702478	0.79754	0.899949	0.00787762	0.666667	Down
Q86UE4	Protein LYRIC OS=Homo sapiens OX=9606 GN=MTDH PE=1 SV=2	MTDH	63.836	39.3	81	20	20	12	11	9	17	18	14	15	14	14	14	15	14	15	14	14	14	15	14	346760	356230	304970	506110	507840	501230	0.824592	0.847111	0.725215	1.20352	1.20764	1.19192	0.00104018	1.50331	Up
Q9Y3B3	Transmembrane emp24 domain-containing protein 7 OS=Homo sapiens OX=9606 GN=TMED7 PE=1 SV=2	TMED7	25.171	46.4	51	8	8	10	5	8	9	10	9	7	7	7	8	8	7	7	7	7	8	8	7	807090	941470	954410	1401700	1318100	1344100	0.715625	0.834776	0.846249	1.24285	1.16872	1.19178	0.00193952	1.50353	Up
Q02818	Nucleobindin-1 OS=Homo sapiens OX=9606 GN=NUCB1 PE=1 SV=4	NUCB1	53.879	57.7	168	25	24	25	22	30	27	33	31	22	22	22	24	23	24	22	22	22	23	22	23	377030	424110	442870	607580	615970	647290	0.726256	0.816945	0.853081	1.17036	1.18652	1.24685	0.00137829	1.50399	Up
Q9H4Z3	mRNA (2'-O-methyladenosine-N(6)-)-methyltransferase OS=Homo sapiens OX=9606 GN=PCIF1 PE=1 SV=1	PCIF1	80.669	12.8	17	6	6	2	2	2	4	4	3	3	2	2	6	4	5	3	2	2	6	4	5	36705	35001	44575	59210	65613	50086	0.75631	0.721199	0.918472	1.22003	1.35196	1.03203	0.0195142	1.50421	Up
Q8NE86	Calcium uniporter protein, mitochondrial OS=Homo sapiens OX=9606 GN=MCU PE=1 SV=1	MCU	39.866	41	86	14	14	14	11	12	17	12	20	12	10	12	13	13	14	12	10	12	13	13	14	627160	760750	692130	1034900	1039200	1055100	0.722363	0.876231	0.797195	1.192	1.19695	1.21526	0.00183416	1.50444	Up
P68133	Actin, alpha skeletal muscle OS=Homo sapiens OX=9606 GN=ACTA1 PE=1 SV=1	ACTA1	42.051	43.5	69	18	3	9	14	8	13	10	15	17	18	16	13	14	14	2	3	1	1	1	1	33593000	35078000	30601000	49625000	48616000	51142000	0.810593	0.846426	0.738397	1.19744	1.17309	1.23405	0.000668662	1.50489	Up
Q96GW9	Methionine--tRNA ligase, mitochondrial OS=Homo sapiens OX=9606 GN=MARS2 PE=1 SV=2	MARS2	66.59	20.2	35	9	9	5	6	5	7	5	7	8	8	7	9	7	8	8	8	7	9	7	8	73536	62736	58894	86644	111510	95546	0.90253	0.769978	0.722824	1.06341	1.3686	1.17267	0.0145239	1.50489	Up
Q9BZQ6	ER degradation-enhancing alpha-mannosidase-like protein 3 OS=Homo sapiens OX=9606 GN=EDEM3 PE=1 SV=2	EDEM3	104.66	12.1	27	9	9	5	4	2	7	5	4	6	5	4	7	6	6	6	5	4	7	6	6	34772	40737	26646	52104	47009	54677	0.815144	0.954979	0.62465	1.22145	1.10201	1.28177	0.0326775	1.50534	Up
Q14126	Desmoglein-2 OS=Homo sapiens OX=9606 GN=DSG2 PE=1 SV=2	DSG2	122.29	54.3	222	36	36	34	34	33	38	41	42	30	30	30	30	31	32	30	30	30	30	31	32	719270	684510	756230	1073500	1085900	1096400	0.796856	0.758346	0.837803	1.1893	1.20303	1.21467	0.000151807	1.50739	Up
Q8WW59	SPRY domain-containing protein 4 OS=Homo sapiens OX=9606 GN=SPRYD4 PE=1 SV=2	SPRYD4	23.128	49.3	47	10	10	6	5	3	12	10	11	4	4	2	10	10	10	4	4	2	10	10	10	141420	138170	108320	202260	182930	199680	0.872263	0.852217	0.668106	1.24752	1.12829	1.2316	0.0101621	1.50784	Up
Q96CN7	Isochorismatase domain-containing protein 1 OS=Homo sapiens OX=9606 GN=ISOC1 PE=1 SV=3	ISOC1	32.236	40.9	56	8	8	8	9	9	9	10	11	7	7	6	7	7	7	7	7	6	7	7	7	207390	190360	193170	304010	297090	290940	0.839092	0.770189	0.781559	1.23001	1.20202	1.17713	0.000148804	1.50966	Up
Q96IU4	Protein ABHD14B OS=Homo sapiens OX=9606 GN=ABHD14B PE=1 SV=1	ABHD14B	22.345	45.2	42	6	6	6	8	6	8	7	7	5	5	6	5	5	4	5	5	6	5	5	4	402100	397930	419190	603040	619940	618250	0.788315	0.78014	0.82182	1.18226	1.21539	1.21208	2.23152e-05	1.51012	Up
P02794	Ferritin heavy chain OS=Homo sapiens OX=9606 GN=FTH1 PE=1 SV=2	FTH1	21.225	55.2	35	9	9	2	3	4	10	8	8	5	4	5	8	7	9	5	4	5	8	7	9	86571	80564	68955	114250	123070	119280	0.876387	0.815576	0.698055	1.15659	1.24588	1.20751	0.00411684	1.51035	Up
Q92783	Signal transducing adapter molecule 1 OS=Homo sapiens OX=9606 GN=STAM PE=1 SV=3	STAM	59.179	31.7	28	11	10	3	4	2	5	6	8	7	6	5	7	8	8	6	5	4	6	8	7	80146	92117	74375	114540	125410	132650	0.776561	0.892552	0.720644	1.10982	1.21514	1.28529	0.00545101	1.5108	Up
P04083	Annexin A1 OS=Homo sapiens OX=9606 GN=ANXA1 PE=1 SV=2	ANXA1	38.714	74.6	263	29	29	45	43	47	45	38	45	26	25	25	27	26	27	26	25	25	27	26	27	5743000	5625000	6522100	9200600	8787200	9062800	0.766744	0.75099	0.870761	1.22836	1.17317	1.20997	0.000995472	1.51194	Up
P06865	Beta-hexosaminidase subunit alpha OS=Homo sapiens OX=9606 GN=HEXA PE=1 SV=2	HEXA	60.702	25.5	69	13	13	10	11	10	14	12	12	11	13	11	13	12	13	11	13	11	13	12	13	423660	487870	507260	714480	727170	704250	0.713094	0.821171	0.853808	1.2026	1.22395	1.18538	0.00168333	1.5124	Up
O00635	E3 ubiquitin-protein ligase TRIM38 OS=Homo sapiens OX=9606 GN=TRIM38 PE=1 SV=1	TRIM38	53.415	26.9	28	10	10	1	5	3	6	8	5	3	5	5	8	8	8	3	5	5	8	8	8	32138	38226	44016	62706	58274	52063	0.670886	0.797974	0.918841	1.309	1.21648	1.08682	0.0166438	1.51286	Up
Q5SSJ5	Heterochromatin protein 1-binding protein 3 OS=Homo sapiens OX=9606 GN=HP1BP3 PE=1 SV=1	HP1BP3	61.206	28.2	63	14	14	9	8	11	12	10	13	11	10	11	13	11	12	11	10	11	13	11	12	205360	226130	212220	328450	327050	318840	0.761509	0.838528	0.786947	1.21795	1.21276	1.18231	0.000152991	1.51355	Up
Q9NSE4	Isoleucine--tRNA ligase, mitochondrial OS=Homo sapiens OX=9606 GN=IARS2 PE=1 SV=2	IARS2	113.79	41.2	191	35	35	29	29	33	34	38	28	29	29	30	30	31	30	29	29	30	30	31	30	532680	602240	568590	871320	873350	836290	0.745969	0.843381	0.796257	1.2202	1.22304	1.17115	0.000399544	1.51515	Up
Q9NQT8	Kinesin-like protein KIF13B OS=Homo sapiens OX=9606 GN=KIF13B PE=1 SV=2	KIF13B	202.79	39.3	289	52	51	42	46	41	53	52	55	42	44	43	45	47	46	41	43	42	44	46	45	263260	282810	262540	405540	414320	407000	0.776017	0.833645	0.773895	1.19542	1.2213	1.19972	7.81635e-05	1.51722	Up
Q9P0I2	ER membrane protein complex subunit 3 OS=Homo sapiens OX=9606 GN=EMC3 PE=1 SV=3	EMC3	29.952	37.5	33	8	8	5	6	7	4	5	6	7	8	7	6	6	7	7	8	7	6	6	7	169850	197030	181230	267840	281320	282650	0.738521	0.856702	0.788002	1.16459	1.2232	1.22898	0.000827366	1.51768	Up
Q96A35	39S ribosomal protein L24, mitochondrial OS=Homo sapiens OX=9606 GN=MRPL24 PE=1 SV=1	MRPL24	24.915	28.7	28	6	6	2	5	4	6	4	7	5	5	5	6	6	6	5	5	5	6	6	6	146780	175620	138070	225200	227830	246390	0.759279	0.908465	0.714223	1.16494	1.17854	1.27455	0.00550396	1.51883	Up
O15460	Prolyl 4-hydroxylase subunit alpha-2 OS=Homo sapiens OX=9606 GN=P4HA2 PE=1 SV=1	P4HA2	60.901	18.7	21	7	7	3	3	1	5	4	5	4	4	3	6	5	6	4	4	3	6	5	6	34628	37311	38947	61281	54441	53307	0.742254	0.799764	0.834832	1.31356	1.16695	1.14264	0.00160378	1.52439	Up
Q5T8P6	RNA-binding protein 26 OS=Homo sapiens OX=9606 GN=RBM26 PE=1 SV=3	RBM26	113.6	8.6	18	7	6	3	3	1	3	4	4	4	4	4	5	6	5	3	4	3	4	5	4	27960	29583	21160	38130	39917	41932	0.844364	0.893377	0.639011	1.15149	1.20545	1.26631	0.0158038	1.52439	Up
P35613	Basigin OS=Homo sapiens OX=9606 GN=BSG PE=1 SV=2	BSG	42.2	34.3	61	9	9	9	8	9	12	11	12	8	9	8	7	7	7	8	9	8	7	7	7	588560	600150	759780	1031700	1002500	937560	0.71772	0.731853	0.926514	1.25811	1.2225	1.14331	0.0078606	1.52509	Up
P09467	Fructose-1,6-bisphosphatase 1 OS=Homo sapiens OX=9606 GN=FBP1 PE=1 SV=5	FBP1	36.842	33.4	24	8	7	2	2	2	7	6	5	4	4	2	7	7	7	3	3	1	6	6	6	68396	45713	45911	92695	75790	75700	1.01527	0.678562	0.681501	1.37596	1.12502	1.12369	0.0433216	1.52602	Up
Q15050	Ribosome biogenesis regulatory protein homolog OS=Homo sapiens OX=9606 GN=RRS1 PE=1 SV=2	RRS1	41.193	37.8	50	13	13	6	9	9	9	9	8	9	9	11	10	10	9	9	9	11	10	10	9	210410	238040	191770	318500	344010	317110	0.779373	0.881717	0.710329	1.17975	1.27424	1.1746	0.00323211	1.53022	Up
P10644	cAMP-dependent protein kinase type I-alpha regulatory subunit OS=Homo sapiens OX=9606 GN=PRKAR1A PE=1 SV=1	PRKAR1A	42.981	38.1	63	13	11	10	12	9	12	9	11	12	12	11	11	11	11	10	10	9	10	10	10	222280	232500	263870	385930	344180	369730	0.7334	0.76712	0.870623	1.27335	1.1356	1.2199	0.00222425	1.53046	Up
P63172	Dynein light chain Tctex-type 1 OS=Homo sapiens OX=9606 GN=DYNLT1 PE=1 SV=1	DYNLT1	12.452	60.2	15	4	4	2	2	2	3	3	3	2	2	2	3	3	3	2	2	2	3	3	3	161600	182670	157410	256760	262230	249800	0.763182	0.862689	0.743394	1.21259	1.23842	1.17972	0.000866207	1.53233	Up
P30085	UMP-CMP kinase OS=Homo sapiens OX=9606 GN=CMPK1 PE=1 SV=3	CMPK1	22.222	61.7	100	14	14	18	15	14	17	19	17	12	11	11	12	12	12	12	11	11	12	12	12	1225200	1215800	1207300	1832800	1872300	1891000	0.795206	0.789105	0.783588	1.18956	1.2152	1.22734	1.89828e-06	1.53398	Up
Q96BW5	Phosphotriesterase-related protein OS=Homo sapiens OX=9606 GN=PTER PE=1 SV=1	PTER	39.017	49.9	50	12	12	7	11	4	10	9	9	10	10	9	10	9	9	10	10	9	10	9	9	221470	243170	191160	338880	341280	325830	0.799632	0.877981	0.690196	1.22355	1.23221	1.17643	0.00376994	1.53398	Up
O14735	CDP-diacylglycerol--inositol 3-phosphatidyltransferase OS=Homo sapiens OX=9606 GN=CDIPT PE=1 SV=1	CDIPT	23.539	27.2	22	5	5	4	3	4	3	5	3	4	4	4	4	5	4	4	4	4	4	5	4	178800	164820	191670	272770	284020	264620	0.790742	0.728916	0.84766	1.20632	1.25608	1.17028	0.00087435	1.53445	Up
Q16774	Guanylate kinase OS=Homo sapiens OX=9606 GN=GUK1 PE=1 SV=2	GUK1	21.725	54.3	27	7	7	5	5	2	4	6	5	6	6	5	6	6	6	6	6	5	6	6	6	78459	64735	79691	110720	117880	113750	0.832847	0.687166	0.845924	1.1753	1.2513	1.20746	0.00333157	1.5361	Up
Q8IY21	Probable ATP-dependent RNA helicase DDX60 OS=Homo sapiens OX=9606 GN=DDX60 PE=1 SV=3	DDX60	197.85	41.4	295	60	54	43	42	42	56	60	52	46	46	45	51	52	51	42	42	41	47	48	46	353670	341240	315090	539810	499170	514880	0.827666	0.798577	0.73738	1.26327	1.16817	1.20493	0.000462516	1.53846	Up
Q9P2E3	NFX1-type zinc finger-containing protein 1 OS=Homo sapiens OX=9606 GN=ZNFX1 PE=2 SV=2	ZNFX1	220.22	10	46	15	15	5	5	4	11	10	11	8	7	6	11	13	12	8	7	6	11	13	12	239890	227650	240050	346960	360590	381920	0.800942	0.760075	0.801476	1.15843	1.20393	1.27515	0.000197361	1.53965	Up
Q9P2E9	Ribosome-binding protein 1 OS=Homo sapiens OX=9606 GN=RRBP1 PE=1 SV=5	RRBP1	152.45	44.2	234	47	46	34	34	32	39	51	44	38	38	41	39	42	42	37	37	40	39	42	41	348130	355570	358100	556930	543180	534640	0.774612	0.791166	0.796796	1.23921	1.20861	1.18961	7.81695e-06	1.53965	Up
Q8NBM8	Prenylcysteine oxidase-like OS=Homo sapiens OX=9606 GN=PCYOX1L PE=1 SV=2	PCYOX1L	54.646	24.5	42	8	8	8	7	7	6	8	6	6	6	5	6	7	6	6	6	5	6	7	6	117160	121930	116960	175590	189290	183780	0.777	0.808635	0.775674	1.16451	1.25536	1.21882	7.37456e-05	1.54107	Up
Q8IXK2	Polypeptide N-acetylgalactosaminyltransferase 12 OS=Homo sapiens OX=9606 GN=GALNT12 PE=1 SV=3	GALNT12	66.938	18.9	24	8	8	2	4	2	6	6	4	4	5	3	6	6	5	4	5	3	6	6	5	60816	60703	50400	91436	90720	82830	0.835184	0.833632	0.692141	1.25569	1.24585	1.1375	0.00338564	1.54131	Up
Q8WV24	Pleckstrin homology-like domain family A member 1 OS=Homo sapiens OX=9606 GN=PHLDA1 PE=1 SV=4	PHLDA1	45.016	11.5	16	5	5	3	3	1	3	3	3	3	3	2	4	5	4	3	3	2	4	5	4	201210	177920	235710	291200	325660	331290	0.772404	0.682999	0.904843	1.11786	1.25014	1.27175	0.0085192	1.54202	Up
Q9C010	cAMP-dependent protein kinase inhibitor beta OS=Homo sapiens OX=9606 GN=PKIB PE=1 SV=1	PKIB	8.4682	44.9	11	2	2	2	2	1	2	2	2	2	2	2	2	2	2	2	2	2	2	2	2	105980	112290	76432	139820	148460	166350	0.848596	0.899121	0.612001	1.11956	1.18874	1.33199	0.0268601	1.54273	Up
Q15075	Early endosome antigen 1 OS=Homo sapiens OX=9606 GN=EEA1 PE=1 SV=2	EEA1	162.46	37.1	141	41	41	14	16	12	31	34	34	20	20	20	34	37	36	20	20	20	34	37	36	80587	110070	94829	140230	148880	151550	0.665874	0.909487	0.783553	1.15869	1.23017	1.25223	0.00899615	1.54345	Up
P42126	Enoyl-CoA delta isomerase 1, mitochondrial OS=Homo sapiens OX=9606 GN=ECI1 PE=1 SV=1	ECI1	32.816	31.5	45	9	9	5	7	8	8	10	7	9	8	9	8	8	8	9	8	9	8	8	8	434550	475400	474620	721210	718280	701100	0.739626	0.809155	0.807827	1.22754	1.22255	1.19331	0.000146971	1.54607	Up
Q8TBA6	Golgin subfamily A member 5 OS=Homo sapiens OX=9606 GN=GOLGA5 PE=1 SV=3	GOLGA5	83.023	31.6	57	18	18	4	6	8	14	12	13	7	8	8	15	15	15	7	8	8	15	15	15	76974	90729	101050	148400	135710	131410	0.674941	0.795551	0.88605	1.30123	1.18996	1.15226	0.0071841	1.54607	Up
P61769	Beta-2-microglobulin OS=Homo sapiens OX=9606 GN=B2M PE=1 SV=1	B2M	13.714	35.3	18	3	3	2	2	2	4	4	4	3	3	3	3	3	3	3	3	3	3	3	3	824580	942360	1049800	1408500	1559800	1389300	0.689608	0.788109	0.877962	1.17795	1.30448	1.16189	0.00505336	1.54703	Up
Q8IYB8	ATP-dependent RNA helicase SUPV3L1, mitochondrial OS=Homo sapiens OX=9606 GN=SUPV3L1 PE=1 SV=1	SUPV3L1	87.99	27	64	16	16	12	11	8	12	12	9	14	13	13	12	12	11	14	13	13	12	12	11	122160	123730	112040	187150	187850	179100	0.803658	0.813986	0.737081	1.23121	1.23582	1.17825	0.00022813	1.54799	Up
A6NDU8	UPF0600 protein C5orf51 OS=Homo sapiens OX=9606 GN=C5orf51 PE=1 SV=1	C5orf51	33.62	27.6	17	5	5	4	2	4	3	3	1	4	4	4	3	3	1	4	4	4	3	3	1	68148	72946	57821	104540	101020	0	0.842425	0.901737	0.714766	1.29229	1.24878		0.0160582	1.55015	Up
P17174	Aspartate aminotransferase, cytoplasmic OS=Homo sapiens OX=9606 GN=GOT1 PE=1 SV=3	GOT1	46.247	55.2	87	17	17	13	11	11	17	17	18	15	14	14	15	14	14	15	14	14	15	14	14	545380	511420	531150	845790	814100	802500	0.807903	0.757596	0.786823	1.25292	1.20597	1.18879	5.59314e-05	1.55063	Up
O14653	Golgi SNAP receptor complex member 2 OS=Homo sapiens OX=9606 GN=GOSR2 PE=1 SV=2	GOSR2	24.775	53.3	20	7	7	3	4	2	4	4	3	5	4	3	4	4	3	5	4	3	4	4	3	122940	116570	139520	198370	210040	179470	0.762884	0.723356	0.865768	1.23095	1.30337	1.11367	0.00334723	1.55111	Up
Q96QD9	UAP56-interacting factor OS=Homo sapiens OX=9606 GN=FYTTD1 PE=1 SV=3	FYTTD1	35.818	33	35	8	8	5	7	5	5	7	6	5	7	7	6	8	8	5	7	7	6	8	8	94037	75997	83616	144330	126180	122920	0.871951	0.704676	0.775323	1.33829	1.16999	1.13977	0.00512071	1.55111	Up
P83436	Conserved oligomeric Golgi complex subunit 7 OS=Homo sapiens OX=9606 GN=COG7 PE=1 SV=1	COG7	86.343	33.9	51	18	18	5	7	7	10	10	12	9	10	9	13	13	14	9	10	9	13	13	14	81509	76297	73848	123650	126360	110530	0.825834	0.773027	0.748214	1.2528	1.28026	1.11987	0.00095251	1.55642	Up
A6NDG6	Glycerol-3-phosphate phosphatase OS=Homo sapiens OX=9606 GN=PGP PE=1 SV=1	PGP	34.006	36.1	61	9	9	10	10	10	10	11	10	8	8	8	8	8	9	8	8	8	8	8	9	366580	322100	320190	523730	505380	541280	0.852756	0.749285	0.744842	1.21833	1.17564	1.25915	0.000782698	1.55666	Up
Q9H8Y8	Golgi reassembly-stacking protein 2 OS=Homo sapiens OX=9606 GN=GORASP2 PE=1 SV=3	GORASP2	47.145	45.4	52	12	12	7	7	5	10	12	11	7	8	7	10	10	11	7	8	7	10	10	11	414050	444980	359550	656450	630650	610060	0.797339	0.856901	0.692388	1.26413	1.21445	1.1748	0.00251238	1.5569	Up
Q15121	Astrocytic phosphoprotein PEA-15 OS=Homo sapiens OX=9606 GN=PEA15 PE=1 SV=2	PEA15	15.04	53.1	39	6	6	8	6	7	6	6	6	6	6	6	5	5	5	6	6	6	5	5	5	650410	660470	601020	1013900	942280	1020900	0.798216	0.810562	0.737602	1.24431	1.15641	1.2529	0.000338203	1.55715	Up
O95831	Apoptosis-inducing factor 1, mitochondrial OS=Homo sapiens OX=9606 GN=AIFM1 PE=1 SV=1	AIFM1	66.9	47.8	135	22	22	23	22	20	22	24	24	19	19	18	20	22	20	19	19	18	20	22	20	687160	660090	671980	1008200	1073400	1063100	0.798415	0.766962	0.780777	1.17143	1.24719	1.23522	4.06445e-05	1.55739	Up
Q9NXH8	Torsin-4A OS=Homo sapiens OX=9606 GN=TOR4A PE=1 SV=2	TOR4A	46.914	44	84	15	15	12	13	13	15	16	15	12	12	13	14	15	14	12	12	13	14	15	14	122520	118360	111310	181910	171830	195230	0.815749	0.788051	0.741111	1.21117	1.14406	1.29986	0.000669254	1.55885	Up
Q9NPJ3	Acyl-coenzyme A thioesterase 13 OS=Homo sapiens OX=9606 GN=ACOT13 PE=1 SV=1	ACOT13	14.96	59.3	39	5	5	6	6	4	8	7	8	4	4	4	5	5	5	4	4	4	5	5	5	870160	594560	788580	1152700	1180500	1182400	0.905018	0.618378	0.82017	1.19888	1.22779	1.22977	0.0161728	1.56031	Up
Q7Z434	Mitochondrial antiviral-signaling protein OS=Homo sapiens OX=9606 GN=MAVS PE=1 SV=2	MAVS	56.527	40.6	64	12	12	9	9	11	11	12	12	7	8	8	9	11	10	7	8	8	9	11	10	131010	139950	114680	208340	197500	196190	0.795873	0.850183	0.69667	1.26564	1.19979	1.19183	0.00188925	1.56104	Up
O94903	Pyridoxal phosphate homeostasis protein OS=Homo sapiens OX=9606 GN=PLPBP PE=1 SV=1	PLPBP	30.344	54.2	67	12	12	10	13	11	11	11	11	10	10	10	10	10	10	10	10	10	10	10	10	419550	448390	491920	721390	706250	695630	0.722712	0.772391	0.847376	1.24266	1.21658	1.19828	0.000697559	1.56128	Up
Q8NEW0	Zinc transporter 7 OS=Homo sapiens OX=9606 GN=SLC30A7 PE=2 SV=1	SLC30A7	41.625	20.7	25	6	6	4	2	4	6	4	5	3	2	4	5	5	4	3	2	4	5	5	4	236470	227920	215290	356680	338970	365740	0.814913	0.785448	0.741923	1.22917	1.16814	1.2604	0.00022567	1.56152	Up
Q99538	Legumain OS=Homo sapiens OX=9606 GN=LGMN PE=1 SV=1	LGMN	49.411	15.2	34	5	5	5	4	5	7	6	7	4	4	4	5	5	5	4	4	4	5	5	5	236380	268250	230140	411170	366630	370330	0.753242	0.854798	0.733358	1.31022	1.16829	1.18008	0.00170968	1.5625	Up
Q9ULU4	Protein kinase C-binding protein 1 OS=Homo sapiens OX=9606 GN=ZMYND8 PE=1 SV=2	ZMYND8	131.69	21.3	66	19	19	8	10	7	16	13	12	13	14	12	17	16	16	13	14	12	17	16	16	69169	85968	72906	119010	119490	118070	0.709895	0.882307	0.748249	1.22142	1.22635	1.21178	0.00233644	1.56372	Up
P61604	10 kDa heat shock protein, mitochondrial OS=Homo sapiens OX=9606 GN=HSPE1 PE=1 SV=2	HSPE1	10.932	77.5	75	12	12	11	11	12	12	15	14	8	9	9	10	11	11	8	9	9	10	11	11	5655400	4795300	5776500	7872700	8666400	8844200	0.815477	0.691455	0.832939	1.1352	1.24965	1.27528	0.00285341	1.56421	Up
O75874	Isocitrate dehydrogenase [NADP] cytoplasmic OS=Homo sapiens OX=9606 GN=IDH1 PE=1 SV=2	IDH1	46.659	62.8	153	21	20	25	22	23	26	28	29	20	19	19	20	21	20	19	18	18	19	20	19	1075200	1090500	1090100	1651500	1719700	1725500	0.772368	0.783358	0.783071	1.18635	1.23534	1.23951	7.15581e-06	1.56544	Up
Q9HCN4	GPN-loop GTPase 1 OS=Homo sapiens OX=9606 GN=GPN1 PE=1 SV=1	GPN1	41.74	14.7	13	4	4	1	3	2	3	2	2	2	3	2	3	3	3	2	3	2	3	3	3	105650	102820	90939	147210	161460	160390	0.824887	0.802791	0.710027	1.14938	1.26064	1.25228	0.00120463	1.56666	Up
Q86Y82	Syntaxin-12 OS=Homo sapiens OX=9606 GN=STX12 PE=1 SV=1	STX12	31.642	34.8	27	7	7	3	3	3	6	6	6	5	5	6	6	6	6	5	5	6	6	6	6	122310	127460	106040	179680	189720	188460	0.8032	0.83702	0.696356	1.17995	1.24588	1.2376	0.00148649	1.56789	Up
Q96GK7	Fumarylacetoacetate hydrolase domain-containing protein 2A OS=Homo sapiens OX=9606 GN=FAHD2A PE=1 SV=1	FAHD2A	34.596	47.5	42	12	12	6	6	3	8	10	9	7	8	8	8	11	9	7	8	8	8	11	9	200590	232210	217650	357660	354990	307370	0.72048	0.834053	0.781756	1.28464	1.27505	1.10401	0.00229772	1.56814	Up
Q86X76	Deaminated glutathione amidase OS=Homo sapiens OX=9606 GN=NIT1 PE=1 SV=2	NIT1	35.896	51.1	61	12	12	11	9	10	11	9	11	10	10	10	10	11	11	10	10	10	10	11	11	187800	204610	208930	322800	321810	299710	0.729009	0.794263	0.811032	1.25306	1.24921	1.16342	0.000372677	1.57035	Up
Q460N5	Protein mono-ADP-ribosyltransferase PARP14 OS=Homo sapiens OX=9606 GN=PARP14 PE=1 SV=3	PARP14	202.8	21.1	74	25	25	9	10	6	14	16	19	12	14	10	17	20	20	12	14	10	17	20	20	81440	86818	56297	128280	110990	113420	0.846504	0.902404	0.585162	1.33337	1.15365	1.17891	0.0305076	1.5706	Up
O43676	NADH dehydrogenase [ubiquinone] 1 beta subcomplex subunit 3 OS=Homo sapiens OX=9606 GN=NDUFB3 PE=1 SV=3	NDUFB3	11.402	28.6	24	3	3	4	4	4	4	4	4	3	3	3	3	3	3	3	3	3	3	3	3	189400	166530	216640	305210	298160	296320	0.771875	0.678671	0.882888	1.24384	1.21511	1.20761	0.00392194	1.57134	Up
P49407	Beta-arrestin-1 OS=Homo sapiens OX=9606 GN=ARRB1 PE=1 SV=2	ARRB1	47.065	8.6	8	3	3	2	1	2	1	1	1	3	2	2	2	2	2	3	2	2	2	2	2	18890	30900	25650	37073	39089	42505	0.583905	0.955143	0.792862	1.14596	1.20827	1.31386	0.0339599	1.57307	Up
Q9BV79	Enoyl-[acyl-carrier-protein] reductase, mitochondrial OS=Homo sapiens OX=9606 GN=MECR PE=1 SV=2	MECR	40.461	14.5	22	5	5	3	3	2	6	5	3	3	3	2	5	4	4	3	3	2	5	4	4	64286	81706	87737	121600	122250	124190	0.64097	0.814658	0.874791	1.21243	1.21891	1.23825	0.00800684	1.57456	Up
P62834	Ras-related protein Rap-1A OS=Homo sapiens OX=9606 GN=RAP1A PE=1 SV=1	RAP1A	20.987	37	20	7	3	4	3	4	2	4	3	5	6	6	5	6	6	2	2	2	2	3	3	123230	132140	134590	192890	210010	211330	0.736295	0.789532	0.804171	1.15251	1.2548	1.26269	0.000338239	1.57505	Up
Q9H3P7	Golgi resident protein GCP60 OS=Homo sapiens OX=9606 GN=ACBD3 PE=1 SV=4	ACBD3	60.593	39.6	70	15	15	16	14	9	10	9	12	12	12	11	11	9	10	12	12	11	11	9	10	235610	244620	250700	398920	379160	373740	0.750848	0.779562	0.798938	1.27129	1.20832	1.19104	7.04948e-05	1.5758	Up
O95479	GDH/6PGL endoplasmic bifunctional protein OS=Homo sapiens OX=9606 GN=H6PD PE=1 SV=2	H6PD	88.892	27.1	55	16	16	6	5	5	16	13	10	6	7	7	15	15	13	6	7	7	15	15	13	67552	73932	68248	111030	107390	112480	0.7497	0.820506	0.757425	1.23222	1.19183	1.24832	0.000134789	1.57778	Up
Q9H8M7	Ubiquitin carboxyl-terminal hydrolase MINDY-3 OS=Homo sapiens OX=9606 GN=MINDY3 PE=1 SV=1	MINDY3	49.724	8.3	10	3	3	1	2	1	1	2	3	1	2	2	2	2	3	1	2	2	2	2	3	0	30432	31118	48445	44115	53215		0.73392	0.750464	1.16833	1.06391	1.28337	0.00756301	1.57903	Up
Q53GA4	Pleckstrin homology-like domain family A member 2 OS=Homo sapiens OX=9606 GN=PHLDA2 PE=1 SV=2	PHLDA2	17.092	40.8	16	4	4	3	3	1	3	3	3	3	3	3	3	3	3	3	3	3	3	3	3	54914	45148	33815	70822	68821	71809	0.954116	0.784435	0.587527	1.23051	1.19575	1.24766	0.0280626	1.57953	Up
Q9BRT3	Migration and invasion enhancer 1 OS=Homo sapiens OX=9606 GN=MIEN1 PE=1 SV=1	MIEN1	12.403	73	45	8	8	9	7	8	6	8	7	7	7	7	6	7	7	7	7	7	6	7	7	2017500	1959400	1846700	3106300	2811100	3293800	0.805132	0.781946	0.73697	1.23964	1.12184	1.31447	0.000999534	1.58178	Up
P07148	Fatty acid-binding protein, liver OS=Homo sapiens OX=9606 GN=FABP1 PE=1 SV=1	FABP1	14.208	11	9	1	1	2	2	0	1	2	2	1	1	1	1	1	1	1	1	1	1	1	1	4539600	5280900	0	0	7398700	8157300	0.71556	0.832408			1.16623	1.2858	0.0359764	1.58403	Up
P55327	Tumor protein D52 OS=Homo sapiens OX=9606 GN=TPD52 PE=1 SV=2	TPD52	24.327	58	47	10	10	7	6	5	8	11	10	7	7	5	9	9	9	7	7	5	9	9	9	651580	581610	790260	1017600	1190800	996820	0.747701	0.667409	0.906839	1.16772	1.36647	1.14387	0.0116861	1.58403	Up
P35270	Sepiapterin reductase OS=Homo sapiens OX=9606 GN=SPR PE=1 SV=1	SPR	28.048	57.9	65	12	12	8	7	13	12	12	13	8	10	12	11	11	11	8	10	12	11	11	11	519040	383240	488610	721970	740580	742380	0.866072	0.639476	0.815297	1.20468	1.23574	1.23874	0.00729875	1.58529	Up
P98194	Calcium-transporting ATPase type 2C member 1 OS=Homo sapiens OX=9606 GN=ATP2C1 PE=1 SV=3	ATP2C1	100.58	33.8	95	24	24	16	14	13	17	18	17	19	19	18	19	17	18	19	19	18	19	17	18	291820	281800	289460	432250	478560	458080	0.784473	0.757537	0.778129	1.16198	1.28647	1.23141	0.000124381	1.58604	Up
P35914	Hydroxymethylglutaryl-CoA lyase, mitochondrial OS=Homo sapiens OX=9606 GN=HMGCL PE=1 SV=2	HMGCL	34.36	33.8	45	8	8	8	7	6	8	8	8	7	6	7	7	8	7	7	6	7	7	8	7	192540	200090	247850	338150	338710	340700	0.69675	0.724072	0.896902	1.22367	1.2257	1.2329	0.00395146	1.58881	Up
Q5JTV8	Torsin-1A-interacting protein 1 OS=Homo sapiens OX=9606 GN=TOR1AIP1 PE=1 SV=2	TOR1AIP1	66.248	36	75	15	14	15	6	14	15	12	13	13	13	13	12	13	12	12	12	12	11	12	11	168250	167930	180820	292750	255840	272800	0.754264	0.75283	0.810616	1.3124	1.14693	1.22296	0.000547991	1.58881	Up
Q9BUN8	Derlin-1 OS=Homo sapiens OX=9606 GN=DERL1 PE=1 SV=1	DERL1	28.8	13.1	15	3	3	2	2	2	4	2	3	2	2	2	3	3	3	2	2	2	3	3	3	480280	439770	409180	694090	701220	719040	0.836827	0.766243	0.712944	1.20936	1.22179	1.25284	0.00060424	1.59058	Up
O15155	BET1 homolog OS=Homo sapiens OX=9606 GN=BET1 PE=1 SV=1	BET1	13.289	24.6	13	2	2	2	2	2	3	2	2	2	2	2	2	2	2	2	2	2	2	2	2	134100	129770	149410	181030	240410	236450	0.751141	0.726887	0.836898	1.01401	1.34662	1.32444	0.0106026	1.59185	Up
Q9H4G0	Band 4.1-like protein 1 OS=Homo sapiens OX=9606 GN=EPB41L1 PE=1 SV=2	EPB41L1	98.502	48.1	155	34	29	24	20	17	32	31	31	25	22	25	31	31	31	21	18	21	26	26	26	426760	418440	403470	631600	704460	653070	0.790833	0.775415	0.747674	1.17042	1.30544	1.21021	0.000212936	1.59312	Up
Q9NX46	ADP-ribose glycohydrolase ARH3 OS=Homo sapiens OX=9606 GN=ADPRS PE=1 SV=1	ADPRS	38.946	49.3	38	10	10	7	4	5	6	7	9	7	6	7	6	8	8	7	6	7	6	8	8	107090	109820	91789	182110	154900	154910	0.802554	0.823013	0.687885	1.36477	1.16085	1.16093	0.00390317	1.59363	Up
P45954	Short/branched chain specific acyl-CoA dehydrogenase, mitochondrial OS=Homo sapiens OX=9606 GN=ACADSB PE=1 SV=1	ACADSB	47.485	24.1	20	7	7	2	1	2	4	5	6	2	3	3	7	7	6	2	3	3	7	7	6	56007	49763	51309	76287	89882	84186	0.824777	0.732825	0.755592	1.12343	1.32363	1.23975	0.00143441	1.59388	Up
Q8N755	Solute carrier family 66 member 3 OS=Homo sapiens OX=9606 GN=SLC66A3 PE=2 SV=1	SLC66A3	22.575	9.9	11	2	2	2	1	2	2	2	2	2	2	2	2	2	2	2	2	2	2	2	2	51553	51843	49304	80182	84214	78985	0.780946	0.785339	0.746878	1.21463	1.27571	1.1965	4.90511e-05	1.59388	Up
Q562R1	Beta-actin-like protein 2 OS=Homo sapiens OX=9606 GN=ACTBL2 PE=1 SV=2	ACTBL2	42.003	29	27	9	2	4	5	4	4	4	6	7	7	7	5	5	6	1	1	1	1	1	2	568320	535460	493070	840670	849300	857110	0.822871	0.775293	0.713916	1.21721	1.2297	1.24101	0.000352534	1.59515	Up
Q9UL46	Proteasome activator complex subunit 2 OS=Homo sapiens OX=9606 GN=PSME2 PE=1 SV=4	PSME2	27.401	75.3	105	18	18	17	15	17	19	18	19	16	17	16	16	17	16	16	17	16	16	17	16	888860	897720	883250	1520000	1332600	1411300	0.769162	0.776829	0.764307	1.31531	1.15315	1.22125	0.000262367	1.59719	Up
P56134	ATP synthase subunit f, mitochondrial OS=Homo sapiens OX=9606 GN=ATP5MF PE=1 SV=3	ATP5MF	10.918	41.5	12	4	3	1	1	2	3	3	2	2	2	4	2	3	2	2	2	3	2	3	2	421970	460100	418220	707610	657050	713970	0.749299	0.817007	0.74264	1.25651	1.16673	1.26781	0.000308908	1.59847	Up
Q9BY50	Signal peptidase complex catalytic subunit SEC11C OS=Homo sapiens OX=9606 GN=SEC11C PE=1 SV=3	SEC11C	21.542	19.3	12	3	3	1	2	2	2	3	2	1	2	2	2	3	3	1	2	2	2	3	3	0	119670	91330	172230	171000	162920		0.834344	0.636757	1.2008	1.19222	1.13589	0.0189276	1.59923	Up
Q9UJ68	Mitochondrial peptide methionine sulfoxide reductase OS=Homo sapiens OX=9606 GN=MSRA PE=1 SV=1	MSRA	26.132	26.8	22	4	4	4	2	2	4	4	6	4	3	3	4	4	4	4	3	3	4	4	4	38711	41186	50768	73151	67833	68349	0.683139	0.726816	0.895911	1.29091	1.19706	1.20617	0.0050312	1.60205	Up
P40616	ADP-ribosylation factor-like protein 1 OS=Homo sapiens OX=9606 GN=ARL1 PE=1 SV=1	ARL1	20.417	61.9	67	9	9	10	11	11	12	12	11	7	8	8	8	8	7	7	8	8	8	8	7	510840	494250	430790	766560	771320	763040	0.820231	0.793593	0.691699	1.23083	1.23847	1.22518	0.000818941	1.60256	Up
Q13190	Syntaxin-5 OS=Homo sapiens OX=9606 GN=STX5 PE=1 SV=2	STX5	39.672	34.1	45	9	9	8	8	7	7	7	8	7	7	5	6	6	7	7	7	5	6	6	7	273460	283830	231310	410650	429720	423860	0.799267	0.829577	0.676072	1.20025	1.25598	1.23886	0.00178573	1.60308	Up
Q9Y3A6	Transmembrane emp24 domain-containing protein 5 OS=Homo sapiens OX=9606 GN=TMED5 PE=1 SV=1	TMED5	26.005	34.1	27	6	6	3	6	4	5	4	5	4	5	4	4	4	4	4	5	4	4	4	4	796790	848620	812210	1386700	1243800	1311100	0.747082	0.795678	0.76154	1.30019	1.1662	1.22931	0.000207173	1.60385	Up
O00330	Pyruvate dehydrogenase protein X component, mitochondrial OS=Homo sapiens OX=9606 GN=PDHX PE=1 SV=3	PDHX	54.122	30.9	41	10	10	4	4	3	11	9	10	4	5	4	10	8	9	4	5	4	10	8	9	156430	149840	168940	250300	267020	245120	0.758357	0.726409	0.819004	1.21343	1.29449	1.18832	0.000406001	1.60436	Up
P31937	3-hydroxyisobutyrate dehydrogenase, mitochondrial OS=Homo sapiens OX=9606 GN=HIBADH PE=1 SV=2	HIBADH	35.329	39.6	82	11	11	13	13	13	14	15	14	11	11	10	11	11	11	11	11	10	11	11	11	800780	805940	770620	1269300	1255200	1293300	0.775556	0.780554	0.746346	1.22932	1.21566	1.25256	8.72722e-06	1.60591	Up
Q96ME7	Zinc finger protein 512 OS=Homo sapiens OX=9606 GN=ZNF512 PE=1 SV=2	ZNF512	64.681	16.6	16	6	6	0	3	2	3	5	3	2	3	2	3	5	3	2	3	2	3	5	3	33660	32425	30736	54720	53090	47693	0.800399	0.771032	0.73087	1.30118	1.26242	1.13409	0.000662736	1.60617	Up
Q8IZE3	Protein-associating with the carboxyl-terminal domain of ezrin OS=Homo sapiens OX=9606 GN=SCYL3 PE=1 SV=3	SCYL3	82.857	19.4	33	9	9	6	5	2	7	7	6	7	5	2	7	7	6	7	5	2	7	7	6	45784	44897	27412	65205	63142	61460	0.892186	0.874901	0.534173	1.27064	1.23044	1.19766	0.0412239	1.6072	Up
Q9NXW2	DnaJ homolog subfamily B member 12 OS=Homo sapiens OX=9606 GN=DNAJB12 PE=1 SV=5	DNAJB12	41.859	27.2	22	8	7	6	4	4	4	2	2	8	7	7	5	3	5	7	7	6	4	2	4	84431	88414	67897	141700	119540	126230	0.806393	0.844435	0.648479	1.35336	1.14172	1.20561	0.00739599	1.60953	Up
P45880	Voltage-dependent anion-selective channel protein 2 OS=Homo sapiens OX=9606 GN=VDAC2 PE=1 SV=2	VDAC2	31.566	65	111	16	16	17	19	19	19	18	19	13	15	15	14	14	15	13	15	15	14	14	15	2319200	2384600	2334200	3822600	3898100	3615300	0.757331	0.778687	0.762229	1.24826	1.27292	1.18057	3.85447e-05	1.61057	Up
Q99700	Ataxin-2 OS=Homo sapiens OX=9606 GN=ATXN2 PE=1 SV=2	ATXN2	140.28	15.5	38	12	12	3	4	5	10	7	9	8	9	6	11	9	9	8	9	6	11	9	9	87421	57463	102060	138650	126350	133570	0.812571	0.534114	0.948639	1.28874	1.17441	1.24152	0.0435287	1.61394	Up
O96011	Peroxisomal membrane protein 11B OS=Homo sapiens OX=9606 GN=PEX11B PE=1 SV=1	PEX11B	28.431	45.6	34	9	9	3	5	3	8	7	8	5	6	5	8	8	8	5	6	5	8	8	8	90088	99915	108300	159570	157400	164680	0.693026	0.768623	0.833127	1.22754	1.21084	1.26685	0.000932735	1.61473	Up
P27144	Adenylate kinase 4, mitochondrial OS=Homo sapiens OX=9606 GN=AK4 PE=1 SV=1	AK4	25.268	61.4	52	11	11	8	7	9	9	10	9	8	7	8	10	10	10	8	7	8	10	10	10	212400	247260	227990	363840	354390	392110	0.708791	0.825121	0.760816	1.21416	1.18262	1.30849	0.000843371	1.61473	Up
Q9BV57	1,2-dihydroxy-3-keto-5-methylthiopentene dioxygenase OS=Homo sapiens OX=9606 GN=ADI1 PE=1 SV=1	ADI1	21.498	46.9	31	6	6	4	5	6	6	5	5	5	5	5	5	4	5	5	5	5	5	4	5	71632	82620	71681	122550	122410	120260	0.72704	0.838565	0.727538	1.24384	1.24242	1.2206	0.000544028	1.61655	Up
O14730	Serine/threonine-protein kinase RIO3 OS=Homo sapiens OX=9606 GN=RIOK3 PE=1 SV=2	RIOK3	59.092	20.4	32	7	7	3	6	4	7	5	7	6	6	6	7	6	7	6	6	6	7	6	7	43995	40530	39471	70109	62321	68167	0.813234	0.749184	0.729609	1.29594	1.15198	1.26005	0.000569235	1.61786	Up
O95994	Anterior gradient protein 2 homolog OS=Homo sapiens OX=9606 GN=AGR2 PE=1 SV=1	AGR2	19.979	63.4	113	11	10	19	22	17	19	18	18	8	8	8	10	10	10	7	7	7	9	9	9	7490000	8099300	7891400	12528000	13045000	12416000	0.731092	0.790565	0.770272	1.22285	1.27331	1.21191	6.31016e-05	1.61786	Up
Q8NAT1	Protein O-linked-mannose beta-1,4-N-acetylglucosaminyltransferase 2 OS=Homo sapiens OX=9606 GN=POMGNT2 PE=1 SV=1	POMGNT2	66.615	8.8	11	3	3	2	2	0	3	2	2	2	2	1	3	2	3	2	2	1	3	2	3	43943	31572	0	60119	64341	58868	0.848835	0.609868		1.1613	1.24286	1.13714	0.0306817	1.61838	Up
P09668	Pro-cathepsin H OS=Homo sapiens OX=9606 GN=CTSH PE=1 SV=4	CTSH	37.393	23	37	6	6	3	3	5	8	9	9	4	4	5	6	6	6	4	4	5	6	6	6	300950	383920	369780	548890	553770	605370	0.653604	0.833799	0.80309	1.19208	1.20268	1.31475	0.0040199	1.61943	Up
P16949	Stathmin OS=Homo sapiens OX=9606 GN=STMN1 PE=1 SV=3	STMN1	17.302	55	31	11	8	6	4	6	6	4	5	9	8	9	6	6	7	7	6	6	4	5	5	1085700	957540	990750	1562300	1459400	1894000	0.819428	0.7227	0.747765	1.17914	1.10148	1.42949	0.00526762	1.62022	Up
Q08623	Pseudouridine-5'-phosphatase OS=Homo sapiens OX=9606 GN=PUDP PE=1 SV=3	PUDP	25.249	26.8	20	6	6	5	2	4	3	3	3	5	4	4	4	4	4	5	4	4	4	4	4	150260	144230	174900	252560	249040	258900	0.733041	0.703624	0.853247	1.23211	1.21494	1.26304	0.00124256	1.62022	Up
P35611	Alpha-adducin OS=Homo sapiens OX=9606 GN=ADD1 PE=1 SV=2	ADD1	80.954	16.6	30	8	8	4	6	4	5	6	5	6	6	6	5	6	6	6	6	6	5	6	6	126550	140070	89968	198310	186500	193330	0.812322	0.899106	0.577503	1.27295	1.19714	1.24098	0.0207839	1.62127	Up
O75381	Peroxisomal membrane protein PEX14 OS=Homo sapiens OX=9606 GN=PEX14 PE=1 SV=1	PEX14	41.236	27.1	19	7	7	2	2	2	4	4	5	3	2	3	4	4	5	3	2	3	4	4	5	113740	134790	114200	189130	201000	198270	0.717504	0.850294	0.720406	1.19309	1.26797	1.25074	0.00117137	1.62206	Up
Q12955	Ankyrin-3 OS=Homo sapiens OX=9606 GN=ANK3 PE=1 SV=3	ANK3	480.4	6.8	65	19	18	10	9	2	16	15	13	11	11	5	15	16	15	10	10	4	14	15	14	66685	67281	53097	100800	101310	101330	0.815714	0.823004	0.649501	1.23302	1.23926	1.2395	0.0032118	1.62206	Up
Q14451	Growth factor receptor-bound protein 7 OS=Homo sapiens OX=9606 GN=GRB7 PE=1 SV=2	GRB7	59.68	68.6	249	29	29	35	35	39	45	49	46	29	27	28	26	26	27	29	27	28	26	26	27	1955200	1994200	2054900	3269900	3223500	3262300	0.744365	0.759213	0.782322	1.24489	1.22722	1.24199	5.60607e-06	1.6247	Up
P61970	Nuclear transport factor 2 OS=Homo sapiens OX=9606 GN=NUTF2 PE=1 SV=1	NUTF2	14.478	69.3	59	5	5	11	11	8	10	10	9	5	5	5	5	5	5	5	5	5	5	5	5	1243400	1286100	1193400	2134200	1988400	1928400	0.763298	0.789511	0.732604	1.31014	1.22064	1.18381	0.000195245	1.62522	Up
Q9BPX6	Calcium uptake protein 1, mitochondrial OS=Homo sapiens OX=9606 GN=MICU1 PE=1 SV=1	MICU1	54.351	25	36	11	11	3	4	8	8	6	7	6	6	6	8	8	9	6	6	6	8	8	9	230940	194650	156580	322870	300730	324030	0.905765	0.763433	0.614119	1.26632	1.17949	1.27087	0.012266	1.62787	Up
P19440	Glutathione hydrolase 1 proenzyme OS=Homo sapiens OX=9606 GN=GGT1 PE=1 SV=2	GGT1	61.409	18.6	22	8	8	3	4	3	4	4	4	6	6	6	5	5	4	6	6	6	5	5	4	144010	136390	96426	205480	203600	204490	0.872439	0.826276	0.584166	1.24483	1.23345	1.23884	0.0161301	1.62813	Up
Q13011	Delta(3,5)-Delta(2,4)-dienoyl-CoA isomerase, mitochondrial OS=Homo sapiens OX=9606 GN=ECH1 PE=1 SV=2	ECH1	35.816	71	158	18	18	26	26	26	26	31	23	15	15	17	15	16	15	15	15	17	15	16	15	1958000	2123400	1882400	3219100	3309100	3188000	0.749235	0.812526	0.720306	1.2318	1.26624	1.2199	0.000192707	1.6292	Up
P11498	Pyruvate carboxylase, mitochondrial OS=Homo sapiens OX=9606 GN=PC PE=1 SV=2	PC	129.63	34.9	139	29	29	17	17	14	30	32	29	17	17	16	26	26	27	17	17	16	26	26	27	358160	322700	310890	532520	556440	527040	0.824067	0.742479	0.715306	1.22524	1.28028	1.21263	0.000422612	1.62946	Up
P53597	Succinate--CoA ligase [ADP/GDP-forming] subunit alpha, mitochondrial OS=Homo sapiens OX=9606 GN=SUCLG1 PE=1 SV=4	SUCLG1	36.249	38.2	62	10	10	12	11	10	10	10	9	7	7	7	6	7	7	7	7	7	6	7	7	613970	792310	711370	1076800	1182100	1195700	0.661101	0.853131	0.765978	1.15946	1.27284	1.28749	0.00366574	1.63132	Up
P19256	Lymphocyte function-associated antigen 3 OS=Homo sapiens OX=9606 GN=CD58 PE=1 SV=1	CD58	28.147	10	8	2	2	1	1	1	2	2	1	2	1	2	2	2	2	2	1	2	2	2	2	44504	0	46647	78989	78543	65546	0.708146		0.742245	1.25687	1.24977	1.04296	0.00926825	1.63159	Up
Q9UMR2	ATP-dependent RNA helicase DDX19B OS=Homo sapiens OX=9606 GN=DDX19B PE=1 SV=1	DDX19B	53.926	54.5	13	19	3	2	2	1	3	2	3	15	16	15	17	16	17	2	2	1	3	3	3	80738	115850	0	144130	178760	158370	0.595546	0.854543		1.06314	1.31858	1.16818	0.0492294	1.63212	Up
P36871	Phosphoglucomutase-1 OS=Homo sapiens OX=9606 GN=PGM1 PE=1 SV=3	PGM1	61.448	54.4	104	24	24	16	14	16	18	21	19	15	17	16	20	20	20	15	17	16	20	20	20	252330	258630	247380	427630	403810	407410	0.758055	0.776982	0.743184	1.28469	1.21313	1.22395	2.38022e-05	1.63372	Up
Q12846	Syntaxin-4 OS=Homo sapiens OX=9606 GN=STX4 PE=1 SV=2	STX4	34.18	24.9	26	6	6	4	4	3	4	6	5	5	4	4	5	5	5	5	4	4	5	5	5	110160	89004	123670	172810	185450	169900	0.776692	0.62753	0.871945	1.21841	1.30753	1.19789	0.00745589	1.63613	Up
P04181	Ornithine aminotransferase, mitochondrial OS=Homo sapiens OX=9606 GN=OAT PE=1 SV=1	OAT	48.534	43.5	63	15	15	9	7	7	13	11	16	10	11	10	14	12	14	10	11	10	14	12	14	288530	293110	322110	448240	538930	492950	0.726206	0.737733	0.810724	1.12818	1.35644	1.24071	0.00148416	1.63773	Up
P32929	Cystathionine gamma-lyase OS=Homo sapiens OX=9606 GN=CTH PE=1 SV=3	CTH	44.508	38.5	51	11	11	9	7	6	10	11	8	8	6	7	7	8	7	8	6	7	7	8	7	160110	151670	117150	235840	240570	227520	0.847995	0.803294	0.620465	1.24909	1.27414	1.20502	0.0067124	1.64123	Up
P28676	Grancalcin OS=Homo sapiens OX=9606 GN=GCA PE=1 SV=2	GCA	24.01	34.6	32	7	7	4	5	6	5	6	6	5	5	5	6	6	6	5	5	5	6	6	6	144140	136240	148580	231780	238960	233540	0.763157	0.72133	0.786665	1.22717	1.26519	1.23649	5.15681e-05	1.64177	Up
Q6P4Q7	Metal transporter CNNM4 OS=Homo sapiens OX=9606 GN=CNNM4 PE=1 SV=3	CNNM4	86.606	26.3	56	14	11	10	11	4	11	10	10	11	11	10	11	11	10	8	8	7	9	9	8	91493	102410	87069	155480	153520	152350	0.739515	0.827754	0.703757	1.2567	1.24086	1.23141	0.000501651	1.64204	Up
P07686	Beta-hexosaminidase subunit beta OS=Homo sapiens OX=9606 GN=HEXB PE=1 SV=3	HEXB	63.111	37.1	95	16	16	15	12	13	18	19	18	13	11	13	13	14	14	13	11	13	13	14	14	848580	829930	965370	1409400	1398400	1534500	0.728793	0.712776	0.829097	1.21045	1.201	1.31789	0.000870196	1.64231	Up
Q9Y6N5	Sulfide:quinone oxidoreductase, mitochondrial OS=Homo sapiens OX=9606 GN=SQOR PE=1 SV=1	SQOR	49.96	71.3	179	32	32	27	25	28	37	32	30	28	28	28	30	29	25	28	28	28	30	29	25	846330	891990	921890	1427300	1512200	1436300	0.721713	0.76065	0.786147	1.21714	1.28954	1.22481	8.67655e-05	1.64501	Up
O60885	Bromodomain-containing protein 4 OS=Homo sapiens OX=9606 GN=BRD4 PE=1 SV=2	BRD4	152.22	10.7	16	11	8	2	4	3	2	2	3	4	8	6	4	5	7	2	6	5	2	3	5	94180	79933	75970	161300	114540	135750	0.854017	0.724826	0.68889	1.46266	1.03864	1.23097	0.014042	1.64582	Up
P49591	Serine--tRNA ligase, cytoplasmic OS=Homo sapiens OX=9606 GN=SARS1 PE=1 SV=3	SARS1	58.777	48.6	116	22	22	21	18	19	19	21	18	16	17	17	17	17	19	16	17	17	17	17	19	255330	257470	242560	412400	415680	415940	0.766228	0.77265	0.727906	1.23758	1.24743	1.24821	1.20831e-05	1.6469	Up
Q96D53	Atypical kinase COQ8B, mitochondrial OS=Homo sapiens OX=9606 GN=COQ8B PE=1 SV=2	COQ8B	60.069	21	27	7	7	4	5	3	6	4	5	6	7	6	6	6	5	6	7	6	6	6	5	54385	53390	57948	86865	89748	96706	0.743232	0.729634	0.791924	1.18711	1.22651	1.3216	0.000242832	1.64935	Up
Q13685	Angio-associated migratory cell protein OS=Homo sapiens OX=9606 GN=AAMP PE=1 SV=2	AAMP	46.75	34.6	40	9	9	7	5	6	8	7	7	7	7	7	8	8	8	7	7	7	8	8	8	238600	236600	210470	366170	409080	356340	0.787779	0.781176	0.694903	1.20897	1.35065	1.17652	0.00102156	1.65044	Up
Q9P0K7	Ankycorbin OS=Homo sapiens OX=9606 GN=RAI14 PE=1 SV=2	RAI14	110.04	35.1	84	25	25	7	13	9	21	16	18	16	17	15	21	22	23	16	17	15	21	22	23	49793	62715	67056	95056	101680	99693	0.627652	0.790537	0.845256	1.1982	1.2817	1.25665	0.00529492	1.65071	Up
P04066	Tissue alpha-L-fucosidase OS=Homo sapiens OX=9606 GN=FUCA1 PE=1 SV=4	FUCA1	53.688	17	30	6	6	6	4	4	6	5	5	5	5	3	6	5	6	5	5	3	6	5	6	101390	108730	102230	187790	168230	159680	0.734666	0.787851	0.740752	1.36071	1.21898	1.15703	0.000687522	1.65098	Up
P40939	Trifunctional enzyme subunit alpha, mitochondrial OS=Homo sapiens OX=9606 GN=HADHA PE=1 SV=2	HADHA	82.999	58.2	253	33	33	37	32	42	45	49	48	30	32	32	32	32	32	30	32	32	32	32	32	1189700	1244200	1248200	1999500	2070000	2010900	0.731186	0.764681	0.76714	1.22889	1.27222	1.23589	1.18331e-05	1.65125	Up
P61587	Rho-related GTP-binding protein RhoE OS=Homo sapiens OX=9606 GN=RND3 PE=1 SV=1	RND3	27.368	35.7	16	7	7	0	2	1	3	5	5	3	3	2	3	7	6	3	3	2	3	7	6	53231	49024	67421	91846	92308	96043	0.709947	0.653838	0.8992	1.22496	1.23112	1.28093	0.00612747	1.65125	Up
Q02978	Mitochondrial 2-oxoglutarate/malate carrier protein OS=Homo sapiens OX=9606 GN=SLC25A11 PE=1 SV=3	SLC25A11	34.061	51	84	14	14	15	13	15	15	13	13	10	12	11	13	13	13	10	12	11	13	13	13	386870	412610	331020	631820	627940	609220	0.773874	0.825363	0.662155	1.26386	1.2561	1.21865	0.00157921	1.65317	Up
Q9NW97	Transmembrane protein 51 OS=Homo sapiens OX=9606 GN=TMEM51 PE=1 SV=1	TMEM51	27.759	12.3	10	2	2	2	1	1	2	2	2	2	2	2	2	2	2	2	2	2	2	2	2	54468	52279	34201	76354	80719	76179	0.873351	0.838252	0.548386	1.22428	1.29426	1.22147	0.0249734	1.65481	Up
Q08345	Epithelial discoidin domain-containing receptor 1 OS=Homo sapiens OX=9606 GN=DDR1 PE=1 SV=1	DDR1	101.13	21	49	14	14	5	6	3	10	13	12	6	7	5	13	13	13	6	7	5	13	13	13	56823	51219	45829	84573	88049	82051	0.83452	0.752218	0.673058	1.24206	1.29311	1.20503	0.00148523	1.65508	Up
Q00577	Transcriptional activator protein Pur-alpha OS=Homo sapiens OX=9606 GN=PURA PE=1 SV=2	PURA	34.91	42.2	34	8	8	3	7	4	7	7	6	6	7	6	6	6	6	6	7	6	6	6	6	318070	316250	260640	436720	514710	531460	0.802582	0.79799	0.65767	1.10197	1.29876	1.34103	0.00480708	1.657	Up
Q5T440	Putative transferase CAF17, mitochondrial OS=Homo sapiens OX=9606 GN=IBA57 PE=1 SV=1	IBA57	38.155	26.1	20	5	5	2	2	2	4	6	4	2	2	2	4	5	4	2	2	2	4	5	4	90955	50548	77851	133590	117070	113040	0.935985	0.520171	0.801137	1.37473	1.20473	1.16325	0.0436619	1.6581	Up
Q8TCS8	Polyribonucleotide nucleotidyltransferase 1, mitochondrial OS=Homo sapiens OX=9606 GN=PNPT1 PE=1 SV=2	PNPT1	85.95	49.9	185	33	33	29	28	27	35	33	33	28	27	28	29	30	29	28	27	28	29	30	29	319220	322130	329790	535670	537940	537050	0.741855	0.748617	0.766419	1.24488	1.25015	1.24808	8.36446e-07	1.65865	Up
Q5VT97	Rho GTPase-activating protein SYDE2 OS=Homo sapiens OX=9606 GN=SYDE2 PE=1 SV=2	SYDE2	133.23	2.1	9	2	2	2	3	0	1	2	1	2	2	1	2	2	2	2	2	1	2	2	2	451320	362140	0	703150	691500	630620	0.794933	0.637856		1.23849	1.21797	1.11074	0.011807	1.65975	Up
P09543	2',3'-cyclic-nucleotide 3'-phosphodiesterase OS=Homo sapiens OX=9606 GN=CNP PE=1 SV=2	CNP	47.578	35.6	61	16	16	13	10	13	7	10	8	14	14	15	10	12	10	14	14	15	10	12	10	317470	374290	397740	617670	537370	655170	0.6569	0.774471	0.822993	1.27807	1.11191	1.35566	0.00470324	1.66141	Up
P20810	Calpastatin OS=Homo sapiens OX=9606 GN=CAST PE=1 SV=4	CAST	76.572	54.2	161	31	31	27	24	26	29	27	28	27	23	24	22	22	23	27	23	24	22	22	23	874500	895080	951300	1475000	1502800	1545100	0.724346	0.741392	0.787959	1.22174	1.24476	1.2798	5.7857e-05	1.66223	Up
Q15628	Tumor necrosis factor receptor type 1-associated DEATH domain protein OS=Homo sapiens OX=9606 GN=TRADD PE=1 SV=2	TRADD	34.247	32.4	33	8	8	6	6	6	4	7	4	5	5	5	5	7	6	5	5	5	5	7	6	68760	70869	56816	111470	99653	115440	0.788822	0.813016	0.651799	1.27879	1.14323	1.32434	0.00340623	1.66223	Up
Q96C23	Aldose 1-epimerase OS=Homo sapiens OX=9606 GN=GALM PE=1 SV=1	GALM	37.765	29.5	31	7	7	5	4	3	7	7	5	5	5	4	6	7	7	5	5	4	6	7	7	105540	83565	124880	159690	187110	175150	0.757523	0.599795	0.896338	1.14619	1.343	1.25716	0.0142732	1.66223	Up
P30049	ATP synthase subunit delta, mitochondrial OS=Homo sapiens OX=9606 GN=ATP5F1D PE=1 SV=2	ATP5F1D	17.49	37.5	31	5	5	7	7	4	4	4	5	5	5	5	4	4	4	5	5	5	4	4	4	872720	895930	821630	1396100	1468600	1442500	0.759164	0.779354	0.714722	1.21444	1.27751	1.25481	6.71664e-05	1.66279	Up
Q15646	2'-5'-oligoadenylate synthase-like protein OS=Homo sapiens OX=9606 GN=OASL PE=1 SV=2	OASL	59.225	53.1	113	23	23	21	15	15	22	21	19	17	16	14	22	21	20	17	16	14	22	21	20	352830	363590	312450	598210	559030	553460	0.772742	0.796307	0.684304	1.31015	1.22435	1.21215	0.000623363	1.66279	Up
Q9UBV2	Protein sel-1 homolog 1 OS=Homo sapiens OX=9606 GN=SEL1L PE=1 SV=3	SEL1L	88.754	46.1	107	24	24	17	15	16	19	20	20	19	19	18	19	19	19	19	19	18	19	19	19	219180	236850	236210	398180	382610	372080	0.712738	0.770198	0.768117	1.29482	1.24419	1.20994	9.18539e-05	1.66556	Up
P51116	Fragile X mental retardation syndrome-related protein 2 OS=Homo sapiens OX=9606 GN=FXR2 PE=1 SV=2	FXR2	74.222	23.3	21	11	8	2	6	3	3	3	4	7	8	6	9	9	9	4	6	4	6	6	6	35294	50465	51270	85289	68940	74170	0.579496	0.82859	0.841807	1.40037	1.13193	1.21781	0.0190185	1.66667	Up
Q9HD26	Golgi-associated PDZ and coiled-coil motif-containing protein OS=Homo sapiens OX=9606 GN=GOPC PE=1 SV=1	GOPC	50.519	27.5	47	9	9	6	6	7	9	9	10	6	7	6	9	9	9	6	7	6	9	9	9	68478	66625	63094	112900	110630	106870	0.77728	0.756247	0.716168	1.28151	1.25574	1.21306	6.00102e-05	1.66694	Up
Q96L92	Sorting nexin-27 OS=Homo sapiens OX=9606 GN=SNX27 PE=1 SV=2	SNX27	61.264	29.2	50	12	12	7	6	7	12	9	9	10	9	9	12	11	11	10	9	9	12	11	11	133310	159660	137150	233770	245020	238610	0.697034	0.834809	0.717112	1.2223	1.28113	1.24761	0.000869529	1.66778	Up
Q9UIQ6	Leucyl-cystinyl aminopeptidase OS=Homo sapiens OX=9606 GN=LNPEP PE=1 SV=3	LNPEP	117.35	31.9	131	29	29	18	16	17	27	28	25	21	19	20	25	27	24	21	19	20	25	27	24	187400	188850	188380	314320	307050	321000	0.746118	0.751891	0.75002	1.25144	1.2225	1.27804	2.5058e-06	1.66889	Up
P37059	Estradiol 17-beta-dehydrogenase 2 OS=Homo sapiens OX=9606 GN=HSD17B2 PE=1 SV=1	HSD17B2	42.785	40.1	55	12	12	9	13	7	9	8	9	9	11	9	7	7	9	9	11	9	7	7	9	183370	167540	161320	289790	280450	284990	0.804572	0.735115	0.707823	1.27151	1.23053	1.25045	0.000194658	1.66973	Up
Q16875	6-phosphofructo-2-kinase/fructose-2,6-bisphosphatase 3 OS=Homo sapiens OX=9606 GN=PFKFB3 PE=1 SV=1	PFKFB3	59.608	34.4	31	16	12	3	5	6	6	6	5	10	10	9	9	11	10	8	7	6	8	9	8	70897	64569	65035	111120	105890	118020	0.794318	0.72342	0.728641	1.24497	1.18637	1.32228	0.000293378	1.67084	Up
P17050	Alpha-N-acetylgalactosaminidase OS=Homo sapiens OX=9606 GN=NAGA PE=1 SV=2	NAGA	46.564	28.5	29	9	9	0	6	2	7	7	7	3	5	5	7	8	8	3	5	5	7	8	8	684770	712010	924170	1402700	1243100	1236200	0.662365	0.688714	0.893933	1.35681	1.20243	1.19575	0.00709011	1.67252	Up
P51784	Ubiquitin carboxyl-terminal hydrolase 11 OS=Homo sapiens OX=9606 GN=USP11 PE=1 SV=3	USP11	109.82	18	37	13	11	6	4	3	7	9	8	8	8	5	10	11	9	7	6	4	8	9	7	70351	80398	87824	136680	114590	147750	0.66203	0.756577	0.826458	1.28621	1.07834	1.39038	0.0066131	1.67252	Up
Q9H0P0	Cytosolic 5'-nucleotidase 3A OS=Homo sapiens OX=9606 GN=NT5C3A PE=1 SV=3	NT5C3A	37.948	47	42	13	13	6	6	6	7	8	9	7	8	8	9	9	10	7	8	8	9	9	10	238400	243590	245450	446130	392310	379180	0.735401	0.751411	0.757149	1.37619	1.21017	1.16967	0.00052084	1.67392	Up
P22570	NADPH:adrenodoxin oxidoreductase, mitochondrial OS=Homo sapiens OX=9606 GN=FDXR PE=1 SV=3	FDXR	53.836	36.5	63	13	13	10	11	8	11	12	11	11	12	13	11	11	10	11	12	13	11	11	10	113830	127550	94570	200400	190320	171990	0.759998	0.851601	0.631407	1.33799	1.27069	1.14831	0.0060224	1.67504	Up
Q7Z3U7	Protein MON2 homolog OS=Homo sapiens OX=9606 GN=MON2 PE=1 SV=3	MON2	190.36	12	40	17	17	6	6	5	7	7	9	9	11	6	9	9	9	9	11	6	9	9	9	48700	48463	43952	80635	72935	82893	0.77388	0.770114	0.698431	1.28135	1.15899	1.31723	0.000548765	1.6756	Up
Q96MW5	Conserved oligomeric Golgi complex subunit 8 OS=Homo sapiens OX=9606 GN=COG8 PE=1 SV=2	COG8	68.423	19.6	20	8	8	2	4	2	4	3	5	3	5	3	5	5	5	3	5	3	5	5	5	23678	21819	17716	33955	37574	34452	0.839675	0.773751	0.628249	1.20412	1.33246	1.22175	0.00471857	1.67645	Up
Q13427	Peptidyl-prolyl cis-trans isomerase G OS=Homo sapiens OX=9606 GN=PPIG PE=1 SV=2	PPIG	88.616	16.3	32	9	9	3	5	5	5	7	7	5	5	5	7	8	8	5	5	5	7	8	8	117290	128080	116380	222390	194850	189370	0.726734	0.793589	0.721095	1.37794	1.2073	1.17335	0.000901761	1.67701	Up
A6NCE7	Microtubule-associated proteins 1A/1B light chain 3 beta 2 OS=Homo sapiens OX=9606 GN=MAP1LC3B2 PE=2 SV=1	MAP1LC3B2	14.628	22.4	19	3	3	2	3	3	4	4	3	3	3	2	3	3	3	3	3	2	3	3	3	67611	73109	83774	133100	118840	124640	0.674902	0.729784	0.836243	1.32862	1.18628	1.24417	0.00182015	1.67757	Up
P43007	Neutral amino acid transporter A OS=Homo sapiens OX=9606 GN=SLC1A4 PE=1 SV=1	SLC1A4	55.722	16.7	16	5	5	3	3	3	2	2	3	3	3	3	3	3	3	3	3	3	3	3	3	49969	51346	54905	98998	82292	80881	0.716588	0.736335	0.787374	1.4197	1.18012	1.15989	0.00187595	1.67813	Up
P23193	Transcription elongation factor A protein 1 OS=Homo sapiens OX=9606 GN=TCEA1 PE=1 SV=2	TCEA1	33.969	49.5	64	14	14	9	7	9	14	13	12	12	13	11	12	12	13	12	13	11	12	12	13	408370	351580	396420	641830	623750	675510	0.791042	0.681035	0.767894	1.24327	1.20825	1.30851	0.000538148	1.6787	Up
Q00403	Transcription initiation factor IIB OS=Homo sapiens OX=9606 GN=GTF2B PE=1 SV=1	GTF2B	34.833	40.5	38	10	10	3	6	4	9	8	8	5	5	5	8	9	8	5	5	5	8	9	8	148270	166080	138480	276780	254670	228860	0.73332	0.821406	0.6849	1.36891	1.25956	1.13191	0.00246929	1.67898	Up
Q14764	Major vault protein OS=Homo sapiens OX=9606 GN=MVP PE=1 SV=4	MVP	99.326	60.5	302	44	44	49	47	51	53	53	49	41	41	40	39	40	39	41	41	40	39	40	39	1199000	1262200	1227300	2079600	2085400	2032600	0.727688	0.766045	0.744864	1.26214	1.26566	1.23361	6.73537e-06	1.68039	Up
Q9H223	EH domain-containing protein 4 OS=Homo sapiens OX=9606 GN=EHD4 PE=1 SV=1	EHD4	61.174	50.8	51	22	16	7	8	6	11	9	10	12	13	11	18	17	18	7	8	6	12	11	12	197170	187610	196990	335010	317960	324790	0.758575	0.721794	0.757882	1.28889	1.22329	1.24957	2.0346e-05	1.68067	Up
Q02338	D-beta-hydroxybutyrate dehydrogenase, mitochondrial OS=Homo sapiens OX=9606 GN=BDH1 PE=1 SV=3	BDH1	38.157	54.2	65	14	14	12	12	11	10	9	11	13	12	12	12	11	13	13	12	12	12	11	13	211380	211040	205400	372680	342400	340860	0.753243	0.752031	0.731933	1.32803	1.22013	1.21464	6.9706e-05	1.6818	Up
P54803	Galactocerebrosidase OS=Homo sapiens OX=9606 GN=GALC PE=1 SV=3	GALC	77.063	18.7	36	8	8	5	4	4	7	7	9	7	5	5	7	8	8	7	5	5	7	8	8	104800	123790	132190	184980	220330	201800	0.649661	0.767381	0.819453	1.1467	1.36584	1.25097	0.0036397	1.68265	Up
Q8NDH3	Probable aminopeptidase NPEPL1 OS=Homo sapiens OX=9606 GN=NPEPL1 PE=1 SV=3	NPEPL1	55.86	26.2	25	10	10	2	2	2	7	8	4	4	5	4	9	9	9	4	5	4	9	9	9	27153	40173	23174	50539	52239	49834	0.670136	0.991469	0.571934	1.2473	1.28926	1.2299	0.0285515	1.68634	Up
Q9BTD8	RNA-binding protein 42 OS=Homo sapiens OX=9606 GN=RBM42 PE=1 SV=1	RBM42	50.413	21.2	31	6	6	6	5	3	6	6	5	5	5	3	6	6	6	5	5	3	6	6	6	139470	136020	110460	208680	235250	207110	0.80697	0.787009	0.639119	1.20742	1.36115	1.19833	0.00340269	1.68691	Up
O95573	Long-chain-fatty-acid--CoA ligase 3 OS=Homo sapiens OX=9606 GN=ACSL3 PE=1 SV=3	ACSL3	80.419	50.3	135	26	24	18	20	15	26	29	27	17	22	18	21	21	21	16	20	16	20	20	20	765670	731100	694730	1239500	1253800	1204900	0.780009	0.744792	0.707741	1.26271	1.27728	1.22747	6.70906e-05	1.68748	Up
Q00587	Cdc42 effector protein 1 OS=Homo sapiens OX=9606 GN=CDC42EP1 PE=1 SV=1	CDC42EP1	40.294	14.1	12	4	4	1	1	2	3	3	2	2	2	2	4	4	4	2	2	2	4	4	4	87393	81503	85234	160060	114700	154400	0.767402	0.715681	0.748444	1.40549	1.00719	1.35579	0.00879961	1.68862	Up
O60784	Target of Myb protein 1 OS=Homo sapiens OX=9606 GN=TOM1 PE=1 SV=2	TOM1	53.818	25	35	8	8	6	6	5	6	6	6	6	7	6	7	6	6	6	7	6	7	6	6	140830	130860	102810	207410	222160	203130	0.83894	0.779547	0.61245	1.23556	1.32343	1.21007	0.0057376	1.68947	Up
O94886	CSC1-like protein 1 OS=Homo sapiens OX=9606 GN=TMEM63A PE=1 SV=3	TMEM63A	92.125	7.4	24	5	5	4	3	6	4	4	3	4	4	5	3	4	3	4	4	5	3	4	3	4567200	3748200	4630100	8177700	6566400	7126700	0.78708	0.645939	0.797919	1.40929	1.13161	1.22817	0.00496809	1.68947	Up
P42226	Signal transducer and activator of transcription 6 OS=Homo sapiens OX=9606 GN=STAT6 PE=1 SV=1	STAT6	94.134	25.9	72	16	16	10	10	11	11	15	15	11	11	11	14	14	15	11	11	11	14	14	15	91527	93946	95833	163790	164080	147800	0.725468	0.744642	0.759599	1.29825	1.30054	1.1715	0.000144278	1.6909	Up
Q9NPI6	mRNA-decapping enzyme 1A OS=Homo sapiens OX=9606 GN=DCP1A PE=1 SV=3	DCP1A	63.278	15.8	28	6	6	5	6	3	4	5	5	5	5	3	4	4	4	5	5	3	4	4	4	70245	69783	67637	128490	108690	114250	0.753843	0.748885	0.725855	1.37891	1.16642	1.22609	0.00050544	1.69233	Up
Q9Y6X5	Bis(5'-adenosyl)-triphosphatase ENPP4 OS=Homo sapiens OX=9606 GN=ENPP4 PE=1 SV=3	ENPP4	51.641	9.3	13	4	4	2	3	1	2	2	3	3	3	2	3	4	4	3	3	2	3	4	4	41983	53045	53092	93903	73448	83319	0.631656	0.798089	0.798796	1.41282	1.10506	1.25358	0.00751609	1.69233	Up
Q7Z7M9	Polypeptide N-acetylgalactosaminyltransferase 5 OS=Homo sapiens OX=9606 GN=GALNT5 PE=1 SV=1	GALNT5	106.26	11.9	31	10	10	5	3	5	5	4	9	6	5	6	9	9	9	6	5	6	9	9	9	91217	106980	109460	171480	176710	173080	0.660254	0.77435	0.792301	1.24122	1.27907	1.2528	0.000794443	1.69434	Up
O43583	Density-regulated protein OS=Homo sapiens OX=9606 GN=DENR PE=1 SV=2	DENR	22.092	53.5	43	9	9	6	6	7	8	9	7	8	8	8	8	7	7	8	8	8	8	7	7	386350	346440	432620	678190	649980	646880	0.73814	0.66189	0.826541	1.29571	1.24182	1.23589	0.00128215	1.69463	Up
P80303	Nucleobindin-2 OS=Homo sapiens OX=9606 GN=NUCB2 PE=1 SV=3	NUCB2	50.222	51.2	102	19	18	15	17	13	17	21	19	15	14	14	16	16	18	15	14	14	15	15	17	324850	307500	309230	564410	530320	504680	0.767063	0.726095	0.73018	1.33273	1.25224	1.19169	0.000135404	1.69866	Up
P40763	Signal transducer and activator of transcription 3 OS=Homo sapiens OX=9606 GN=STAT3 PE=1 SV=2	STAT3	88.067	55.3	203	31	31	27	32	30	38	36	40	27	28	28	27	28	28	27	28	28	27	28	28	454250	484300	515750	829610	816360	824680	0.694404	0.740341	0.788418	1.26821	1.24795	1.26067	0.000136043	1.69895	Up
P48060	Glioma pathogenesis-related protein 1 OS=Homo sapiens OX=9606 GN=GLIPR1 PE=1 SV=3	GLIPR1	30.366	13.9	8	2	2	2	0	0	2	2	2	2	2	0	2	2	2	2	2	0	2	2	2	11004	15082	0	21461	23857	21265	0.593726	0.813756		1.15794	1.28722	1.14736	0.0234321	1.70155	Up
P46459	Vesicle-fusing ATPase OS=Homo sapiens OX=9606 GN=NSF PE=1 SV=3	NSF	82.593	51.1	148	32	31	25	23	25	23	26	26	26	28	27	21	23	23	25	28	26	21	23	23	501930	480470	536040	870170	823640	891040	0.733943	0.702563	0.78382	1.2724	1.20436	1.30292	0.000173944	1.70242	Up
Q9NR45	Sialic acid synthase OS=Homo sapiens OX=9606 GN=NANS PE=1 SV=2	NANS	40.307	64.9	107	18	18	19	14	17	19	18	20	15	13	14	15	14	14	15	13	14	15	14	14	742280	698270	610300	1172200	1154800	1171000	0.802631	0.755043	0.659921	1.26751	1.24869	1.26621	0.00075702	1.70561	Up
Q92520	Protein FAM3C OS=Homo sapiens OX=9606 GN=FAM3C PE=1 SV=1	FAM3C	24.68	48.9	47	10	10	8	7	7	6	8	11	7	7	7	7	10	7	7	7	7	7	10	7	454630	463960	458650	815570	770260	765060	0.731675	0.746691	0.738145	1.31257	1.23965	1.23128	1.44724e-05	1.70707	Up
Q9Y371	Endophilin-B1 OS=Homo sapiens OX=9606 GN=SH3GLB1 PE=1 SV=1	SH3GLB1	40.796	21.9	37	7	7	5	5	7	6	7	7	6	6	6	6	6	6	6	6	6	6	6	6	143870	139510	141610	244130	236610	245480	0.749837	0.727113	0.738058	1.27238	1.23319	1.27942	3.20447e-06	1.70882	Up
O00754	Lysosomal alpha-mannosidase OS=Homo sapiens OX=9606 GN=MAN2B1 PE=1 SV=3	MAN2B1	113.74	19.7	69	15	15	10	9	8	14	14	14	13	12	12	12	11	12	13	12	12	12	11	12	164080	169180	152730	264240	287600	279510	0.747324	0.770553	0.695629	1.20352	1.30991	1.27306	0.000164597	1.71057	Up
O43795	Unconventional myosin-Ib OS=Homo sapiens OX=9606 GN=MYO1B PE=1 SV=3	MYO1B	131.98	37.1	169	35	33	23	26	26	33	33	28	23	26	28	30	29	28	21	24	26	28	27	26	256660	274440	258090	456040	438080	455800	0.719907	0.769778	0.723918	1.27915	1.22877	1.27848	2.88892e-05	1.71057	Up
Q15434	RNA-binding motif, single-stranded-interacting protein 2 OS=Homo sapiens OX=9606 GN=RBMS2 PE=1 SV=1	RBMS2	43.958	17.9	16	5	5	1	3	3	4	3	2	3	4	3	4	3	3	3	4	3	4	3	3	160740	163720	130460	251120	268130	260430	0.781176	0.795659	0.634019	1.22041	1.30308	1.26566	0.00194863	1.7138	Up
O95861	3'(2'),5'-bisphosphate nucleotidase 1 OS=Homo sapiens OX=9606 GN=BPNT1 PE=1 SV=1	BPNT1	33.392	63.6	100	19	19	16	14	14	19	18	19	17	18	17	16	16	16	17	18	17	16	16	16	506930	493190	565380	895940	905010	885370	0.71536	0.69597	0.797842	1.26432	1.27711	1.2494	0.000212246	1.71585	Up
Q96JH7	Deubiquitinating protein VCIP135 OS=Homo sapiens OX=9606 GN=VCPIP1 PE=1 SV=2	VCPIP1	134.32	13.9	35	13	13	5	6	6	6	5	7	9	9	7	7	6	8	9	9	7	7	6	8	95815	89447	104980	174380	170390	153870	0.72874	0.680307	0.798446	1.32628	1.29594	1.17029	0.000845287	1.71792	Up
Q8N1G2	Cap-specific mRNA (nucleoside-2'-O-)-methyltransferase 1 OS=Homo sapiens OX=9606 GN=CMTR1 PE=1 SV=1	CMTR1	95.32	22.4	68	15	15	9	12	7	15	13	12	10	11	11	14	14	13	10	11	11	14	14	13	74738	79931	74772	133620	130680	129980	0.718956	0.768911	0.719283	1.28538	1.2571	1.25037	2.22861e-05	1.71851	Up
P17568	NADH dehydrogenase [ubiquinone] 1 beta subcomplex subunit 7 OS=Homo sapiens OX=9606 GN=NDUFB7 PE=1 SV=4	NDUFB7	16.402	24.8	16	3	3	2	1	2	4	4	3	2	1	2	3	3	3	2	1	2	3	3	3	179800	0	186880	318140	319900	308650	0.684499		0.711452	1.21116	1.21786	1.17503	0.000115214	1.72117	Up
Q9H1Y0	Autophagy protein 5 OS=Homo sapiens OX=9606 GN=ATG5 PE=1 SV=2	ATG5	32.447	30.9	23	7	6	5	4	4	3	4	3	5	5	4	4	4	4	5	5	4	4	4	4	70359	83628	63678	110800	140210	123670	0.712683	0.847087	0.645009	1.12232	1.42022	1.25268	0.00649804	1.72147	Up
Q9H4A6	Golgi phosphoprotein 3 OS=Homo sapiens OX=9606 GN=GOLPH3 PE=1 SV=1	GOLPH3	33.81	52.3	49	12	10	9	11	12	6	6	5	9	11	11	6	6	6	8	9	9	5	5	5	170430	152310	164700	295410	267810	276180	0.770688	0.688749	0.744777	1.33585	1.21104	1.24889	0.000248743	1.72206	Up
Q9BWM7	Sideroflexin-3 OS=Homo sapiens OX=9606 GN=SFXN3 PE=1 SV=3	SFXN3	35.503	40.5	47	9	8	7	8	6	9	8	9	8	7	8	8	8	8	7	6	7	7	7	7	303250	352280	280690	510140	556200	551130	0.712498	0.827696	0.659493	1.1986	1.30682	1.2949	0.0015803	1.72771	Up
O15427	Monocarboxylate transporter 4 OS=Homo sapiens OX=9606 GN=SLC16A3 PE=1 SV=1	SLC16A3	49.469	9.7	20	4	4	2	3	2	5	5	3	3	3	3	4	4	4	3	3	3	4	4	4	69109	76001	80365	133620	122000	134820	0.673233	0.740372	0.782884	1.30167	1.18848	1.31336	0.000538592	1.7316	Up
P10515	Dihydrolipoyllysine-residue acetyltransferase component of pyruvate dehydrogenase complex, mitochondrial OS=Homo sapiens OX=9606 GN=DLAT PE=1 SV=3	DLAT	68.996	41.1	74	18	18	11	11	11	12	17	12	12	12	13	15	17	16	12	12	13	15	17	16	451250	423480	407700	760810	720080	740000	0.772838	0.725278	0.698252	1.30301	1.23325	1.26737	8.16312e-05	1.7319	Up
P36957	Dihydrolipoyllysine-residue succinyltransferase component of 2-oxoglutarate dehydrogenase complex, mitochondrial OS=Homo sapiens OX=9606 GN=DLST PE=1 SV=4	DLST	48.755	43	60	14	14	8	10	6	11	14	11	10	9	7	11	12	10	10	9	7	11	12	10	900060	864310	943270	1577300	1592500	1523100	0.729725	0.700741	0.764758	1.2788	1.29112	1.23486	4.33083e-05	1.7331	Up
Q9UKK9	ADP-sugar pyrophosphatase OS=Homo sapiens OX=9606 GN=NUDT5 PE=1 SV=1	NUDT5	24.327	66.7	97	13	13	17	15	16	18	16	15	11	11	12	12	12	11	11	11	12	12	12	11	334870	312620	311860	560040	551820	551730	0.766018	0.715121	0.713383	1.2811	1.26229	1.26209	2.08174e-05	1.734	Up
Q86WJ1	Chromodomain-helicase-DNA-binding protein 1-like OS=Homo sapiens OX=9606 GN=CHD1L PE=1 SV=3	CHD1L	101	13.8	23	8	8	4	5	3	4	4	3	5	6	6	4	5	4	5	6	6	4	5	4	24495	24082	17793	42677	34175	38253	0.809864	0.796209	0.588279	1.411	1.12991	1.26474	0.0103168	1.7343	Up
P06746	DNA polymerase beta OS=Homo sapiens OX=9606 GN=POLB PE=1 SV=3	POLB	38.177	30.4	28	8	8	4	5	3	6	5	5	6	6	4	7	6	8	6	6	4	7	6	8	50447	51249	51354	83017	90727	92070	0.722626	0.734114	0.735618	1.18917	1.29961	1.31885	7.37399e-05	1.73671	Up
Q9NP61	ADP-ribosylation factor GTPase-activating protein 3 OS=Homo sapiens OX=9606 GN=ARFGAP3 PE=1 SV=1	ARFGAP3	56.928	30.4	40	11	10	6	5	6	8	9	6	8	8	8	8	10	8	7	7	7	8	10	8	123760	128470	101260	213020	200690	201290	0.766719	0.795899	0.627327	1.3197	1.24332	1.24703	0.00186008	1.73974	Up
O94832	Unconventional myosin-Id OS=Homo sapiens OX=9606 GN=MYO1D PE=1 SV=2	MYO1D	116.2	35.1	115	27	26	16	14	16	23	21	25	22	20	20	24	24	23	22	20	20	23	23	22	133280	121320	114630	212850	213280	216580	0.790244	0.719331	0.679665	1.26203	1.26458	1.28415	0.00023156	1.74064	Up
P10619	Lysosomal protective protein OS=Homo sapiens OX=9606 GN=CTSA PE=1 SV=2	CTSA	54.465	22.1	47	10	10	5	6	6	11	9	10	6	6	6	10	10	10	6	6	6	10	10	10	420950	391030	450510	737250	726850	735550	0.72952	0.677668	0.780748	1.27768	1.25965	1.27473	0.000172134	1.74216	Up
Q9H0E2	Toll-interacting protein OS=Homo sapiens OX=9606 GN=TOLLIP PE=1 SV=1	TOLLIP	30.281	28.8	27	5	5	4	3	3	6	5	6	3	3	4	5	5	5	3	3	4	5	5	5	148420	136470	116120	235870	223040	239940	0.809667	0.744477	0.633462	1.28673	1.21674	1.30893	0.00174628	1.74277	Up
Q9BW92	Threonine--tRNA ligase, mitochondrial OS=Homo sapiens OX=9606 GN=TARS2 PE=1 SV=1	TARS2	81.035	19.8	33	10	10	5	2	3	8	9	6	6	4	7	7	9	7	6	4	7	7	9	7	64003	79575	65811	124320	120120	120660	0.668451	0.831086	0.687334	1.29841	1.25454	1.26018	0.00126637	1.74368	Up
Q9Y5X1	Sorting nexin-9 OS=Homo sapiens OX=9606 GN=SNX9 PE=1 SV=1	SNX9	66.591	29.7	44	13	13	7	7	4	10	6	10	5	7	4	11	10	10	5	7	4	11	10	10	36879	53303	53635	85146	79445	86926	0.559714	0.808982	0.814021	1.29226	1.20574	1.31928	0.0106705	1.74886	Up
Q86VR2	Reticulophagy regulator 3 OS=Homo sapiens OX=9606 GN=RETREG3 PE=1 SV=1	RETREG3	51.396	14.4	16	4	3	2	3	2	3	3	3	3	3	2	3	3	3	3	3	2	3	3	3	106680	107690	106390	185670	187090	188330	0.725838	0.73271	0.723865	1.26328	1.27294	1.28137	5.67855e-08	1.74917	Up
P52789	Hexokinase-2 OS=Homo sapiens OX=9606 GN=HK2 PE=1 SV=2	HK2	102.38	47	157	33	29	22	21	20	31	32	31	20	26	25	27	27	27	18	22	21	23	23	23	302350	312270	322750	582120	521730	537570	0.703469	0.72655	0.750934	1.3544	1.21389	1.25075	0.000120398	1.75101	Up
P49588	Alanine--tRNA ligase, cytoplasmic OS=Homo sapiens OX=9606 GN=AARS1 PE=1 SV=2	AARS1	106.81	64.6	316	44	44	53	56	43	57	53	54	41	41	41	39	38	38	41	41	41	39	38	38	814090	830480	786280	1399800	1478000	1379100	0.730371	0.745076	0.705421	1.25585	1.32601	1.23728	2.92957e-05	1.75131	Up
P09525	Annexin A4 OS=Homo sapiens OX=9606 GN=ANXA4 PE=1 SV=4	ANXA4	35.882	66.8	200	26	26	40	33	34	28	32	33	22	23	21	21	21	19	22	23	21	21	21	19	5688200	5568900	6284300	10039000	10286000	10436000	0.706574	0.691754	0.78062	1.24702	1.2777	1.29633	0.000133067	1.75377	Up
P08133	Annexin A6 OS=Homo sapiens OX=9606 GN=ANXA6 PE=1 SV=3	ANXA6	75.872	44.7	126	24	24	19	18	12	27	24	26	19	19	19	22	21	22	19	19	19	22	21	22	178340	185050	177320	331190	320080	297470	0.718413	0.745443	0.714304	1.33414	1.28939	1.19831	8.2324e-05	1.75469	Up
Q9H993	Damage-control phosphatase ARMT1 OS=Homo sapiens OX=9606 GN=ARMT1 PE=1 SV=1	ARMT1	51.172	27.9	34	8	8	4	6	5	9	5	5	5	7	5	7	6	5	5	7	5	7	6	5	80862	95425	77910	133210	154940	158010	0.69275	0.817512	0.66746	1.14122	1.32738	1.35368	0.00239249	1.75531	Up
P37235	Hippocalcin-like protein 1 OS=Homo sapiens OX=9606 GN=HPCAL1 PE=1 SV=3	HPCAL1	22.313	56	45	11	11	8	8	4	8	10	7	9	9	8	7	10	6	9	9	8	7	10	6	129980	135410	141870	233380	229170	254540	0.693627	0.722604	0.757077	1.24541	1.22295	1.35833	0.000161763	1.76087	Up
O43716	Glutamyl-tRNA(Gln) amidotransferase subunit C, mitochondrial OS=Homo sapiens OX=9606 GN=GATC PE=1 SV=1	GATC	15.086	61	20	6	6	2	2	2	4	6	4	2	2	2	5	5	6	2	2	2	5	5	6	38204	41963	37720	64443	73237	70050	0.703968	0.773234	0.69505	1.18746	1.34951	1.29078	0.000356139	1.76211	Up
P27216	Annexin A13 OS=Homo sapiens OX=9606 GN=ANXA13 PE=1 SV=3	ANXA13	35.415	45.3	43	11	10	8	6	9	7	8	5	9	8	7	9	10	7	8	7	6	8	9	6	99161	89036	85556	148910	156100	177520	0.786698	0.70637	0.678762	1.18138	1.23843	1.40836	0.00117462	1.76274	Up
Q96GA7	Serine dehydratase-like OS=Homo sapiens OX=9606 GN=SDSL PE=1 SV=1	SDSL	34.674	44.4	44	11	11	6	7	7	9	8	7	8	8	8	8	8	8	8	8	8	8	8	8	105680	121750	116750	190470	209650	208330	0.66561	0.766824	0.735333	1.19965	1.32045	1.31214	0.000397173	1.76772	Up
Q9UFN0	Protein NipSnap homolog 3A OS=Homo sapiens OX=9606 GN=NIPSNAP3A PE=1 SV=2	NIPSNAP3A	28.466	40.5	37	9	9	6	2	5	7	9	8	6	4	5	7	8	7	6	4	5	7	8	7	152120	125160	160760	231950	290570	252490	0.752417	0.619068	0.795153	1.14727	1.43722	1.24887	0.00469563	1.76929	Up
Q9NUI1	Peroxisomal 2,4-dienoyl-CoA reductase OS=Homo sapiens OX=9606 GN=DECR2 PE=1 SV=1	DECR2	30.777	37.3	29	9	8	6	4	3	5	4	7	7	6	4	6	6	7	7	6	4	6	6	7	119850	133760	155020	238550	238440	246600	0.635124	0.708838	0.821501	1.26415	1.26357	1.30681	0.00156607	1.77085	Up
Q16719	Kynureninase OS=Homo sapiens OX=9606 GN=KYNU PE=1 SV=1	KYNU	52.351	49.9	124	19	19	19	22	19	21	22	21	17	17	16	15	16	15	17	17	16	15	16	15	306700	324410	299640	539690	565990	543210	0.713355	0.754547	0.696934	1.25527	1.31644	1.26345	3.33118e-05	1.77148	Up
Q9UNF1	Melanoma-associated antigen D2 OS=Homo sapiens OX=9606 GN=MAGED2 PE=1 SV=2	MAGED2	64.953	39.1	55	16	15	10	11	8	9	7	10	13	13	12	9	10	11	12	12	12	9	10	10	209610	246280	179750	366410	376350	385710	0.712915	0.837635	0.611356	1.24622	1.28002	1.31186	0.00320948	1.77525	Up
P55265	Double-stranded RNA-specific adenosine deaminase OS=Homo sapiens OX=9606 GN=ADAR PE=1 SV=4	ADAR	136.06	40.1	183	41	41	24	25	25	39	35	35	29	27	29	35	36	32	29	27	29	35	36	32	443190	443200	433760	806590	773360	766520	0.725229	0.725246	0.709798	1.31989	1.26551	1.25432	4.85948e-06	1.77746	Up
Q8NC56	LEM domain-containing protein 2 OS=Homo sapiens OX=9606 GN=LEMD2 PE=1 SV=1	LEMD2	56.974	41	87	18	18	11	11	10	19	19	17	12	14	11	16	17	16	12	14	11	16	17	16	293740	272920	272790	490070	500720	502130	0.755643	0.702084	0.70175	1.2607	1.2881	1.29173	2.36232e-05	1.77841	Up
P36542	ATP synthase subunit gamma, mitochondrial OS=Homo sapiens OX=9606 GN=ATP5F1C PE=1 SV=1	ATP5F1C	32.996	31.2	44	10	10	7	6	7	7	8	9	8	8	8	9	9	9	8	8	8	9	9	9	662480	553180	719390	1159900	1160400	1124200	0.738887	0.616981	0.802361	1.29368	1.29424	1.25386	0.00174259	1.77999	Up
P55084	Trifunctional enzyme subunit beta, mitochondrial OS=Homo sapiens OX=9606 GN=HADHB PE=1 SV=3	HADHB	51.294	61.8	169	26	26	25	24	24	34	32	30	24	24	21	25	25	24	24	24	21	25	25	24	843370	838470	835690	1492000	1466700	1526000	0.722658	0.71846	0.716078	1.27845	1.25677	1.30758	1.03915e-06	1.78126	Up
Q9H3H3	UPF0696 protein C11orf68 OS=Homo sapiens OX=9606 GN=C11orf68 PE=1 SV=3	C11orf68	31.43	22.9	25	6	6	5	3	3	5	5	4	4	5	4	4	4	4	4	5	4	4	4	4	46148	44752	55344	84911	81643	93961	0.680718	0.660126	0.816365	1.2525	1.20429	1.386	0.00177942	1.78126	Up
Q8N1S5	Zinc transporter ZIP11 OS=Homo sapiens OX=9606 GN=SLC39A11 PE=2 SV=3	SLC39A11	35.396	12.9	19	4	4	3	3	2	3	4	4	2	2	2	3	4	4	2	2	2	3	4	4	137750	103330	83170	195920	188010	194250	0.915861	0.687012	0.552974	1.30262	1.25002	1.29151	0.0149882	1.78317	Up
O94817	Ubiquitin-like protein ATG12 OS=Homo sapiens OX=9606 GN=ATG12 PE=1 SV=1	ATG12	15.113	17.1	8	3	3	1	2	2	1	1	1	2	3	3	2	2	1	2	3	3	2	2	1	62784	42078	59741	94370	101350	0	0.871218	0.583893	0.828992	1.30952	1.40638		0.0367459	1.78348	Up
P78330	Phosphoserine phosphatase OS=Homo sapiens OX=9606 GN=PSPH PE=1 SV=2	PSPH	25.007	36.9	32	8	8	4	4	5	8	6	5	6	7	6	7	7	5	6	7	6	7	7	5	112880	102150	97400	186120	174660	196950	0.77834	0.704353	0.671601	1.28335	1.20433	1.35803	0.000476771	1.78508	Up
P05067	Amyloid-beta precursor protein OS=Homo sapiens OX=9606 GN=APP PE=1 SV=3	APP	86.942	25.8	75	17	16	7	12	14	13	14	15	11	11	13	14	16	14	11	11	12	13	15	13	106180	108350	104400	185100	184270	200460	0.716819	0.731469	0.704802	1.24961	1.244	1.3533	3.89303e-05	1.78667	Up
P20339	Ras-related protein Rab-5A OS=Homo sapiens OX=9606 GN=RAB5A PE=1 SV=2	RAB5A	23.658	66.5	32	9	6	6	3	4	7	7	5	7	7	7	9	9	8	4	4	4	6	6	5	232710	177260	224280	371770	351630	411170	0.789374	0.601282	0.760778	1.26108	1.19276	1.39473	0.0037394	1.78891	Up
Q9BTY2	Plasma alpha-L-fucosidase OS=Homo sapiens OX=9606 GN=FUCA2 PE=1 SV=2	FUCA2	54.066	13.9	21	5	5	2	3	2	5	4	5	3	3	2	5	5	5	3	3	2	5	5	5	80672	79421	50966	128660	124390	124900	0.821774	0.80903	0.51917	1.31061	1.26711	1.27231	0.0161063	1.79083	Up
Q9NVH6	Trimethyllysine dioxygenase, mitochondrial OS=Homo sapiens OX=9606 GN=TMLHE PE=1 SV=1	TMLHE	49.517	29	39	9	9	6	7	6	7	6	7	9	8	7	7	7	7	9	8	7	7	7	7	144920	158640	129720	248870	259880	267180	0.719081	0.787159	0.64366	1.23487	1.2895	1.32573	0.000689979	1.79083	Up
P23786	Carnitine O-palmitoyltransferase 2, mitochondrial OS=Homo sapiens OX=9606 GN=CPT2 PE=1 SV=2	CPT2	73.776	38	104	19	19	14	15	14	21	23	17	16	16	16	18	18	17	16	16	16	18	18	17	153460	170470	179900	300130	303660	298760	0.654702	0.727271	0.767502	1.28044	1.2955	1.27459	0.00023795	1.79147	Up
Q8N2G8	GH3 domain-containing protein OS=Homo sapiens OX=9606 GN=GHDC PE=1 SV=2	GHDC	57.522	29.8	51	15	15	7	10	8	8	10	8	12	13	11	8	10	9	12	13	11	8	10	9	56940	60414	62785	120950	94737	107900	0.678226	0.719605	0.747847	1.44066	1.12844	1.28522	0.0015727	1.7963	Up
Q16831	Uridine phosphorylase 1 OS=Homo sapiens OX=9606 GN=UPP1 PE=1 SV=1	UPP1	33.934	41.9	44	12	12	6	5	5	9	11	8	8	8	7	11	12	11	8	8	7	11	12	11	97076	83310	100380	158410	175950	170370	0.741514	0.636362	0.766751	1.21001	1.34399	1.30137	0.000834976	1.79759	Up
O95049	Tight junction protein ZO-3 OS=Homo sapiens OX=9606 GN=TJP3 PE=1 SV=3	TJP3	101.4	20.5	51	14	14	7	6	6	9	11	12	7	7	7	8	12	11	7	7	7	8	12	11	108260	82269	95717	168460	170790	176630	0.809798	0.615382	0.715975	1.2601	1.27753	1.32121	0.00179656	1.80213	Up
A6NHL2	Tubulin alpha chain-like 3 OS=Homo sapiens OX=9606 GN=TUBAL3 PE=1 SV=2	TUBAL3	49.908	14.8	13	7	2	1	1	2	3	3	3	6	5	5	6	7	6	2	2	2	2	2	2	530280	570590	431590	968060	834500	967630	0.73947	0.795682	0.601848	1.34995	1.1637	1.34935	0.00355965	1.80766	Up
P53634	Dipeptidyl peptidase 1 OS=Homo sapiens OX=9606 GN=CTSC PE=1 SV=2	CTSC	51.853	50.8	154	19	19	23	21	18	34	29	29	16	16	15	19	18	19	16	16	15	19	18	19	1575700	1615200	1636200	3008300	2871500	2869200	0.696386	0.713843	0.723124	1.32953	1.26907	1.26805	6.42479e-06	1.81258	Up
O43175	D-3-phosphoglycerate dehydrogenase OS=Homo sapiens OX=9606 GN=PHGDH PE=1 SV=4	PHGDH	56.65	46.7	122	20	20	22	21	15	22	20	22	18	18	18	19	19	18	18	18	18	19	19	18	410390	427350	441330	765140	768660	785790	0.684238	0.712515	0.735824	1.27571	1.28158	1.31014	1.22684e-05	1.81357	Up
Q13232	Nucleoside diphosphate kinase 3 OS=Homo sapiens OX=9606 GN=NME3 PE=1 SV=2	NME3	19.015	65.7	46	9	9	7	6	7	8	9	9	7	8	7	9	9	9	7	8	7	9	9	9	154670	178770	150780	292990	295490	290400	0.680816	0.786898	0.663693	1.28966	1.30067	1.27826	0.000356268	1.81488	Up
Q96KC8	DnaJ homolog subfamily C member 1 OS=Homo sapiens OX=9606 GN=DNAJC1 PE=1 SV=1	DNAJC1	63.882	8.8	13	4	4	2	2	1	2	3	3	2	2	1	3	4	4	2	2	1	3	4	4	23919	22136	0	37309	42525	45545	0.697615	0.645613		1.08814	1.24027	1.32835	0.00522845	1.81488	Up
Q7L5A8	Fatty acid 2-hydroxylase OS=Homo sapiens OX=9606 GN=FA2H PE=1 SV=1	FA2H	42.791	28.8	32	8	8	4	6	3	8	5	6	5	6	4	8	7	7	5	6	4	8	7	7	59560	63439	59325	112060	107980	111090	0.695992	0.741321	0.693246	1.30948	1.26181	1.29815	1.6651e-05	1.8162	Up
Q969Q5	Ras-related protein Rab-24 OS=Homo sapiens OX=9606 GN=RAB24 PE=1 SV=1	RAB24	23.124	46.3	26	7	7	2	3	4	6	5	6	4	6	5	6	6	6	4	6	5	6	6	6	69293	67228	56044	143050	109160	97653	0.766476	0.743634	0.619924	1.58233	1.20746	1.08018	0.0109861	1.81686	Up
P07203	Glutathione peroxidase 1 OS=Homo sapiens OX=9606 GN=GPX1 PE=1 SV=4	GPX1	22.088	47.8	38	8	8	5	6	4	8	7	8	7	6	5	8	8	8	7	6	5	8	8	8	111090	120610	134270	230880	205980	228810	0.646097	0.701466	0.780912	1.34279	1.19798	1.33075	0.000810818	1.81884	Up
Q92542	Nicastrin OS=Homo sapiens OX=9606 GN=NCSTN PE=1 SV=2	NCSTN	78.41	21.6	39	10	10	5	3	3	10	8	10	7	6	5	10	10	10	7	6	5	10	10	10	166800	161030	134560	294710	276150	271600	0.766985	0.740453	0.618738	1.35514	1.2698	1.24888	0.00105107	1.82183	Up
Q86UY8	5'-nucleotidase domain-containing protein 3 OS=Homo sapiens OX=9606 GN=NT5DC3 PE=1 SV=1	NT5DC3	63.419	21.2	29	9	9	3	2	3	7	9	5	4	5	3	8	9	8	4	5	3	8	9	8	50439	48677	32650	82434	79274	78816	0.812899	0.784501	0.526203	1.32855	1.27762	1.27024	0.0114683	1.82548	Up
Q99720	Sigma non-opioid intracellular receptor 1 OS=Homo sapiens OX=9606 GN=SIGMAR1 PE=1 SV=1	SIGMAR1	25.127	17.5	14	3	3	4	2	2	2	2	2	3	1	2	2	2	2	3	1	2	2	2	2	36263	69373	61239	113040	90666	101310	0.461077	0.882064	0.778642	1.43728	1.1528	1.28814	0.0381144	1.82782	Up
Q53EP0	Fibronectin type III domain-containing protein 3B OS=Homo sapiens OX=9606 GN=FNDC3B PE=1 SV=2	FNDC3B	132.89	27.9	89	21	21	10	11	10	21	19	18	12	12	13	18	18	18	12	12	13	18	18	18	145600	144460	126130	249880	255990	254950	0.74222	0.736408	0.642968	1.2738	1.30495	1.29965	0.000212895	1.82815	Up
Q9NPR2	Semaphorin-4B OS=Homo sapiens OX=9606 GN=SEMA4B PE=1 SV=4	SEMA4B	92.765	6.5	13	4	4	5	3	1	1	1	2	4	4	2	1	2	2	4	4	2	1	2	2	75024	76273	88238	0	141990	149940	0.705823	0.717573	0.830139		1.33584	1.41063	0.00319125	1.82815	Up
P17152	Transmembrane protein 11, mitochondrial OS=Homo sapiens OX=9606 GN=TMEM11 PE=1 SV=1	TMEM11	21.541	12.5	17	2	2	3	1	3	4	3	3	2	1	2	2	2	2	2	1	2	2	2	2	43887	35065	35776	75350	68176	66470	0.81091	0.647904	0.661041	1.39226	1.2597	1.22818	0.00170407	1.8305	Up
Q13753	Laminin subunit gamma-2 OS=Homo sapiens OX=9606 GN=LAMC2 PE=1 SV=2	LAMC2	130.97	31.3	120	24	24	13	11	16	30	23	27	13	13	15	23	23	22	13	13	15	23	23	22	183220	207770	208380	377950	344110	375160	0.647959	0.73478	0.736937	1.33662	1.21695	1.32675	0.000311136	1.8305	Up
P49590	Histidine--tRNA ligase, mitochondrial OS=Homo sapiens OX=9606 GN=HARS2 PE=1 SV=1	HARS2	56.888	40.9	28	18	11	4	3	3	7	5	6	11	9	10	14	13	14	6	5	5	8	7	8	87010	89130	89797	165250	162000	159630	0.693475	0.710372	0.715688	1.31705	1.29115	1.27226	1.63102e-06	1.83083	Up
Q96EP0	E3 ubiquitin-protein ligase RNF31 OS=Homo sapiens OX=9606 GN=RNF31 PE=1 SV=1	RNF31	119.65	7.9	18	6	6	3	5	2	3	2	3	4	5	4	3	3	3	4	5	4	3	3	3	19493	24800	16315	35747	37249	37991	0.681593	0.867158	0.570471	1.24993	1.30245	1.32839	0.00722807	1.83117	Up
P30048	Thioredoxin-dependent peroxide reductase, mitochondrial OS=Homo sapiens OX=9606 GN=PRDX3 PE=1 SV=3	PRDX3	27.692	51.6	67	9	9	12	10	9	12	13	11	8	6	6	8	8	8	8	6	6	8	8	8	1438500	1443000	1382300	2751600	2619700	2442200	0.714646	0.716882	0.686726	1.36699	1.30147	1.21328	8.44785e-05	1.83251	Up
P09758	Tumor-associated calcium signal transducer 2 OS=Homo sapiens OX=9606 GN=TACSTD2 PE=1 SV=3	TACSTD2	35.709	46.7	66	12	12	7	7	6	16	14	16	10	8	6	12	12	12	10	8	6	12	12	12	370360	378590	500590	740630	751530	797900	0.6278	0.64175	0.848554	1.25545	1.27392	1.35253	0.00349784	1.83284	Up
Q13740	CD166 antigen OS=Homo sapiens OX=9606 GN=ALCAM PE=1 SV=2	ALCAM	65.102	42.2	84	16	16	12	9	9	18	17	19	11	11	8	15	15	15	11	11	8	15	15	15	254900	273160	236500	457820	479490	465690	0.705586	0.756131	0.654653	1.26729	1.32727	1.28907	0.000154809	1.8352	Up
Q9UJ70	N-acetyl-D-glucosamine kinase OS=Homo sapiens OX=9606 GN=NAGK PE=1 SV=4	NAGK	37.375	62.8	90	15	15	15	10	12	19	20	14	13	10	13	13	14	13	13	10	13	13	14	13	223760	215240	218660	404430	403690	402540	0.718592	0.691231	0.702214	1.2988	1.29643	1.29273	7.16827e-07	1.84094	Up
P61020	Ras-related protein Rab-5B OS=Homo sapiens OX=9606 GN=RAB5B PE=1 SV=1	RAB5B	23.707	55.3	28	8	5	6	5	4	4	5	4	8	7	7	8	8	8	5	4	4	5	5	5	219400	192040	169600	356430	347070	367380	0.796891	0.697516	0.61601	1.2946	1.26061	1.33438	0.00126257	1.84298	Up
O43169	Cytochrome b5 type B OS=Homo sapiens OX=9606 GN=CYB5B PE=1 SV=3	CYB5B	16.694	59.3	54	5	5	8	8	9	9	10	10	5	4	5	5	5	5	5	4	5	5	5	5	683660	832830	735080	1372200	1436900	1357600	0.639107	0.778556	0.687176	1.28278	1.34326	1.26913	0.0005064	1.85048	Up
Q9BSD7	Cancer-related nucleoside-triphosphatase OS=Homo sapiens OX=9606 GN=NTPCR PE=1 SV=1	NTPCR	20.713	55.3	27	8	8	4	4	4	5	5	5	6	6	6	5	6	6	6	6	6	5	6	6	107180	128190	119130	241090	180390	235370	0.635863	0.760508	0.706758	1.43031	1.07019	1.39637	0.00456704	1.85288	Up
Q92522	Histone H1.10 OS=Homo sapiens OX=9606 GN=H1-10 PE=1 SV=1	H1-10	22.487	25.8	23	4	4	4	3	3	5	3	5	4	4	3	4	4	4	4	4	3	4	4	4	276300	259280	230740	473380	490060	457230	0.758028	0.711334	0.633034	1.29872	1.34448	1.25441	0.00039092	1.85391	Up
Q5ST30	Valine--tRNA ligase, mitochondrial OS=Homo sapiens OX=9606 GN=VARS2 PE=1 SV=2	VARS2	118.49	11.6	27	7	7	4	5	2	7	5	4	4	5	4	6	5	6	4	5	4	6	5	6	44183	43756	35120	79018	79293	70107	0.75424	0.746951	0.599527	1.3489	1.3536	1.19678	0.00186668	1.85632	Up
Q13425	Beta-2-syntrophin OS=Homo sapiens OX=9606 GN=SNTB2 PE=1 SV=1	SNTB2	57.949	13	18	6	6	3	2	3	4	4	2	3	4	3	5	4	5	3	4	3	5	4	5	18607	33106	36610	55636	58160	50365	0.442175	0.786727	0.869996	1.32213	1.38211	1.19687	0.0374735	1.85874	Up
O95490	Adhesion G protein-coupled receptor L2 OS=Homo sapiens OX=9606 GN=ADGRL2 PE=1 SV=2	ADGRL2	163.35	6.6	11	6	6	5	5	1	0	0	0	6	6	4	2	1	2	6	6	4	2	1	2	48019	57498	52576	99260	0	96802	0.677938	0.811763	0.742274	1.40136		1.36666	0.00271987	1.86012	Up
P34897	Serine hydroxymethyltransferase, mitochondrial OS=Homo sapiens OX=9606 GN=SHMT2 PE=1 SV=3	SHMT2	55.992	61.9	159	25	24	24	26	26	29	26	28	23	23	23	23	24	24	22	22	22	22	23	23	1097900	984680	1073100	2071000	1917100	1883400	0.72973	0.654477	0.713246	1.37651	1.27422	1.25182	0.000147872	1.86047	Up
Q96B33	Claudin-23 OS=Homo sapiens OX=9606 GN=CLDN23 PE=1 SV=2	CLDN23	31.915	7.5	10	2	2	1	2	1	2	2	2	2	2	1	2	2	2	2	2	1	2	2	2	40119	48909	0	78583	86062	83889	0.594246	0.724445		1.16398	1.27476	1.24257	0.00462909	1.86116	Up
Q9H8H2	Probable ATP-dependent RNA helicase DDX31 OS=Homo sapiens OX=9606 GN=DDX31 PE=1 SV=2	DDX31	94.086	11.6	19	9	9	2	4	4	2	3	4	4	6	7	7	3	5	4	6	7	7	3	5	304630	359630	339590	673080	486650	713680	0.63525	0.749943	0.708153	1.40359	1.01482	1.48825	0.00888845	1.86637	Up
Q13884	Beta-1-syntrophin OS=Homo sapiens OX=9606 GN=SNTB1 PE=1 SV=3	SNTB1	58.06	24.2	28	10	10	2	5	2	7	6	6	8	5	5	8	8	8	8	5	5	8	8	8	125470	123880	89404	215230	207400	209920	0.775061	0.765239	0.552272	1.32953	1.28116	1.29673	0.00465553	1.86741	Up
O95639	Cleavage and polyadenylation specificity factor subunit 4 OS=Homo sapiens OX=9606 GN=CPSF4 PE=1 SV=1	CPSF4	30.255	27.1	17	5	5	2	3	2	4	3	3	3	5	4	4	4	4	3	5	4	4	4	4	85461	96317	108330	164550	179440	198050	0.616196	0.69447	0.781087	1.18645	1.29381	1.42799	0.00195758	1.86846	Up
O95870	Phosphatidylserine lipase ABHD16A OS=Homo sapiens OX=9606 GN=ABHD16A PE=1 SV=3	ABHD16A	63.243	43.4	90	19	19	13	11	12	16	18	20	14	14	14	15	16	17	14	14	14	15	16	17	115080	99149	123500	212910	210610	207520	0.71274	0.614072	0.764888	1.31864	1.3044	1.28526	0.000643223	1.86846	Up
Q96QF0	Rab-3A-interacting protein OS=Homo sapiens OX=9606 GN=RAB3IP PE=1 SV=1	RAB3IP	53.021	13.7	11	4	4	0	2	2	2	2	3	3	3	2	3	2	4	3	3	2	3	2	4	26815	45162	33071	66312	67353	62789	0.533628	0.89874	0.658125	1.31963	1.34035	1.24952	0.0132407	1.87021	Up
P11117	Lysosomal acid phosphatase OS=Homo sapiens OX=9606 GN=ACP2 PE=1 SV=3	ACP2	48.344	12.8	19	5	5	2	3	4	3	4	3	4	3	4	5	5	4	4	3	4	5	5	4	79397	70523	72847	139580	138210	140780	0.742795	0.659775	0.681517	1.30584	1.29302	1.31706	6.02458e-05	1.87899	Up
P36405	ADP-ribosylation factor-like protein 3 OS=Homo sapiens OX=9606 GN=ARL3 PE=1 SV=2	ARL3	20.455	50	33	7	7	4	3	5	8	7	6	6	6	6	7	7	7	6	6	6	7	7	7	190050	189130	207430	367800	361660	373840	0.67477	0.671503	0.736477	1.30587	1.28407	1.32731	3.62901e-05	1.88076	Up
Q5TC12	ATP synthase mitochondrial F1 complex assembly factor 1 OS=Homo sapiens OX=9606 GN=ATPAF1 PE=1 SV=1	ATPAF1	36.436	23.5	36	7	7	6	6	4	7	8	5	6	7	7	7	7	7	6	7	7	7	7	7	148300	138420	102320	249960	233570	251960	0.791264	0.738549	0.545935	1.33368	1.24623	1.34435	0.00508979	1.89036	Up
Q13277	Syntaxin-3 OS=Homo sapiens OX=9606 GN=STX3 PE=1 SV=3	STX3	33.155	18	16	5	5	2	2	2	4	3	3	4	4	2	3	3	3	4	4	2	3	3	3	51327	53675	68464	104480	110560	113040	0.614025	0.642115	0.819036	1.24989	1.32263	1.3523	0.00222767	1.89143	Up
P98160	Basement membrane-specific heparan sulfate proteoglycan core protein OS=Homo sapiens OX=9606 GN=HSPG2 PE=1 SV=4	HSPG2	468.83	14.6	116	42	42	14	15	7	28	22	30	22	20	14	32	29	33	22	20	14	32	29	33	80813	87821	79592	182840	129620	158400	0.674298	0.732772	0.66411	1.5256	1.08154	1.32168	0.00376451	1.89681	Up
Q96K49	Transmembrane protein 87B OS=Homo sapiens OX=9606 GN=TMEM87B PE=1 SV=1	TMEM87B	63.535	12.3	31	5	5	4	5	4	6	6	6	4	4	4	5	5	5	4	4	4	5	5	5	75797	87726	60902	138850	144080	143300	0.69896	0.808963	0.561606	1.2804	1.32863	1.32144	0.0036192	1.89934	Up
Q7L3T8	Probable proline--tRNA ligase, mitochondrial OS=Homo sapiens OX=9606 GN=PARS2 PE=1 SV=1	PARS2	53.262	26.9	23	8	8	2	2	2	6	6	5	3	2	2	8	7	7	3	2	2	8	7	7	53573	35094	22897	69014	76932	66202	0.992975	0.650467	0.424396	1.27917	1.42593	1.22705	0.048508	1.9015	Up
Q13751	Laminin subunit beta-3 OS=Homo sapiens OX=9606 GN=LAMB3 PE=1 SV=1	LAMB3	129.57	44.9	148	37	37	19	16	20	31	30	32	24	24	26	29	31	32	24	24	26	29	31	32	242420	266710	293070	535960	475460	514950	0.624641	0.687229	0.75515	1.381	1.22511	1.32687	0.000582757	1.90259	Up
O60936	Nucleolar protein 3 OS=Homo sapiens OX=9606 GN=NOL3 PE=1 SV=2	NOL3	22.629	51	25	5	5	3	4	2	4	6	6	4	4	2	4	5	5	4	4	2	4	5	5	83908	124780	107520	192690	201040	208520	0.548145	0.815149	0.702395	1.25878	1.31333	1.3622	0.00509523	1.90476	Up
Q9Y653	Adhesion G-protein coupled receptor G1 OS=Homo sapiens OX=9606 GN=ADGRG1 PE=1 SV=2	ADGRG1	77.737	12.3	34	6	6	5	4	4	6	8	7	5	4	5	5	6	6	5	4	5	5	6	6	43842	46648	39071	87678	74220	85364	0.698078	0.742757	0.622112	1.39606	1.18178	1.35922	0.000910614	1.9084	Up
Q13438	Protein OS-9 OS=Homo sapiens OX=9606 GN=OS9 PE=1 SV=1	OS9	75.561	22.3	37	12	12	3	3	2	8	10	11	4	3	3	11	9	11	4	3	3	11	9	11	118780	83645	64176	153390	214750	141480	0.918141	0.646556	0.496065	1.18567	1.65996	1.09361	0.0390606	1.91168	Up
Q8TED1	Probable glutathione peroxidase 8 OS=Homo sapiens OX=9606 GN=GPX8 PE=1 SV=2	GPX8	23.881	32.1	19	6	6	4	4	2	3	3	3	4	4	3	3	4	4	4	4	3	3	4	4	222640	223740	157310	350930	400230	403080	0.759894	0.763648	0.536916	1.19776	1.36603	1.37575	0.00619944	1.91205	Up
Q6RW13	Type-1 angiotensin II receptor-associated protein OS=Homo sapiens OX=9606 GN=AGTRAP PE=1 SV=1	AGTRAP	17.419	30.2	20	3	3	3	3	3	4	3	4	3	2	2	3	2	3	3	2	2	3	2	3	402240	394200	337380	717260	713420	742110	0.729883	0.715295	0.612192	1.3015	1.29453	1.34659	0.000328698	1.91644	Up
Q5T601	Adhesion G-protein coupled receptor F1 OS=Homo sapiens OX=9606 GN=ADGRF1 PE=1 SV=2	ADGRF1	101.36	11.5	21	8	8	2	3	2	4	4	6	3	3	3	5	5	7	3	3	3	5	5	7	152630	170730	116620	285940	237430	322090	0.712425	0.79691	0.544343	1.33467	1.10824	1.50341	0.0102149	1.9216	Up
P78383	Solute carrier family 35 member B1 OS=Homo sapiens OX=9606 GN=SLC35B1 PE=1 SV=1	SLC35B1	35.759	8.1	10	2	2	0	3	1	2	2	2	2	2	2	2	2	2	2	2	2	2	2	2	27960	44499	21386	64999	56434	59254	0.611076	0.972542	0.467399	1.42058	1.23339	1.29502	0.0325522	1.9253	Up
Q10469	Alpha-1,6-mannosyl-glycoprotein 2-beta-N-acetylglucosaminyltransferase OS=Homo sapiens OX=9606 GN=MGAT2 PE=1 SV=1	MGAT2	51.55	15.9	20	5	5	3	3	3	4	4	3	4	4	4	4	4	4	4	4	4	4	4	4	34118	45050	30065	74579	72739	63180	0.640251	0.845398	0.564193	1.39953	1.365	1.18562	0.00682458	1.92715	Up
P11216	Glycogen phosphorylase, brain form OS=Homo sapiens OX=9606 GN=PYGB PE=1 SV=5	PYGB	96.695	60.3	330	47	36	48	56	53	58	59	56	40	42	43	43	40	38	31	33	32	33	31	29	1017400	993410	950720	1920400	1918200	1883600	0.70297	0.686394	0.656897	1.32689	1.32537	1.30147	5.93562e-06	1.93199	Up
Q9UEW8	STE20/SPS1-related proline-alanine-rich protein kinase OS=Homo sapiens OX=9606 GN=STK39 PE=1 SV=3	STK39	59.473	41.5	48	16	12	8	8	6	9	9	8	13	12	11	13	14	13	10	9	8	10	11	10	258840	265810	255430	498780	516890	492750	0.678628	0.696902	0.669688	1.3077	1.35519	1.29189	3.71777e-06	1.93349	Up
Q06210	Glutamine--fructose-6-phosphate aminotransferase [isomerizing] 1 OS=Homo sapiens OX=9606 GN=GFPT1 PE=1 SV=3	GFPT1	78.806	66.1	310	40	40	43	45	44	60	58	60	36	36	34	38	38	38	36	36	34	38	38	38	1493100	1404100	1516800	2883000	2821000	2839200	0.691399	0.650187	0.702374	1.33501	1.3063	1.31473	1.10853e-05	1.93536	Up
P27487	Dipeptidyl peptidase 4 OS=Homo sapiens OX=9606 GN=DPP4 PE=1 SV=2	DPP4	88.278	31.9	84	22	22	10	9	12	17	17	19	15	15	15	19	18	20	15	15	15	19	18	20	211450	231250	210800	428670	405720	432570	0.660623	0.722483	0.658592	1.33927	1.26757	1.35146	5.34016e-05	1.93874	Up
Q96AZ6	Interferon-stimulated gene 20 kDa protein OS=Homo sapiens OX=9606 GN=ISG20 PE=1 SV=2	ISG20	20.363	59.1	49	9	9	6	7	7	11	9	9	7	8	8	8	8	7	7	8	8	8	8	7	118780	120400	105490	239740	214510	215150	0.702792	0.712377	0.624158	1.41848	1.2692	1.27299	0.000283178	1.94212	Up
P05166	Propionyl-CoA carboxylase beta chain, mitochondrial OS=Homo sapiens OX=9606 GN=PCCB PE=1 SV=3	PCCB	58.215	34.5	38	13	13	4	2	4	11	10	7	6	5	6	11	11	11	6	5	6	11	11	11	68152	96081	84355	174580	157190	153000	0.557589	0.786091	0.690154	1.42833	1.28606	1.25178	0.00330933	1.95008	Up
Q8IXB1	DnaJ homolog subfamily C member 10 OS=Homo sapiens OX=9606 GN=DNAJC10 PE=1 SV=2	DNAJC10	91.079	26.1	73	15	15	12	9	13	13	13	13	14	14	14	14	14	14	14	14	14	14	14	14	236130	219970	218700	454470	427790	433970	0.711581	0.662883	0.659056	1.36955	1.28915	1.30777	2.62422e-05	1.95046	Up
Q8NFU3	Thiosulfate:glutathione sulfurtransferase OS=Homo sapiens OX=9606 GN=TSTD1 PE=1 SV=3	TSTD1	12.53	22.6	18	2	2	2	3	3	5	2	3	1	2	2	2	2	2	1	2	2	2	2	2	145250	191710	137170	354740	251800	318790	0.62274	0.821931	0.588098	1.5209	1.07956	1.36677	0.00982496	1.9516	Up
Q6P4E1	Protein CASC4 OS=Homo sapiens OX=9606 GN=CASC4 PE=1 SV=2	CASC4	49.497	14	12	5	5	2	1	1	4	2	2	2	2	2	5	5	5	2	2	2	5	5	5	40327	34331	29192	76768	73763	52854	0.787547	0.670451	0.570091	1.4992	1.44052	1.03219	0.0114262	1.95848	Up
Q96NY8	Nectin-4 OS=Homo sapiens OX=9606 GN=NECTIN4 PE=1 SV=1	NECTIN4	55.454	16.1	17	6	6	2	2	2	5	4	2	5	4	3	5	4	4	5	4	3	5	4	4	36026	35294	63541	86976	90292	87681	0.540647	0.529662	0.953568	1.30526	1.35502	1.31584	0.0208198	1.96464	Up
Q4G0F5	Vacuolar protein sorting-associated protein 26B OS=Homo sapiens OX=9606 GN=VPS26B PE=1 SV=2	VPS26B	39.154	26.8	24	9	8	4	5	4	5	3	3	6	6	5	6	5	5	5	5	4	5	4	4	49902	51907	48557	97238	91320	107800	0.670239	0.697169	0.652174	1.30601	1.22653	1.44787	0.000202886	1.97083	Up
Q9BRX8	Peroxiredoxin-like 2A OS=Homo sapiens OX=9606 GN=PRXL2A PE=1 SV=3	PRXL2A	25.764	33.2	29	7	7	3	3	3	7	6	7	4	4	5	7	6	7	4	4	5	7	6	7	146270	143820	160040	287390	276760	322980	0.656282	0.64529	0.718065	1.28946	1.24176	1.44914	0.000289249	1.97083	Up
P08174	Complement decay-accelerating factor OS=Homo sapiens OX=9606 GN=CD55 PE=1 SV=4	CD55	41.4	32.3	31	9	9	3	5	3	7	7	6	5	5	4	8	8	8	5	5	4	8	8	8	202120	209110	188520	424950	377040	380790	0.680336	0.703865	0.634559	1.43038	1.26912	1.28174	0.000157503	1.972	Up
O43414	ERI1 exoribonuclease 3 OS=Homo sapiens OX=9606 GN=ERI3 PE=1 SV=2	ERI3	37.238	17.8	25	6	6	4	4	5	3	4	5	6	5	5	5	4	5	6	5	5	5	4	5	96523	104840	103140	203050	206660	193710	0.637871	0.692834	0.6816	1.34185	1.36571	1.28013	2.76273e-05	1.98177	Up
O60449	Lymphocyte antigen 75 OS=Homo sapiens OX=9606 GN=LY75 PE=1 SV=3	LY75	198.31	22.9	101	29	29	16	9	11	21	23	21	17	15	16	26	25	24	17	15	16	26	25	24	139010	132840	125750	256110	262390	271810	0.702124	0.67096	0.635149	1.29358	1.3253	1.37288	3.42482e-05	1.98768	Up
Q86TG7	Retrotransposon-derived protein PEG10 OS=Homo sapiens OX=9606 GN=PEG10 PE=1 SV=2	PEG10	80.172	22.6	54	12	12	9	8	7	9	10	11	9	12	10	9	9	9	9	12	10	9	9	9	217930	218980	230950	431570	475730	420240	0.655297	0.658454	0.694447	1.2977	1.43048	1.26363	8.25413e-05	1.98768	Up
Q9UIC8	Leucine carboxyl methyltransferase 1 OS=Homo sapiens OX=9606 GN=LCMT1 PE=1 SV=2	LCMT1	38.379	35.9	28	10	10	2	4	2	6	7	7	3	6	3	7	8	8	3	6	3	7	8	8	40203	69976	49680	93060	123600	101460	0.504662	0.878398	0.623626	1.16817	1.55153	1.27361	0.0177384	1.99005	Up
Q96HE7	ERO1-like protein alpha OS=Homo sapiens OX=9606 GN=ERO1A PE=1 SV=2	ERO1A	54.392	67.3	208	26	25	30	33	30	38	40	37	22	24	23	26	26	26	21	23	22	25	25	25	948800	1015600	965300	1926300	1929700	1987200	0.648907	0.694594	0.660192	1.31744	1.31977	1.35909	7.04828e-06	1.99442	Up
Q96RF0	Sorting nexin-18 OS=Homo sapiens OX=9606 GN=SNX18 PE=1 SV=2	SNX18	68.894	9.7	22	5	5	4	3	4	4	4	3	4	4	4	4	3	4	4	4	4	4	3	4	69418	60116	67060	115600	150930	125710	0.707344	0.61256	0.683317	1.17792	1.53792	1.28094	0.0015801	1.99521	Up
Q16698	2,4-dienoyl-CoA reductase, mitochondrial OS=Homo sapiens OX=9606 GN=DECR1 PE=1 SV=1	DECR1	36.067	49	88	14	14	11	12	14	16	17	18	12	11	11	12	13	13	12	11	11	12	13	13	370320	362880	365200	740950	747100	707790	0.674486	0.660935	0.665161	1.34954	1.36074	1.28914	2.63509e-06	1.9992	Up
Q9H173	Nucleotide exchange factor SIL1 OS=Homo sapiens OX=9606 GN=SIL1 PE=1 SV=1	SIL1	52.084	31.9	33	10	10	4	5	2	8	7	7	7	7	4	10	9	9	7	7	4	10	9	9	42941	45295	39252	90832	88854	75217	0.673776	0.710712	0.615893	1.42522	1.39419	1.18021	0.000685034	1.9996	Up
P78556	C-C motif chemokine 20 OS=Homo sapiens OX=9606 GN=CCL20 PE=1 SV=1	CCL20	10.762	34.4	29	4	4	4	5	3	6	5	6	4	4	4	4	3	4	4	4	4	4	3	4	393450	331560	257110	590510	662440	719280	0.799059	0.673366	0.522166	1.19927	1.34535	1.46079	0.00649102	2.00803	Up
Q99536	Synaptic vesicle membrane protein VAT-1 homolog OS=Homo sapiens OX=9606 GN=VAT1 PE=1 SV=2	VAT1	41.92	58	95	16	16	12	15	13	16	18	21	13	13	13	15	15	15	13	13	13	15	15	15	607610	577150	561620	1178100	1153200	1177100	0.69378	0.659	0.641268	1.34518	1.31674	1.34403	8.46658e-06	2.00884	Up
Q8TDB6	E3 ubiquitin-protein ligase DTX3L OS=Homo sapiens OX=9606 GN=DTX3L PE=1 SV=1	DTX3L	83.553	43.2	94	22	22	12	11	10	21	20	20	16	15	16	19	17	18	16	15	16	19	17	18	148390	159410	130590	286220	297860	297730	0.674398	0.724481	0.593501	1.3008	1.3537	1.35311	0.000301132	2.01167	Up
Q96K19	E3 ubiquitin-protein ligase RNF170 OS=Homo sapiens OX=9606 GN=RNF170 PE=1 SV=2	RNF170	29.814	23.6	23	5	5	3	3	3	5	4	5	3	3	3	4	4	5	3	3	3	4	4	5	34643	38391	36274	72745	75174	72030	0.631294	0.699593	0.661016	1.32562	1.36988	1.31259	2.7137e-05	2.01207	Up
O15484	Calpain-5 OS=Homo sapiens OX=9606 GN=CAPN5 PE=1 SV=2	CAPN5	73.168	33.3	57	16	16	5	7	7	14	12	12	9	9	7	14	13	13	9	9	7	14	13	13	70442	74457	55457	139790	131710	131760	0.7002	0.74011	0.551248	1.38953	1.30921	1.30971	0.00157595	2.01288	Up
Q53SF7	Cordon-bleu protein-like 1 OS=Homo sapiens OX=9606 GN=COBLL1 PE=1 SV=3	COBLL1	123.87	20.8	42	16	16	6	6	3	8	9	10	7	7	5	10	12	13	7	7	5	10	12	13	32466	28839	25692	58541	56093	61072	0.741507	0.658668	0.586792	1.33705	1.28113	1.39485	0.000599461	2.01979	Up
Q5MNZ9	WD repeat domain phosphoinositide-interacting protein 1 OS=Homo sapiens OX=9606 GN=WIPI1 PE=1 SV=3	WIPI1	48.673	15.5	9	4	4	2	1	0	2	2	2	3	2	2	3	3	3	3	2	2	3	3	3	21661	30426	28284	42126	60690	60012	0.534402	0.750645	0.697799	1.0393	1.49729	1.48056	0.0113275	2.02593	Up
Q96HY7	Probable 2-oxoglutarate dehydrogenase E1 component DHKTD1, mitochondrial OS=Homo sapiens OX=9606 GN=DHTKD1 PE=1 SV=2	DHTKD1	103.08	27.9	82	19	19	10	13	8	16	18	17	9	10	7	16	18	16	9	10	7	16	18	16	110880	113270	105900	223680	229130	216000	0.666039	0.680396	0.636125	1.34361	1.37635	1.29748	1.12893e-05	2.02634	Up
P60059	Protein transport protein Sec61 subunit gamma OS=Homo sapiens OX=9606 GN=SEC61G PE=1 SV=1	SEC61G	7.7412	36.8	14	2	2	2	2	2	4	2	2	2	2	2	2	2	2	2	2	2	2	2	2	2210100	2498500	2881300	5515900	4959900	4943200	0.576325	0.65153	0.751353	1.43837	1.29339	1.28903	0.00108629	2.03169	Up
Q9BX68	Histidine triad nucleotide-binding protein 2, mitochondrial OS=Homo sapiens OX=9606 GN=HINT2 PE=1 SV=1	HINT2	17.162	57.7	31	6	6	4	4	5	6	6	6	6	6	6	4	4	5	6	6	6	4	4	5	167460	153740	150110	331290	326250	301350	0.702531	0.644973	0.629744	1.38983	1.36869	1.26423	8.84989e-05	2.03459	Up
P78356	Phosphatidylinositol 5-phosphate 4-kinase type-2 beta OS=Homo sapiens OX=9606 GN=PIP4K2B PE=1 SV=1	PIP4K2B	47.377	27.2	28	8	6	3	3	3	5	7	7	4	4	4	7	7	7	4	4	4	6	6	6	162480	155550	123340	317210	293000	288370	0.72755	0.696519	0.552289	1.4204	1.31199	1.29126	0.00137095	2.03583	Up
Q92851	Caspase-10 OS=Homo sapiens OX=9606 GN=CASP10 PE=1 SV=3	CASP10	58.95	38.6	54	14	14	6	3	5	13	14	13	8	8	7	13	13	13	8	8	7	13	13	13	207770	168330	162630	392200	381510	323020	0.762244	0.617551	0.596639	1.43886	1.39964	1.18506	0.00186785	2.03583	Up
Q06323	Proteasome activator complex subunit 1 OS=Homo sapiens OX=9606 GN=PSME1 PE=1 SV=1	PSME1	28.723	60.6	117	19	19	19	16	17	25	20	20	17	16	18	19	19	19	17	16	18	19	19	19	1321300	1257500	1468300	2849900	2727900	2670400	0.644783	0.613649	0.716518	1.39073	1.33119	1.30313	0.000135025	2.03791	Up
Q96DZ1	Endoplasmic reticulum lectin 1 OS=Homo sapiens OX=9606 GN=ERLEC1 PE=1 SV=1	ERLEC1	54.858	44.5	84	15	15	14	11	13	15	16	15	14	12	13	13	15	13	14	12	13	13	15	13	149210	144900	153100	307010	313910	290390	0.658997	0.639961	0.676177	1.35593	1.38641	1.28253	1.44325e-05	2.03791	Up
P48723	Heat shock 70 kDa protein 13 OS=Homo sapiens OX=9606 GN=HSPA13 PE=1 SV=1	HSPA13	51.927	17.4	24	8	8	4	4	4	5	4	3	7	7	7	6	7	6	7	7	7	6	7	6	95445	72571	64346	162940	154540	157660	0.809425	0.615441	0.545689	1.38182	1.31058	1.33704	0.00345321	2.04499	Up
Q86TX2	Acyl-coenzyme A thioesterase 1 OS=Homo sapiens OX=9606 GN=ACOT1 PE=1 SV=1	ACOT1	46.277	52	68	16	16	9	5	10	16	14	14	9	9	9	15	13	13	9	9	9	15	13	13	146900	121530	143930	288060	283200	272440	0.701718	0.58053	0.687531	1.37602	1.3528	1.3014	0.000321755	2.04583	Up
Q9UBC9	Small proline-rich protein 3 OS=Homo sapiens OX=9606 GN=SPRR3 PE=1 SV=2	SPRR3	18.154	80.5	40	10	10	5	4	7	8	7	9	7	7	7	9	9	9	7	7	7	9	9	9	630240	600740	772700	1338200	1328900	1433900	0.619433	0.590439	0.75945	1.31525	1.30611	1.40931	0.000872688	2.04666	Up
Q9P013	Spliceosome-associated protein CWC15 homolog OS=Homo sapiens OX=9606 GN=CWC15 PE=1 SV=2	CWC15	26.624	29.3	24	6	6	5	5	5	3	3	3	5	6	5	3	3	3	5	6	5	3	3	3	38413	43995	56706	93053	94645	98249	0.542223	0.621017	0.80044	1.3135	1.33597	1.38685	0.00312677	2.0555	Up
P05091	Aldehyde dehydrogenase, mitochondrial OS=Homo sapiens OX=9606 GN=ALDH2 PE=1 SV=2	ALDH2	56.381	59.4	127	24	21	21	18	20	21	23	24	22	22	21	21	22	21	20	21	19	18	19	19	1173100	1148800	1109600	2404400	2317600	2334300	0.671123	0.657221	0.634795	1.37554	1.32588	1.33544	3.3586e-06	2.05634	Up
P42830	C-X-C motif chemokine 5 OS=Homo sapiens OX=9606 GN=CXCL5 PE=1 SV=1	CXCL5	11.972	43	22	4	3	3	3	3	5	5	3	4	3	3	3	3	3	3	3	2	2	2	2	310870	288910	315770	593670	589300	700140	0.666469	0.619389	0.676974	1.27276	1.26339	1.50102	0.000328093	2.05677	Up
Q53T59	HCLS1-binding protein 3 OS=Homo sapiens OX=9606 GN=HS1BP3 PE=1 SV=1	HS1BP3	42.78	51.5	48	14	14	7	10	3	8	11	9	11	12	7	10	11	10	11	12	7	10	11	10	88686	115490	134700	221210	240130	235740	0.513647	0.668889	0.780149	1.28119	1.39077	1.36535	0.00412071	2.05719	Up
P08670	Vimentin OS=Homo sapiens OX=9606 GN=VIM PE=1 SV=4	VIM	53.651	64.6	147	33	29	23	21	25	24	27	27	27	28	26	28	27	29	24	25	23	25	24	25	483330	478470	524920	992280	993670	1078200	0.637236	0.630829	0.69207	1.30825	1.31008	1.42153	5.59947e-05	2.06101	Up
Q53H82	Endoribonuclease LACTB2 OS=Homo sapiens OX=9606 GN=LACTB2 PE=1 SV=2	LACTB2	32.805	59.7	85	13	13	13	13	14	15	14	16	10	11	10	12	12	12	10	11	10	12	12	12	484510	487870	440200	973430	966790	971530	0.672257	0.676919	0.610777	1.35063	1.34142	1.348	2.62398e-05	2.06143	Up
Q03169	Tumor necrosis factor alpha-induced protein 2 OS=Homo sapiens OX=9606 GN=TNFAIP2 PE=1 SV=2	TNFAIP2	72.66	42.5	101	20	20	14	15	9	23	21	19	14	14	11	18	19	16	14	14	11	18	19	16	241800	243490	203760	483610	480410	456790	0.687629	0.692435	0.579451	1.37529	1.36618	1.29902	0.000283956	2.06186	Up
Q8WUH6	Transmembrane protein 263 OS=Homo sapiens OX=9606 GN=TMEM263 PE=1 SV=1	TMEM263	11.748	79.3	30	6	6	4	3	4	7	6	6	6	4	5	6	5	5	6	4	5	6	5	5	115410	110560	151440	252420	266720	259840	0.598812	0.573647	0.785756	1.3097	1.38389	1.3482	0.00181569	2.06398	Up
P27105	Erythrocyte band 7 integral membrane protein OS=Homo sapiens OX=9606 GN=STOM PE=1 SV=3	STOM	31.73	33.7	22	7	7	2	2	2	6	5	5	2	2	2	7	6	6	2	2	2	7	6	6	108700	113420	86820	236810	213250	188460	0.688367	0.718257	0.549807	1.49965	1.35045	1.19346	0.00234779	2.06697	Up
O94919	Endonuclease domain-containing 1 protein OS=Homo sapiens OX=9606 GN=ENDOD1 PE=1 SV=2	ENDOD1	55.016	26.8	42	11	11	5	5	5	9	9	9	7	7	7	10	9	10	7	7	7	10	9	10	199780	250140	168800	420280	433110	429280	0.630423	0.789338	0.532663	1.32623	1.36672	1.35463	0.0029009	2.07297	Up
P50453	Serpin B9 OS=Homo sapiens OX=9606 GN=SERPINB9 PE=1 SV=1	SERPINB9	42.403	62.5	87	19	17	11	11	11	18	19	17	13	12	12	17	17	17	11	10	10	15	15	15	196840	197360	209850	452560	402320	398020	0.636011	0.637691	0.678047	1.46227	1.29994	1.28604	9.41381e-05	2.07426	Up
Q53FZ2	Acyl-coenzyme A synthetase ACSM3, mitochondrial OS=Homo sapiens OX=9606 GN=ACSM3 PE=1 SV=2	ACSM3	66.152	41.5	78	19	19	9	12	7	15	19	16	15	12	10	15	18	16	15	12	10	15	18	16	223550	264300	217240	506470	494700	467550	0.617027	0.729503	0.599611	1.39792	1.36544	1.2905	0.000357211	2.0829	Up
O95749	Geranylgeranyl pyrophosphate synthase OS=Homo sapiens OX=9606 GN=GGPS1 PE=1 SV=1	GGPS1	34.87	18	20	5	5	3	3	1	5	5	3	4	4	3	5	5	4	4	4	3	5	5	4	29541	35906	24256	59414	59059	68898	0.639706	0.77754	0.52526	1.2866	1.27892	1.49198	0.00382283	2.08899	Up
Q92820	Gamma-glutamyl hydrolase OS=Homo sapiens OX=9606 GN=GGH PE=1 SV=2	GGH	35.964	36.5	59	10	10	9	8	10	12	11	9	9	8	9	9	9	9	9	8	9	9	9	9	272570	278500	269680	581480	566400	578090	0.642167	0.656138	0.635358	1.36995	1.33442	1.36196	4.59331e-07	2.10305	Up
P55809	Succinyl-CoA:3-ketoacid coenzyme A transferase 1, mitochondrial OS=Homo sapiens OX=9606 GN=OXCT1 PE=1 SV=1	OXCT1	56.157	41	58	15	15	5	7	4	15	16	11	11	12	9	14	15	13	11	12	9	14	15	13	128490	142540	137170	295880	282650	281820	0.607733	0.674187	0.648788	1.39946	1.33688	1.33295	2.59408e-05	2.10748	Up
Q96AQ6	Pre-B-cell leukemia transcription factor-interacting protein 1 OS=Homo sapiens OX=9606 GN=PBXIP1 PE=1 SV=1	PBXIP1	80.642	23	44	14	14	7	5	5	10	9	8	9	8	7	12	13	11	9	8	7	12	13	11	65279	60028	56839	127900	130030	127440	0.690155	0.634639	0.600924	1.35221	1.37473	1.34735	5.09447e-05	2.11551	Up
Q9Y394	Dehydrogenase/reductase SDR family member 7 OS=Homo sapiens OX=9606 GN=DHRS7 PE=1 SV=1	DHRS7	38.298	27.4	40	6	6	6	6	4	7	10	7	6	6	6	5	6	6	6	6	6	5	6	6	299780	288100	248190	713720	489690	568550	0.68967	0.662799	0.570983	1.64197	1.12657	1.308	0.00388056	2.11954	Up
O14874	[3-methyl-2-oxobutanoate dehydrogenase [lipoamide]] kinase, mitochondrial OS=Homo sapiens OX=9606 GN=BCKDK PE=1 SV=2	BCKDK	46.36	23.1	21	6	6	1	3	1	7	3	6	3	3	1	6	5	6	3	3	1	6	5	6	46118	51084	0	103910	102870	102490	0.567296	0.628383		1.27819	1.2654	1.26073	0.000291294	2.12134	Up
O75746	Calcium-binding mitochondrial carrier protein Aralar1 OS=Homo sapiens OX=9606 GN=SLC25A12 PE=1 SV=2	SLC25A12	74.761	38.2	44	19	14	7	6	2	12	9	8	12	13	12	17	15	15	7	8	7	13	11	11	142870	154710	79196	265130	277320	257660	0.72838	0.788742	0.403757	1.35169	1.41383	1.3136	0.020124	2.12359	Up
P48307	Tissue factor pathway inhibitor 2 OS=Homo sapiens OX=9606 GN=TFPI2 PE=1 SV=1	TFPI2	26.934	40	45	8	8	9	8	7	6	7	8	8	8	7	6	7	7	8	8	7	6	7	7	360380	389590	221690	618810	710340	735620	0.712113	0.769832	0.43806	1.22277	1.40363	1.45359	0.0132879	2.12495	Up
P55210	Caspase-7 OS=Homo sapiens OX=9606 GN=CASP7 PE=1 SV=1	CASP7	34.276	43.2	33	9	9	5	6	5	6	7	4	7	8	6	7	7	6	7	8	6	7	7	6	68435	79383	66051	143360	159060	152460	0.613997	0.712222	0.592608	1.28622	1.42708	1.36787	0.000290467	2.12675	Up
Q6P4A8	Phospholipase B-like 1 OS=Homo sapiens OX=9606 GN=PLBD1 PE=1 SV=2	PLBD1	63.254	20.3	43	10	10	4	4	6	11	10	8	6	7	7	10	10	9	6	7	7	10	10	9	106400	108690	88032	202730	235880	208250	0.672013	0.686476	0.556002	1.28042	1.4898	1.31529	0.000740453	2.13402	Up
P04439	HLA class I histocompatibility antigen, A alpha chain OS=Homo sapiens OX=9606 GN=HLA-A PE=1 SV=2	HLA-A	40.84	29	39	10	2	6	6	6	7	6	8	7	6	7	10	10	10	1	1	1	2	2	2	1148700	1087300	1354100	2575900	2503100	2592800	0.611993	0.579281	0.721424	1.37236	1.33358	1.38136	0.000334189	2.13675	Up
P13473	Lysosome-associated membrane glycoprotein 2 OS=Homo sapiens OX=9606 GN=LAMP2 PE=1 SV=2	LAMP2	44.96	15.4	30	6	6	3	4	4	6	6	7	3	4	4	5	5	6	3	4	4	5	5	6	362690	426610	394060	836760	847730	853100	0.584835	0.687905	0.635418	1.34927	1.36696	1.37562	8.48256e-05	2.14454	Up
Q16822	Phosphoenolpyruvate carboxykinase [GTP], mitochondrial OS=Homo sapiens OX=9606 GN=PCK2 PE=1 SV=4	PCK2	70.698	50.8	130	27	27	22	16	17	25	29	21	20	21	20	22	23	24	20	21	20	22	23	24	424010	396040	355560	831810	874490	814940	0.68817	0.642774	0.577075	1.35003	1.4193	1.32265	0.000158924	2.14454	Up
O95786	Antiviral innate immune response receptor RIG-I OS=Homo sapiens OX=9606 GN=DDX58 PE=1 SV=2	DDX58	106.6	29.4	82	24	24	8	6	8	22	18	20	10	11	9	23	20	23	10	11	9	23	20	23	86688	88095	83855	204360	166790	184090	0.639074	0.649446	0.618188	1.50656	1.22959	1.35713	0.000229064	2.14684	Up
P17096	High mobility group protein HMG-I/HMG-Y OS=Homo sapiens OX=9606 GN=HMGA1 PE=1 SV=3	HMGA1	11.676	48.6	45	6	6	6	7	6	7	10	9	5	4	5	6	6	6	5	4	5	6	6	6	6287400	4458700	8410900	13344000	14127000	13654000	0.625799	0.443784	0.837155	1.32816	1.40609	1.35901	0.0123871	2.14684	Up
Q8TB96	T-cell immunomodulatory protein OS=Homo sapiens OX=9606 GN=ITFG1 PE=1 SV=1	ITFG1	68.107	11.9	20	6	6	2	4	2	4	5	3	3	3	3	4	5	3	3	3	3	4	5	3	29926	32171	21402	57020	55789	66816	0.682401	0.733593	0.488028	1.30022	1.27215	1.5236	0.00485171	2.151	Up
Q9Y672	Dolichyl pyrophosphate Man9GlcNAc2 alpha-1,3-glucosyltransferase OS=Homo sapiens OX=9606 GN=ALG6 PE=1 SV=2	ALG6	58.12	10.8	18	5	5	3	2	0	4	5	4	3	3	3	4	4	4	3	3	3	4	4	4	92476	74845	104760	199230	187480	198800	0.646994	0.523641	0.732937	1.39388	1.31167	1.39087	0.00149807	2.15193	Up
Q92947	Glutaryl-CoA dehydrogenase, mitochondrial OS=Homo sapiens OX=9606 GN=GCDH PE=1 SV=1	GCDH	48.127	26	28	6	6	5	4	3	6	6	4	4	4	4	5	5	5	4	4	4	5	5	5	104320	85874	89187	195740	200830	204740	0.710715	0.585045	0.607616	1.33354	1.36822	1.39486	0.000226343	2.15239	Up
P10909	Clusterin OS=Homo sapiens OX=9606 GN=CLU PE=1 SV=1	CLU	52.494	26.9	48	10	10	5	9	5	9	11	9	9	9	9	10	10	10	9	9	9	10	10	10	141260	161590	166820	324100	326300	360930	0.572289	0.654652	0.675841	1.31303	1.32194	1.46224	0.000239387	2.15332	Up
Q6ZMK1	Cysteine and histidine-rich protein 1 OS=Homo sapiens OX=9606 GN=CYHR1 PE=1 SV=2	CYHR1	40.703	13.8	13	4	4	0	3	1	3	3	3	1	3	2	4	4	3	1	3	2	4	4	3	0	34445	25687	61254	68517	65051		0.675514	0.503758	1.20128	1.34371	1.27574	0.00689579	2.15983	Up
O75955	Flotillin-1 OS=Homo sapiens OX=9606 GN=FLOT1 PE=1 SV=3	FLOT1	47.355	71	115	22	22	15	18	18	20	22	22	16	18	18	21	21	21	16	18	18	21	21	21	191170	180870	200610	416150	404000	417950	0.63345	0.599321	0.66473	1.37893	1.33867	1.3849	1.70325e-05	2.16216	Up
P04792	Heat shock protein beta-1 OS=Homo sapiens OX=9606 GN=HSPB1 PE=1 SV=2	HSPB1	22.782	84.9	65	14	14	9	9	8	13	11	15	10	10	10	11	11	13	10	10	10	11	11	13	1474800	1471100	1350700	3164300	2988000	3139500	0.651202	0.649569	0.596406	1.39721	1.31936	1.38626	2.23269e-05	2.16263	Up
Q8NBJ4	Golgi membrane protein 1 OS=Homo sapiens OX=9606 GN=GOLM1 PE=1 SV=1	GOLM1	45.333	44.9	83	18	18	8	9	10	19	19	18	10	9	11	18	18	18	10	9	11	18	18	18	202650	182920	212300	452150	417970	427080	0.641612	0.579145	0.672165	1.43156	1.32334	1.35218	9.94935e-05	2.16967	Up
P43490	Nicotinamide phosphoribosyltransferase OS=Homo sapiens OX=9606 GN=NAMPT PE=1 SV=1	NAMPT	55.52	66.2	179	29	29	29	33	26	30	32	29	24	25	24	25	24	25	24	25	24	25	24	25	1020100	1045000	963970	2239300	2206400	2156900	0.635466	0.650977	0.6005	1.39496	1.37447	1.34363	7.69565e-06	2.1796	Up
P53004	Biliverdin reductase A OS=Homo sapiens OX=9606 GN=BLVRA PE=1 SV=2	BLVRA	33.428	32.8	40	9	9	5	6	3	8	8	10	4	5	5	9	8	9	4	5	5	9	8	9	146950	144260	148950	320350	313120	326810	0.629588	0.618063	0.638157	1.3725	1.34152	1.40017	9.21939e-07	2.1815	Up
P29218	Inositol monophosphatase 1 OS=Homo sapiens OX=9606 GN=IMPA1 PE=1 SV=1	IMPA1	30.188	38.3	47	9	9	5	7	4	11	12	8	6	6	6	8	9	8	6	6	6	8	9	8	125070	137540	147320	311770	299070	286600	0.573992	0.631221	0.676105	1.43083	1.37254	1.31531	0.000123817	2.18914	Up
Q9P1F3	Costars family protein ABRACL OS=Homo sapiens OX=9606 GN=ABRACL PE=1 SV=1	ABRACL	9.0564	39.5	27	3	3	3	6	4	4	5	5	3	3	3	3	3	3	3	3	3	3	3	3	389600	425920	346120	879960	856060	813480	0.629887	0.688608	0.559591	1.42268	1.38404	1.3152	0.00025385	2.19491	Up
P00966	Argininosuccinate synthase OS=Homo sapiens OX=9606 GN=ASS1 PE=1 SV=2	ASS1	46.53	48.5	82	16	16	12	13	9	14	18	16	11	12	11	14	15	15	11	12	11	14	15	15	292960	290270	307710	644450	663120	656890	0.615592	0.609939	0.646585	1.35417	1.3934	1.38031	2.42374e-06	2.20507	Up
P11310	Medium-chain specific acyl-CoA dehydrogenase, mitochondrial OS=Homo sapiens OX=9606 GN=ACADM PE=1 SV=1	ACADM	46.588	26.8	36	8	8	5	3	3	8	8	9	5	4	4	7	8	8	5	4	4	7	8	8	80123	89727	86894	192930	185940	187800	0.583835	0.653817	0.633174	1.40583	1.3549	1.36845	2.36684e-05	2.20702	Up
O15551	Claudin-3 OS=Homo sapiens OX=9606 GN=CLDN3 PE=1 SV=1	CLDN3	23.318	19.1	12	3	3	1	1	2	3	3	2	1	2	2	3	3	3	1	2	2	3	3	3	0	187940	157760	400600	363040	381550		0.630295	0.52908	1.34349	1.21753	1.27961	0.00178119	2.20848	Up
Q8N138	ORM1-like protein 3 OS=Homo sapiens OX=9606 GN=ORMDL3 PE=1 SV=1	ORMDL3	17.494	38.6	43	5	3	7	6	6	8	8	8	5	5	5	5	5	5	3	3	3	3	3	3	513240	589950	527890	1214200	1207600	1184400	0.587985	0.675866	0.604768	1.39103	1.38347	1.35689	5.11928e-05	2.21092	Up
Q9UHQ9	NADH-cytochrome b5 reductase 1 OS=Homo sapiens OX=9606 GN=CYB5R1 PE=1 SV=1	CYB5R1	34.094	62	67	15	15	10	9	9	12	13	14	11	12	10	12	13	12	11	12	10	12	13	12	170160	166260	169310	365840	393140	359950	0.628415	0.614012	0.625275	1.35108	1.4519	1.32932	9.23346e-06	2.21239	Up
Q02040	A-kinase anchor protein 17A OS=Homo sapiens OX=9606 GN=AKAP17A PE=1 SV=2	AKAP17A	80.735	5.2	11	3	3	2	1	0	3	3	2	2	2	2	3	3	3	2	2	2	3	3	3	21089	23310	13617	41043	48669	39005	0.67762	0.748984	0.437534	1.31877	1.5638	1.25329	0.0100797	2.21877	Up
Q9Y223	Bifunctional UDP-N-acetylglucosamine 2-epimerase/N-acetylmannosamine kinase OS=Homo sapiens OX=9606 GN=GNE PE=1 SV=1	GNE	79.274	34.6	77	19	19	11	9	9	17	15	16	15	14	10	16	16	15	15	14	10	16	16	15	116130	116950	94286	233830	238930	262120	0.65595	0.660581	0.532566	1.32077	1.34957	1.48056	0.000501374	2.24467	Up
P22309	UDP-glucuronosyltransferase 1-1 OS=Homo sapiens OX=9606 GN=UGT1A1 PE=1 SV=1	UGT1A1	59.591	38.1	58	13	7	8	10	7	12	11	10	12	10	11	9	8	9	6	5	5	6	5	5	271920	320210	331490	667150	704470	708320	0.543195	0.639661	0.662194	1.33272	1.40727	1.41496	0.000219042	2.25175	Up
P19525	Interferon-induced, double-stranded RNA-activated protein kinase OS=Homo sapiens OX=9606 GN=EIF2AK2 PE=1 SV=2	EIF2AK2	62.094	39.2	86	17	17	11	13	9	21	16	16	11	10	11	17	17	17	11	10	11	17	17	17	276080	297610	303210	659330	651870	668140	0.579951	0.625179	0.636942	1.38503	1.36936	1.40354	1.02439e-05	2.25734	Up
Q8N1A6	UPF0462 protein C4orf33 OS=Homo sapiens OX=9606 GN=C4orf33 PE=1 SV=2	C4orf33	23.467	34.2	11	5	5	1	1	0	2	4	3	2	2	1	3	4	4	2	2	1	3	4	4	16105	14789	0	29894	46755	27963	0.594254	0.545695		1.10305	1.7252	1.0318	0.0333647	2.25734	Up
P11166	Solute carrier family 2, facilitated glucose transporter member 1 OS=Homo sapiens OX=9606 GN=SLC2A1 PE=1 SV=2	SLC2A1	54.083	16.7	53	9	9	9	9	8	9	9	9	9	9	9	8	8	8	9	9	9	8	8	8	314640	337170	339550	718620	738000	781710	0.584527	0.626382	0.630804	1.33503	1.37103	1.45223	1.96558e-05	2.25785	Up
Q9H0V9	VIP36-like protein OS=Homo sapiens OX=9606 GN=LMAN2L PE=1 SV=1	LMAN2L	39.71	27.6	36	8	8	3	3	2	10	8	10	4	5	4	8	7	8	4	5	4	8	7	8	121130	113410	79578	242640	243900	223080	0.709928	0.664682	0.466397	1.42208	1.42947	1.30744	0.00341224	2.25887	Up
P19474	E3 ubiquitin-protein ligase TRIM21 OS=Homo sapiens OX=9606 GN=TRIM21 PE=1 SV=1	TRIM21	54.169	28.4	49	14	14	5	8	5	11	9	11	10	9	7	11	11	11	10	9	7	11	11	11	230490	278510	239820	545720	575890	570330	0.566602	0.684647	0.589538	1.34152	1.41568	1.40201	0.000166895	2.25938	Up
O75976	Carboxypeptidase D OS=Homo sapiens OX=9606 GN=CPD PE=1 SV=2	CPD	152.93	21.9	88	23	23	9	9	8	19	22	21	13	11	11	22	22	21	13	11	11	22	22	21	317870	321010	294410	685220	712180	714440	0.626318	0.632505	0.580093	1.35013	1.40325	1.4077	1.14763e-05	2.26296	Up
P10451	Osteopontin OS=Homo sapiens OX=9606 GN=SPP1 PE=1 SV=1	SPP1	35.422	44.9	55	11	11	9	5	5	11	12	13	9	7	7	10	10	11	9	7	7	10	10	11	240220	235680	205810	524840	501860	521300	0.646416	0.634199	0.553821	1.41231	1.35047	1.40278	8.40601e-05	2.27066	Up
Q5VWZ2	Lysophospholipase-like protein 1 OS=Homo sapiens OX=9606 GN=LYPLAL1 PE=1 SV=3	LYPLAL1	26.316	38.4	64	7	7	9	9	7	13	13	13	7	7	7	7	7	7	7	7	7	7	7	7	118210	117560	112770	265720	263760	265720	0.620123	0.616714	0.591586	1.39395	1.38367	1.39395	6.67001e-07	2.28154	Up
Q5K651	Sterile alpha motif domain-containing protein 9 OS=Homo sapiens OX=9606 GN=SAMD9 PE=1 SV=1	SAMD9	184.28	34	165	41	39	16	18	15	40	39	37	20	23	17	36	38	36	19	22	16	34	36	34	433200	423720	385500	983750	910290	945570	0.636742	0.622808	0.56663	1.44597	1.338	1.38985	3.99512e-05	2.28571	Up
Q6P179	Endoplasmic reticulum aminopeptidase 2 OS=Homo sapiens OX=9606 GN=ERAP2 PE=1 SV=2	ERAP2	110.46	35.2	124	28	28	19	17	16	25	24	23	18	19	17	28	27	27	18	19	17	28	27	27	135860	135540	150400	333230	318110	313690	0.587787	0.586402	0.650693	1.44169	1.37627	1.35715	2.85952e-05	2.28781	Up
P52758	2-iminobutanoate/2-iminopropanoate deaminase OS=Homo sapiens OX=9606 GN=RIDA PE=1 SV=1	RIDA	14.494	53.3	19	5	5	2	3	3	4	4	3	4	4	4	4	4	4	4	4	4	4	4	4	218880	192760	240190	529320	492950	477200	0.610459	0.53761	0.669893	1.47628	1.37484	1.33092	0.000292988	2.30044	Up
Q13188	Serine/threonine-protein kinase 3 OS=Homo sapiens OX=9606 GN=STK3 PE=1 SV=2	STK3	56.3	29.5	43	13	9	8	6	6	9	7	7	11	8	8	12	9	8	7	6	7	8	6	5	160290	173370	149860	343810	369850	403180	0.600952	0.649991	0.561849	1.289	1.38663	1.51158	0.00017872	2.31	Up
P82932	28S ribosomal protein S6, mitochondrial OS=Homo sapiens OX=9606 GN=MRPS6 PE=1 SV=3	MRPS6	14.226	47.2	18	7	7	4	3	4	2	2	3	7	6	5	2	2	3	7	6	5	2	2	3	122350	90215	175750	388280	219510	289560	0.570989	0.421019	0.820198	1.81204	1.02442	1.35133	0.0287224	2.31107	Up
O00142	Thymidine kinase 2, mitochondrial OS=Homo sapiens OX=9606 GN=TK2 PE=1 SV=4	TK2	31.004	27.9	20	5	5	2	2	3	4	5	4	3	3	3	4	5	3	3	3	3	4	5	3	47774	59210	41745	112580	120520	111130	0.581476	0.720668	0.508095	1.37026	1.4669	1.35261	0.00126337	2.31428	Up
Q96DA6	Mitochondrial import inner membrane translocase subunit TIM14 OS=Homo sapiens OX=9606 GN=DNAJC19 PE=1 SV=3	DNAJC19	12.498	56.9	20	6	6	1	3	4	4	5	3	2	4	4	5	5	4	2	4	4	5	5	4	96300	80518	115990	217070	214780	248710	0.593609	0.496326	0.714981	1.33805	1.32394	1.53309	0.00179697	2.3245	Up
Q99943	1-acyl-sn-glycerol-3-phosphate acyltransferase alpha OS=Homo sapiens OX=9606 GN=AGPAT1 PE=1 SV=2	AGPAT1	31.716	26.5	23	6	6	2	5	5	4	2	5	5	5	5	4	5	5	5	5	5	4	5	5	277530	275970	232170	663540	529510	640330	0.635795	0.632222	0.53188	1.52011	1.21306	1.46694	0.000754486	2.33372	Up
P28702	Retinoic acid receptor RXR-beta OS=Homo sapiens OX=9606 GN=RXRB PE=1 SV=2	RXRB	56.921	13.9	20	6	6	2	3	1	5	5	4	2	3	1	5	5	5	2	3	1	5	5	5	34461	33267	0	77926	85712	73792	0.564642	0.545078		1.27681	1.40439	1.20908	0.000695927	2.33699	Up
P16278	Beta-galactosidase OS=Homo sapiens OX=9606 GN=GLB1 PE=1 SV=2	GLB1	76.074	28.5	82	15	15	14	14	13	14	14	13	13	11	13	13	14	13	13	11	13	13	14	13	254810	301190	256530	632750	642790	623780	0.56377	0.666386	0.567576	1.39997	1.42218	1.38012	0.000103807	2.33754	Up
P09341	Growth-regulated alpha protein OS=Homo sapiens OX=9606 GN=CXCL1 PE=1 SV=1	CXCL1	11.301	26.2	13	2	2	2	2	1	3	2	3	2	2	2	2	2	2	2	2	2	2	2	2	31806	35670	26458	66167	69916	83592	0.608516	0.682442	0.506197	1.26591	1.33764	1.59929	0.00160414	2.33863	Up
O00391	Sulfhydryl oxidase 1 OS=Homo sapiens OX=9606 GN=QSOX1 PE=1 SV=3	QSOX1	82.577	30.4	54	18	18	6	6	4	13	14	11	9	10	7	16	15	13	9	10	7	16	15	13	81864	98045	66802	203560	184370	196260	0.591146	0.70799	0.482382	1.46992	1.33135	1.41721	0.00158822	2.36798	Up
P15954	Cytochrome c oxidase subunit 7C, mitochondrial OS=Homo sapiens OX=9606 GN=COX7C PE=1 SV=1	COX7C	7.2454	28.6	7	2	2	1	1	1	1	2	1	2	2	2	1	2	2	2	2	2	1	2	2	207170	304700	238610	0	597610	605580	0.530207	0.779814	0.610671		1.52946	1.54985	0.00878382	2.405	Up
Q8WWH5	Probable tRNA pseudouridine synthase 1 OS=Homo sapiens OX=9606 GN=TRUB1 PE=1 SV=1	TRUB1	37.252	38.4	34	10	10	4	4	2	7	7	10	6	4	3	10	10	10	6	4	3	10	10	10	57790	63619	62612	151940	150110	140660	0.553252	0.609056	0.599415	1.4546	1.43708	1.34661	2.11675e-05	2.40558	Up
Q02252	Methylmalonate-semialdehyde dehydrogenase [acylating], mitochondrial OS=Homo sapiens OX=9606 GN=ALDH6A1 PE=1 SV=2	ALDH6A1	57.839	35.5	43	13	13	3	5	4	13	9	9	7	7	6	12	9	10	7	7	6	12	9	10	93679	83245	75580	206580	202300	199390	0.652987	0.580257	0.526828	1.43996	1.41013	1.38984	0.000149652	2.40906	Up
P34059	N-acetylgalactosamine-6-sulfatase OS=Homo sapiens OX=9606 GN=GALNS PE=1 SV=1	GALNS	58.025	11.9	22	5	5	3	2	3	5	5	4	3	4	3	5	5	4	3	4	3	5	5	4	104600	40926	107350	221080	217690	170590	0.727875	0.28479	0.747011	1.53842	1.51483	1.18708	0.0428751	2.40964	Up
P15586	N-acetylglucosamine-6-sulfatase OS=Homo sapiens OX=9606 GN=GNS PE=1 SV=3	GNS	62.081	22.8	62	11	11	10	9	7	13	11	12	10	10	10	11	11	11	10	10	10	11	11	11	213010	200020	233430	525850	516160	518030	0.579225	0.543902	0.634752	1.42991	1.40356	1.40865	4.0514e-05	2.41313	Up
Q8NCG5	Carbohydrate sulfotransferase 4 OS=Homo sapiens OX=9606 GN=CHST4 PE=1 SV=2	CHST4	45.133	31.6	44	10	10	3	4	5	10	11	11	8	7	6	9	10	10	8	7	6	9	10	10	156050	151380	134750	361910	356950	353560	0.618183	0.599683	0.533804	1.43369	1.41404	1.40061	3.97274e-05	2.42542	Up
O00115	Deoxyribonuclease-2-alpha OS=Homo sapiens OX=9606 GN=DNASE2 PE=1 SV=2	DNASE2	39.58	10	14	3	3	2	1	2	3	3	3	2	2	2	3	3	3	2	2	2	3	3	3	63509	47146	98918	178050	161660	170100	0.529696	0.39322	0.825024	1.48502	1.34832	1.41872	0.0125715	2.4325	Up
P08962	CD63 antigen OS=Homo sapiens OX=9606 GN=CD63 PE=1 SV=2	CD63	25.636	7.6	13	2	2	2	1	1	3	3	3	2	2	2	2	2	2	2	2	2	2	2	2	245470	191180	284180	594560	568610	590720	0.595146	0.463519	0.688999	1.44152	1.3786	1.43221	0.00150104	2.43309	Up
P04080	Cystatin-B OS=Homo sapiens OX=9606 GN=CSTB PE=1 SV=2	CSTB	11.139	77.6	85	7	7	11	12	10	17	17	18	5	4	5	6	7	7	5	4	5	6	7	7	2953800	3297400	3559700	8146800	7664400	8080000	0.525866	0.587038	0.633735	1.45038	1.3645	1.43849	0.000100045	2.43546	Up
Q63HN8	E3 ubiquitin-protein ligase RNF213 OS=Homo sapiens OX=9606 GN=RNF213 PE=1 SV=3	RNF213	591.4	38.4	601	153	153	67	75	65	135	129	130	86	94	81	129	135	128	86	94	81	129	135	128	190550	192590	169800	475260	432010	443310	0.600624	0.607054	0.535219	1.49805	1.36172	1.39734	5.47468e-05	2.4426	Up
P07858	Cathepsin B OS=Homo sapiens OX=9606 GN=CTSB PE=1 SV=3	CTSB	37.821	41	68	10	10	10	11	11	12	12	12	10	10	10	9	9	9	10	10	10	9	9	9	376520	380890	435060	977690	967670	982310	0.548311	0.554675	0.633561	1.42377	1.40918	1.4305	4.22261e-05	2.45519	Up
O43924	Retinal rod rhodopsin-sensitive cGMP 3',5'-cyclic phosphodiesterase subunit delta OS=Homo sapiens OX=9606 GN=PDE6D PE=1 SV=1	PDE6D	17.42	33.3	18	4	4	2	2	1	4	4	5	2	2	2	4	4	4	2	2	2	4	4	4	33864	28867	34018	81384	75666	80651	0.607517	0.517871	0.61028	1.46002	1.35744	1.44687	0.000104683	2.457	Up
Q06481	Amyloid-like protein 2 OS=Homo sapiens OX=9606 GN=APLP2 PE=1 SV=2	APLP2	86.955	22.5	54	13	12	5	5	4	13	13	14	5	5	5	12	13	13	5	5	4	11	12	12	46488	51124	45377	117200	111210	123790	0.563276	0.619448	0.549814	1.42006	1.34749	1.49991	4.63586e-05	2.46305	Up
P41247	Patatin-like phospholipase domain-containing protein 4 OS=Homo sapiens OX=9606 GN=PNPLA4 PE=2 SV=3	PNPLA4	27.98	12.6	11	2	2	2	1	2	2	2	2	2	2	2	2	2	2	2	2	2	2	2	2	15276	16586	19240	49047	37187	39836	0.517328	0.561691	0.65157	1.661	1.25935	1.34906	0.00109686	2.46731	Up
Q15629	Translocating chain-associated membrane protein 1 OS=Homo sapiens OX=9606 GN=TRAM1 PE=1 SV=3	TRAM1	43.071	11.8	28	4	4	4	5	4	5	4	6	3	4	3	4	3	4	3	4	3	4	3	4	211880	225870	218250	543270	546910	529410	0.55866	0.595547	0.575455	1.43243	1.44203	1.39588	1.73019e-06	2.46914	Up
P12235	ADP/ATP translocase 1 OS=Homo sapiens OX=9606 GN=SLC25A4 PE=1 SV=4	SLC25A4	33.064	52.7	22	15	5	3	5	3	4	4	3	13	14	13	14	13	13	4	5	3	4	3	3	138610	144150	124290	344400	329960	335770	0.586841	0.610297	0.526214	1.45811	1.39697	1.42157	3.85956e-05	2.48139	Up
Q9H477	Ribokinase OS=Homo sapiens OX=9606 GN=RBKS PE=1 SV=1	RBKS	34.143	14.3	10	3	3	1	1	1	2	3	2	2	3	2	3	3	3	2	3	2	3	3	3	71330	76370	65124	141200	209250	183130	0.573389	0.613903	0.523502	1.13504	1.68206	1.4721	0.00186995	2.50689	Up
Q8WWK9	Cytoskeleton-associated protein 2 OS=Homo sapiens OX=9606 GN=CKAP2 PE=1 SV=1	CKAP2	76.986	17.7	16	8	8	5	2	3	2	1	3	6	5	5	3	2	3	6	5	5	3	2	3	74252	109540	65292	219380	271430	134010	0.509795	0.752073	0.448278	1.50621	1.86357	0.920078	0.0256556	2.50878	Up
O15162	Phospholipid scramblase 1 OS=Homo sapiens OX=9606 GN=PLSCR1 PE=1 SV=1	PLSCR1	35.049	33	43	9	9	5	3	6	9	11	9	7	5	7	9	8	8	7	5	7	9	8	8	281740	329440	342140	808350	795460	789240	0.505156	0.590682	0.613453	1.44936	1.42625	1.4151	0.000102935	2.51004	Up
P07305	Histone H1.0 OS=Homo sapiens OX=9606 GN=H1-0 PE=1 SV=3	H1-0	20.863	28.4	29	8	7	3	4	4	7	6	5	6	6	6	7	6	7	6	5	5	7	6	7	523490	444840	745940	1383600	1516500	1406000	0.521719	0.443335	0.743416	1.37892	1.51137	1.40124	0.00369102	2.51193	Up
Q8IXK0	Polyhomeotic-like protein 2 OS=Homo sapiens OX=9606 GN=PHC2 PE=1 SV=1	PHC2	90.712	2.8	7	2	2	1	1	1	2	2	0	1	2	2	2	2	1	1	2	2	2	2	1	0	33776	26379	80502	71703	0		0.636203	0.496873	1.51633	1.35059		0.0206786	2.53036	Up
O43739	Cytohesin-3 OS=Homo sapiens OX=9606 GN=CYTH3 PE=1 SV=2	CYTH3	46.348	16.2	16	6	3	2	2	4	4	3	1	3	3	4	4	3	3	0	1	1	2	1	1	47958	55219	48066	134280	111820	138290	0.537211	0.618547	0.538421	1.50416	1.25257	1.54908	0.0003305	2.5413	Up
P01833	Polymeric immunoglobulin receptor OS=Homo sapiens OX=9606 GN=PIGR PE=1 SV=4	PIGR	83.283	30	47	18	18	0	0	0	18	12	17	1	2	5	16	16	16	1	2	5	16	16	16	0	93337	116360	303160	198600	299600		0.461581	0.575437	1.49922	0.98214	1.48162	0.0184937	2.54777	Up
P15289	Arylsulfatase A OS=Homo sapiens OX=9606 GN=ARSA PE=1 SV=3	ARSA	53.588	32.1	38	9	9	3	7	5	9	7	7	5	6	6	8	8	7	5	6	6	8	8	7	85559	89258	71502	220840	206560	202230	0.586055	0.611392	0.489768	1.51269	1.41488	1.38522	0.000207493	2.55624	Up
Q8TD30	Alanine aminotransferase 2 OS=Homo sapiens OX=9606 GN=GPT2 PE=1 SV=1	GPT2	57.903	35.6	51	11	11	6	8	6	10	9	12	6	8	6	10	10	11	6	8	6	10	10	11	80706	88423	53787	205310	187000	178290	0.610241	0.668591	0.406699	1.55241	1.41396	1.3481	0.00372763	2.55951	Up
Q6ZUJ8	Phosphoinositide 3-kinase adapter protein 1 OS=Homo sapiens OX=9606 GN=PIK3AP1 PE=1 SV=2	PIK3AP1	90.397	39.5	66	19	19	9	7	7	13	14	16	10	9	7	16	14	15	10	9	7	16	14	15	96413	102590	78940	229270	236750	247400	0.583518	0.620903	0.477766	1.3876	1.43288	1.49733	0.000320607	2.56674	Up
P10253	Lysosomal alpha-glucosidase OS=Homo sapiens OX=9606 GN=GAA PE=1 SV=4	GAA	105.32	31.1	93	22	22	10	10	9	21	22	21	13	13	12	21	21	19	13	13	12	21	21	19	242660	216210	190150	555180	557850	568280	0.624787	0.556685	0.489587	1.42945	1.43632	1.46317	0.000173386	2.59067	Up
Q2M2I8	AP2-associated protein kinase 1 OS=Homo sapiens OX=9606 GN=AAK1 PE=1 SV=3	AAK1	103.88	19	47	13	12	5	6	4	11	12	9	6	7	5	11	12	12	5	6	4	10	11	11	100950	143350	93699	279320	336090	267290	0.496191	0.704596	0.460551	1.37292	1.65196	1.31379	0.00282206	2.61165	Up
Q96IG2	F-box/LRR-repeat protein 20 OS=Homo sapiens OX=9606 GN=FBXL20 PE=1 SV=2	FBXL20	48.423	26.4	33	9	9	4	4	2	10	8	5	4	4	3	9	8	8	4	4	3	9	8	8	34988	37831	20914	82891	79626	82479	0.619752	0.670111	0.370455	1.46827	1.41044	1.46097	0.00597183	2.6137	Up
Q13576	Ras GTPase-activating-like protein IQGAP2 OS=Homo sapiens OX=9606 GN=IQGAP2 PE=1 SV=4	IQGAP2	180.58	25.8	81	30	28	9	10	6	21	20	15	15	15	9	25	25	22	13	13	8	23	23	20	87568	100120	85612	228930	260500	237320	0.525382	0.60069	0.513646	1.37351	1.56292	1.42385	9.51869e-05	2.65887	Up
P51608	Methyl-CpG-binding protein 2 OS=Homo sapiens OX=9606 GN=MECP2 PE=1 SV=1	MECP2	52.44	31.9	37	12	12	3	4	3	6	11	10	7	5	5	9	10	10	7	5	5	9	10	10	122950	156530	123220	340710	360910	370370	0.500241	0.636866	0.501339	1.38623	1.46842	1.50691	0.000300189	2.6617	Up
P07108	Acyl-CoA-binding protein OS=Homo sapiens OX=9606 GN=DBI PE=1 SV=2	DBI	10.044	73.6	41	8	8	6	7	5	7	8	8	8	7	7	4	6	4	8	7	7	4	6	4	1077400	1088900	1181400	3090100	2833800	2989900	0.527211	0.532839	0.578102	1.5121	1.38668	1.46307	1.42036e-05	2.66241	Up
Q9NUM4	Transmembrane protein 106B OS=Homo sapiens OX=9606 GN=TMEM106B PE=1 SV=2	TMEM106B	31.127	25.9	21	6	6	3	2	2	5	5	4	5	4	4	6	6	6	5	4	4	6	6	6	101070	103370	102290	271310	269500	277490	0.539026	0.551292	0.545532	1.44695	1.43729	1.47991	9.36647e-08	2.66809	Up
P28838	Cytosol aminopeptidase OS=Homo sapiens OX=9606 GN=LAP3 PE=1 SV=3	LAP3	56.166	62	205	27	27	28	33	31	37	36	40	21	22	22	25	26	25	21	22	22	25	26	25	507860	542850	541100	1456300	1394000	1398100	0.521755	0.557703	0.555905	1.49615	1.43214	1.43635	2.88036e-06	2.6688	Up
Q9NPH0	Lysophosphatidic acid phosphatase type 6 OS=Homo sapiens OX=9606 GN=ACP6 PE=1 SV=3	ACP6	48.886	17.5	23	6	6	1	3	2	5	7	5	2	2	2	6	6	6	2	2	2	6	6	6	101230	122560	109730	315460	313540	266620	0.49415	0.598272	0.535643	1.53991	1.53053	1.3015	0.000225314	2.68528	Up
P07738	Bisphosphoglycerate mutase OS=Homo sapiens OX=9606 GN=BPGM PE=1 SV=2	BPGM	30.005	19.3	18	4	4	2	2	0	4	5	5	2	2	1	4	4	4	2	2	1	4	4	4	19173	29095	0	66308	63651	64877	0.394337	0.598406		1.36378	1.30913	1.33435	0.00747323	2.69107	Up
Q9UII4	E3 ISG15--protein ligase HERC5 OS=Homo sapiens OX=9606 GN=HERC5 PE=1 SV=2	HERC5	116.85	24.4	72	18	18	8	7	7	18	17	15	11	10	7	17	16	16	11	10	7	17	16	16	55475	65094	43104	157500	139870	144850	0.549354	0.644609	0.426848	1.55968	1.3851	1.43441	0.00129211	2.70197	Up
Q13228	Methanethiol oxidase OS=Homo sapiens OX=9606 GN=SELENBP1 PE=1 SV=2	SELENBP1	52.39	41.7	48	15	15	5	5	4	12	11	11	6	7	5	14	12	14	6	7	5	14	12	14	60283	51250	50307	153130	141230	144050	0.602579	0.512287	0.50286	1.53066	1.41171	1.4399	8.89179e-05	2.70856	Up
Q3SXM5	Inactive hydroxysteroid dehydrogenase-like protein 1 OS=Homo sapiens OX=9606 GN=HSDL1 PE=1 SV=3	HSDL1	37.001	24.8	31	7	7	3	3	3	8	7	7	3	3	3	7	7	6	3	3	3	7	7	6	27326	34552	20532	75279	81030	69970	0.531137	0.671589	0.399081	1.4632	1.57498	1.36001	0.00274306	2.74574	Up
Q99828	Calcium and integrin-binding protein 1 OS=Homo sapiens OX=9606 GN=CIB1 PE=1 SV=4	CIB1	21.703	39.8	28	6	6	4	5	3	5	6	5	4	5	3	6	6	6	4	5	3	6	6	6	87391	105030	94439	269210	262290	260420	0.486055	0.58416	0.525254	1.4973	1.45881	1.44841	4.73981e-05	2.76091	Up
Q8N999	Uncharacterized protein C12orf29 OS=Homo sapiens OX=9606 GN=C12orf29 PE=1 SV=2	C12orf29	37.49	15.7	14	3	3	3	3	3	2	2	1	3	3	3	2	2	2	3	3	3	2	2	2	106720	95636	100580	248260	275140	313860	0.561588	0.503261	0.529277	1.30641	1.44786	1.65161	0.0001729	2.76396	Up
P28799	Progranulin OS=Homo sapiens OX=9606 GN=GRN PE=1 SV=2	GRN	63.544	34.4	52	14	14	3	5	3	14	13	14	5	6	4	12	12	12	5	6	4	12	12	12	175140	191650	125310	396520	383120	590120	0.564403	0.617608	0.403822	1.27782	1.23464	1.90171	0.00576646	2.78319	Up
Q9C002	Normal mucosa of esophagus-specific gene 1 protein OS=Homo sapiens OX=9606 GN=NMES1 PE=2 SV=1	NMES1	9.6172	61.4	45	8	8	5	5	5	10	9	11	6	6	6	8	8	8	6	6	6	8	8	8	305110	292030	330080	905640	834280	851470	0.520279	0.497975	0.562859	1.54431	1.42263	1.45194	1.89822e-05	2.79486	Up
O95563	Mitochondrial pyruvate carrier 2 OS=Homo sapiens OX=9606 GN=MPC2 PE=1 SV=1	MPC2	14.279	57.5	32	7	7	3	3	4	7	7	8	3	4	5	7	7	7	3	4	5	7	7	7	124110	117790	114910	333540	340460	324130	0.549589	0.521602	0.508849	1.477	1.50764	1.43533	2.75041e-06	2.7972	Up
Q9ULX9	Transcription factor MafF OS=Homo sapiens OX=9606 GN=MAFF PE=1 SV=2	MAFF	17.76	45.7	20	5	4	3	3	1	3	6	4	4	3	3	5	4	4	3	2	3	4	3	3	73488	80046	78843	244090	215730	191650	0.498874	0.543393	0.535226	1.65701	1.46448	1.30102	0.000161749	2.80348	Up
P33897	ATP-binding cassette sub-family D member 1 OS=Homo sapiens OX=9606 GN=ABCD1 PE=1 SV=2	ABCD1	82.936	22	34	11	10	2	3	2	9	10	8	2	3	2	9	10	8	2	3	2	8	9	7	113960	55967	43617	202610	199830	197890	0.84013	0.412597	0.321551	1.49367	1.47318	1.45887	0.0176616	2.81136	Up
Q9ULG6	Cell cycle progression protein 1 OS=Homo sapiens OX=9606 GN=CCPG1 PE=1 SV=3	CCPG1	87.339	7.9	16	5	5	0	2	0	6	5	3	2	2	2	5	5	5	2	2	2	5	5	5	37606	29437	14238	87486	65100	78706	0.721867	0.565058	0.273306	1.67934	1.24963	1.5108	0.021416	2.84576	Up
Q92930	Ras-related protein Rab-8B OS=Homo sapiens OX=9606 GN=RAB8B PE=1 SV=2	RAB8B	23.584	29.5	7	5	2	1	1	2	1	1	1	4	4	5	4	5	4	2	2	2	2	2	2	63395	56249	26396	147740	130440	143150	0.670409	0.594839	0.279141	1.56237	1.37942	1.51383	0.0152584	2.88517	Up
Q9BYF1	Angiotensin-converting enzyme 2 OS=Homo sapiens OX=9606 GN=ACE2 PE=1 SV=2	ACE2	92.462	19.6	28	12	12	1	1	1	10	8	7	2	2	2	12	10	10	2	2	2	12	10	10	32631	48789	44663	174900	123410	72876	0.393723	0.588683	0.538899	2.11033	1.48905	0.879315	0.0216284	2.94377	Up
P28062	Proteasome subunit beta type-8 OS=Homo sapiens OX=9606 GN=PSMB8 PE=1 SV=3	PSMB8	30.354	58.3	82	13	13	9	10	9	20	17	17	7	7	8	12	12	12	7	7	8	12	12	12	295130	254590	359810	909310	869890	905620	0.492657	0.424984	0.600626	1.5179	1.4521	1.51174	0.000417894	2.95159	Up
Q9UIF9	Bromodomain adjacent to zinc finger domain protein 2A OS=Homo sapiens OX=9606 GN=BAZ2A PE=1 SV=4	BAZ2A	211.2	4.5	14	7	7	2	2	3	2	4	1	4	4	4	6	5	5	4	4	4	6	5	5	25678	27193	34365	83173	78923	95454	0.446851	0.473215	0.598023	1.44738	1.37343	1.6611	0.000502305	2.95247	Up
Q9NZ08	Endoplasmic reticulum aminopeptidase 1 OS=Homo sapiens OX=9606 GN=ERAP1 PE=1 SV=3	ERAP1	107.23	40.8	121	28	28	15	11	12	28	28	27	16	15	15	26	26	25	16	15	15	26	26	25	121600	115230	122550	383190	339830	339400	0.513152	0.486271	0.517161	1.61706	1.43408	1.43227	1.71731e-05	2.95596	Up
P04062	Lysosomal acid glucosylceramidase OS=Homo sapiens OX=9606 GN=GBA PE=1 SV=3	GBA	59.716	20.7	42	10	10	6	6	3	8	9	10	6	6	5	10	9	10	6	6	5	10	9	10	162980	181720	143460	513530	491190	449560	0.503429	0.561315	0.443133	1.58624	1.51724	1.38864	0.000154997	2.97885	Up
Q99519	Sialidase-1 OS=Homo sapiens OX=9606 GN=NEU1 PE=1 SV=1	NEU1	45.467	24.6	33	9	9	4	5	3	6	8	7	6	6	5	7	8	7	6	6	5	7	8	7	42492	44638	50702	142020	124400	144870	0.46429	0.487739	0.553997	1.55179	1.35926	1.58293	0.000104192	2.98418	Up
P47712	Cytosolic phospholipase A2 OS=Homo sapiens OX=9606 GN=PLA2G4A PE=1 SV=2	PLA2G4A	85.238	9.7	18	5	5	3	1	1	4	5	4	4	4	1	3	4	3	4	4	1	3	4	3	48920	23558	0	128780	99758	97249	0.614164	0.295758		1.61676	1.25241	1.22091	0.0298862	2.9967	Up
P23381	Tryptophan--tRNA ligase, cytoplasmic OS=Homo sapiens OX=9606 GN=WARS1 PE=1 SV=2	WARS1	53.165	71.1	168	26	26	25	25	23	31	33	31	22	22	23	25	25	24	22	22	23	25	25	24	1592100	1729800	1612100	5092000	4975500	4737000	0.483958	0.525815	0.490037	1.54784	1.51242	1.43993	5.13454e-06	3.0003	Up
Q7Z404	Transmembrane channel-like protein 4 OS=Homo sapiens OX=9606 GN=TMC4 PE=1 SV=3	TMC4	79.207	9.4	17	5	5	2	2	2	4	4	3	3	3	3	4	4	4	3	3	3	4	4	4	54709	60833	43029	162890	153710	162910	0.514439	0.572025	0.40461	1.53169	1.44537	1.53187	0.000430583	3.02389	Up
Q8NCN5	Pyruvate dehydrogenase phosphatase regulatory subunit, mitochondrial OS=Homo sapiens OX=9606 GN=PDPR PE=1 SV=2	PDPR	99.363	19.2	32	13	13	2	1	3	6	11	9	5	2	6	10	12	12	5	2	6	10	12	12	27694	19997	37525	76502	99488	82288	0.483746	0.349299	0.65547	1.3363	1.73781	1.43737	0.0045732	3.03122	Up
Q13287	N-myc-interactor OS=Homo sapiens OX=9606 GN=NMI PE=1 SV=2	NMI	35.056	57.3	61	17	17	8	7	5	14	13	14	8	9	6	14	15	14	8	9	6	14	15	14	144760	148630	157430	467180	451830	450920	0.477034	0.489787	0.518786	1.53952	1.48894	1.48594	2.17285e-06	3.03859	Up
Q8WXG1	Radical S-adenosyl methionine domain-containing protein 2 OS=Homo sapiens OX=9606 GN=RSAD2 PE=1 SV=1	RSAD2	42.169	32.7	24	9	9	0	0	0	9	8	7	2	2	2	9	8	8	2	2	2	9	8	8	86240	81947	69005	311650	233970	178300	0.538376	0.511576	0.430782	1.94556	1.46062	1.11309	0.00331706	3.0525	Up
Q9Y3Z3	Deoxynucleoside triphosphate triphosphohydrolase SAMHD1 OS=Homo sapiens OX=9606 GN=SAMHD1 PE=1 SV=2	SAMHD1	72.2	62.6	135	31	31	14	11	13	35	29	33	16	15	15	28	26	28	16	15	15	28	26	28	186610	201480	199550	617380	593770	583750	0.469944	0.507391	0.502531	1.55476	1.4953	1.47007	2.81417e-06	3.05437	Up
O95081	Arf-GAP domain and FG repeat-containing protein 2 OS=Homo sapiens OX=9606 GN=AGFG2 PE=1 SV=2	AGFG2	48.962	18.5	15	6	5	1	2	1	5	3	3	2	4	3	5	4	3	2	3	2	5	4	3	55237	58672	56894	188550	166470	169690	0.476514	0.506147	0.490809	1.62657	1.43609	1.46387	1.22234e-05	3.0722	Up
Q00653	Nuclear factor NF-kappa-B p100 subunit OS=Homo sapiens OX=9606 GN=NFKB2 PE=1 SV=4	NFKB2	96.748	23.9	51	14	14	5	5	3	13	13	12	6	5	4	13	13	13	6	5	4	13	13	13	53114	47974	22144	138520	129080	116600	0.628033	0.567256	0.261836	1.63789	1.52627	1.37871	0.0127857	3.11818	Up
P40306	Proteasome subunit beta type-10 OS=Homo sapiens OX=9606 GN=PSMB10 PE=1 SV=1	PSMB10	28.936	45.1	43	9	9	3	6	4	10	11	9	5	7	7	8	9	9	5	7	7	8	9	9	209980	241370	197710	700410	671670	655400	0.470712	0.541079	0.443207	1.57011	1.50568	1.46921	5.1706e-05	3.12402	Up
Q13510	Acid ceramidase OS=Homo sapiens OX=9606 GN=ASAH1 PE=1 SV=5	ASAH1	44.659	48.6	69	17	17	11	9	10	15	13	11	11	11	10	14	11	10	11	11	10	14	11	10	378200	365830	417390	1275800	1289000	1178900	0.462619	0.447488	0.510556	1.56057	1.57672	1.44204	1.75974e-05	3.22373	Up
Q8N5M1	ATP synthase mitochondrial F1 complex assembly factor 2 OS=Homo sapiens OX=9606 GN=ATPAF2 PE=1 SV=1	ATPAF2	32.772	10.4	10	2	2	2	2	0	2	2	2	2	2	2	2	2	2	2	2	2	2	2	2	11525	15623	11583	45053	41495	38909	0.421164	0.570919	0.423283	1.64639	1.51637	1.42187	0.000410146	3.23939	Up
Q8IXQ6	Protein mono-ADP-ribosyltransferase PARP9 OS=Homo sapiens OX=9606 GN=PARP9 PE=1 SV=2	PARP9	96.342	27.6	73	18	18	6	8	5	18	18	18	9	9	8	18	18	17	9	9	8	18	18	17	106370	95447	104390	330710	331180	339050	0.488254	0.438116	0.479166	1.51801	1.52017	1.55629	4.22573e-06	3.26904	Up
O00560	Syntenin-1 OS=Homo sapiens OX=9606 GN=SDCBP PE=1 SV=1	SDCBP	32.444	33.9	18	6	6	2	3	2	3	4	4	3	3	3	3	4	4	3	3	3	3	4	4	60401	58362	61337	208850	188950	196420	0.468031	0.452232	0.475284	1.61832	1.46412	1.52201	3.34625e-06	3.29924	Up
Q07065	Cytoskeleton-associated protein 4 OS=Homo sapiens OX=9606 GN=CKAP4 PE=1 SV=2	CKAP4	66.022	57.1	170	31	31	25	19	27	31	33	35	25	22	25	26	29	30	25	22	25	26	29	30	376720	387060	372830	1253400	1226300	1290800	0.460621	0.473264	0.455865	1.53255	1.49942	1.57828	3.45355e-07	3.31785	Up
P23497	Nuclear autoantigen Sp-100 OS=Homo sapiens OX=9606 GN=SP100 PE=1 SV=3	SP100	100.42	15	34	12	6	3	5	3	8	9	6	6	7	6	11	11	10	3	4	3	5	5	4	144600	122370	140290	506410	468000	387430	0.490419	0.415025	0.475801	1.71752	1.58725	1.31399	0.000219913	3.34336	Up
P29590	Protein PML OS=Homo sapiens OX=9606 GN=PML PE=1 SV=3	PML	97.55	37.3	114	28	28	12	15	10	25	24	28	15	18	15	23	24	25	15	18	15	23	24	25	137900	149290	121280	482590	444540	453160	0.462555	0.50076	0.406807	1.61874	1.49111	1.52002	4.85754e-05	3.37952	Up
Q14254	Flotillin-2 OS=Homo sapiens OX=9606 GN=FLOT2 PE=1 SV=2	FLOT2	47.064	30.8	53	11	11	6	5	6	13	11	12	8	7	7	9	8	9	8	7	7	9	8	9	91281	92209	95285	319140	313700	311420	0.447809	0.452362	0.467452	1.56565	1.53896	1.52777	1.31604e-07	3.38753	Up
Q9P0M6	Core histone macro-H2A.2 OS=Homo sapiens OX=9606 GN=MACROH2A2 PE=1 SV=3	MACROH2A2	40.058	48.9	38	12	10	4	1	2	11	10	10	7	7	6	12	10	11	5	5	4	10	8	9	88517	53861	67819	243180	245540	225870	0.574297	0.349449	0.440008	1.57775	1.59306	1.46544	0.00104053	3.39905	Up
P05161	Ubiquitin-like protein ISG15 OS=Homo sapiens OX=9606 GN=ISG15 PE=1 SV=5	ISG15	17.887	75.2	60	9	9	5	10	8	12	14	11	7	8	7	9	9	9	7	8	7	9	9	9	1030700	1046600	1066700	3906800	3490800	3425500	0.442769	0.449599	0.458234	1.67829	1.49958	1.47153	8.14602e-06	3.44234	Up
P00973	2'-5'-oligoadenylate synthase 1 OS=Homo sapiens OX=9606 GN=OAS1 PE=1 SV=4	OAS1	46.028	20	32	8	8	2	2	1	10	9	8	4	4	5	8	8	8	4	4	5	8	8	8	66396	49000	65759	228170	210160	186630	0.494193	0.364712	0.489451	1.69829	1.56424	1.38911	0.000420836	3.44947	Up
Q8NFW8	N-acylneuraminate cytidylyltransferase OS=Homo sapiens OX=9606 GN=CMAS PE=1 SV=2	CMAS	48.379	40.6	69	14	14	10	10	9	12	16	12	8	8	8	13	14	12	8	8	8	13	14	12	90658	84161	86624	304290	304850	300800	0.464364	0.431085	0.443701	1.55862	1.56149	1.54074	5.83869e-07	3.48068	Up
Q16611	Bcl-2 homologous antagonist/killer OS=Homo sapiens OX=9606 GN=BAK1 PE=1 SV=1	BAK1	23.408	45.5	21	5	5	2	3	2	4	5	5	3	3	2	5	5	5	3	3	2	5	5	5	52949	56005	37636	186420	170410	156560	0.481369	0.509152	0.342156	1.69478	1.54923	1.42332	0.000701501	3.50263	Up
Q7L266	Isoaspartyl peptidase/L-asparaginase OS=Homo sapiens OX=9606 GN=ASRGL1 PE=1 SV=2	ASRGL1	32.054	37	26	7	7	3	3	3	5	6	6	4	5	3	6	6	5	4	5	3	6	6	5	102010	98327	107440	379250	374450	340850	0.43646	0.420702	0.459693	1.62266	1.60212	1.45836	7.41004e-06	3.55619	Up
P01903	HLA class II histocompatibility antigen, DR alpha chain OS=Homo sapiens OX=9606 GN=HLA-DRA PE=1 SV=1	HLA-DRA	28.607	32.7	32	7	7	2	3	4	8	6	9	3	3	4	7	7	7	3	3	4	7	7	7	102320	134710	95422	390600	412630	399730	0.399841	0.526412	0.372885	1.52637	1.61245	1.56204	0.000260287	3.61795	Up
Q14108	Lysosome membrane protein 2 OS=Homo sapiens OX=9606 GN=SCARB2 PE=1 SV=2	SCARB2	54.29	33.3	48	13	13	5	4	6	11	11	11	4	5	6	11	12	11	4	5	6	11	12	11	154910	144050	129940	524190	510660	529350	0.466339	0.433646	0.39117	1.57801	1.53728	1.59355	1.54962e-05	3.64697	Up
O75521	Enoyl-CoA delta isomerase 2, mitochondrial OS=Homo sapiens OX=9606 GN=ECI2 PE=1 SV=4	ECI2	43.585	26.6	39	7	7	8	4	5	7	7	8	7	6	4	7	7	7	7	6	4	7	7	7	34464	47058	40218	152160	151370	144180	0.363129	0.495826	0.423756	1.60323	1.59491	1.51915	0.000138476	3.67782	Up
P80217	Interferon-induced 35 kDa protein OS=Homo sapiens OX=9606 GN=IFI35 PE=1 SV=5	IFI35	31.546	52.8	50	11	11	8	6	5	12	11	8	8	6	6	9	10	10	8	6	6	9	10	10	330580	307320	297020	1184000	1153800	1102800	0.453313	0.421417	0.407293	1.62358	1.58217	1.51223	4.21415e-06	3.68053	Up
P00352	Retinal dehydrogenase 1 OS=Homo sapiens OX=9606 GN=ALDH1A1 PE=1 SV=2	ALDH1A1	54.861	50.3	43	15	12	2	6	3	11	12	9	4	5	5	13	14	12	3	5	4	11	12	10	31333	67763	51570	180570	194760	188240	0.263216	0.569249	0.433218	1.51689	1.6361	1.58133	0.00381907	3.74111	Up
Q9BX10	GTP-binding protein 2 OS=Homo sapiens OX=9606 GN=GTPBP2 PE=1 SV=1	GTPBP2	65.768	9.3	9	5	5	0	1	0	3	4	1	3	3	1	5	5	5	3	3	1	5	5	5	13195	11700	0	50600	46066	43254	0.400297	0.354943		1.53505	1.39751	1.3122	0.000382991	3.74672	Up
Q01459	Di-N-acetylchitobiase OS=Homo sapiens OX=9606 GN=CTBS PE=1 SV=1	CTBS	43.759	26.8	24	7	7	3	1	2	5	7	6	3	2	4	7	7	7	3	2	4	7	7	7	23978	30901	36051	106360	124940	111080	0.332021	0.427883	0.499195	1.47276	1.73003	1.53811	0.000477685	3.76506	Up
Q9Y2I8	WD repeat-containing protein 37 OS=Homo sapiens OX=9606 GN=WDR37 PE=1 SV=2	WDR37	54.665	28.9	23	8	8	1	2	1	7	6	6	2	2	2	7	7	7	2	2	2	7	7	7	30340	21312	7652.8	77466	88217	67364	0.622674	0.437391	0.15706	1.58985	1.8105	1.38253	0.0228637	3.92927	Up
Q08AF3	Schlafen family member 5 OS=Homo sapiens OX=9606 GN=SLFN5 PE=1 SV=1	SLFN5	101.05	30.2	105	23	22	10	15	10	24	23	23	14	13	11	21	22	21	13	12	10	20	21	20	83090	91032	81693	365360	334950	338150	0.385189	0.422006	0.378712	1.69374	1.55276	1.5676	5.50473e-06	4.06009	Up
Q13113	PDZK1-interacting protein 1 OS=Homo sapiens OX=9606 GN=PDZK1IP1 PE=1 SV=1	PDZK1IP1	12.227	22.8	14	2	2	2	1	2	3	3	3	1	1	1	2	2	2	1	1	1	2	2	2	30372	26560	20170	106700	97857	119460	0.454309	0.397289	0.301706	1.59604	1.46376	1.7869	0.000412969	4.20168	Up
Q99988	Growth/differentiation factor 15 OS=Homo sapiens OX=9606 GN=GDF15 PE=1 SV=3	GDF15	34.14	41.9	24	9	9	2	3	0	6	7	6	2	4	0	6	7	8	2	4	0	6	7	8	58644	77867	0	267160	293350	303500	0.293067	0.389132		1.3351	1.46599	1.51671	0.00112347	4.21941	Up
P20936	Ras GTPase-activating protein 1 OS=Homo sapiens OX=9606 GN=RASA1 PE=1 SV=1	RASA1	116.4	40.9	149	34	34	13	14	15	34	38	35	17	18	16	31	31	33	17	18	16	31	31	33	142610	135790	120570	558110	567330	558490	0.410802	0.391157	0.347314	1.60769	1.63425	1.60879	8.68289e-06	4.22119	Up
Q13137	Calcium-binding and coiled-coil domain-containing protein 2 OS=Homo sapiens OX=9606 GN=CALCOCO2 PE=1 SV=1	CALCOCO2	52.253	28.3	23	9	8	2	1	2	4	6	8	2	2	2	5	6	8	2	2	2	5	6	8	19408	19000	19140	85061	71604	86889	0.386739	0.378609	0.381399	1.69499	1.42684	1.73142	1.98662e-05	4.23191	Up
Q9P0J1	[Pyruvate dehydrogenase [acetyl-transferring]]-phosphatase 1, mitochondrial OS=Homo sapiens OX=9606 GN=PDP1 PE=1 SV=3	PDP1	61.053	42.8	52	14	14	4	4	3	12	14	15	4	4	4	10	12	14	4	4	4	10	12	14	30224	29454	25729	110180	126460	128110	0.402846	0.392583	0.342934	1.46855	1.68555	1.70754	3.0897e-05	4.26985	Up
Q08380	Galectin-3-binding protein OS=Homo sapiens OX=9606 GN=LGALS3BP PE=1 SV=1	LGALS3BP	65.33	45.5	108	20	20	12	14	17	22	22	21	14	15	15	18	19	17	14	15	15	18	19	17	398180	431010	418740	1805400	1839600	1719500	0.361301	0.391091	0.379957	1.63819	1.66922	1.56024	1.17013e-06	4.29923	Up
Q9BS40	Latexin OS=Homo sapiens OX=9606 GN=LXN PE=1 SV=2	LXN	25.75	22.1	22	4	4	3	3	3	5	4	4	2	2	2	4	3	3	2	2	2	4	3	3	93979	110440	107250	450770	445300	447300	0.340701	0.400377	0.388813	1.63417	1.61434	1.62159	7.96552e-06	4.31034	Up
P01889	HLA class I histocompatibility antigen, B alpha chain OS=Homo sapiens OX=9606 GN=HLA-B PE=1 SV=3	HLA-B	40.46	33.4	66	11	4	9	6	8	14	15	14	8	8	7	11	11	11	3	3	2	4	4	4	495280	538510	495820	2320600	2178200	2099600	0.36561	0.397522	0.366008	1.71304	1.60792	1.5499	3.44181e-06	4.31406	Up
P13688	Carcinoembryonic antigen-related cell adhesion molecule 1 OS=Homo sapiens OX=9606 GN=CEACAM1 PE=1 SV=2	CEACAM1	57.56	12.2	22	6	5	3	3	3	5	3	5	4	3	4	5	4	5	3	2	3	4	3	4	46544	49713	29646	182030	183630	180760	0.415372	0.443653	0.264569	1.62449	1.63877	1.61315	0.000780222	4.34028	Up
P01911	HLA class II histocompatibility antigen, DRB1 beta chain OS=Homo sapiens OX=9606 GN=HLA-DRB1 PE=1 SV=2	HLA-DRB1	29.966	32.3	30	6	0	2	5	2	7	7	7	3	3	3	5	6	6	0	0	0	0	0	0	67778	71825	69766	319490	308120	318250	0.352024	0.373043	0.362349	1.65936	1.60031	1.65292	1.96822e-07	4.51671	Up
Q6PCB5	Lysine-specific demethylase RSBN1L OS=Homo sapiens OX=9606 GN=RSBN1L PE=1 SV=2	RSBN1L	94.868	7.1	8	4	4	2	3	0	1	1	1	4	4	2	2	2	1	4	4	2	2	2	1	44409	60550	95839	298240	309310	0	0.27469	0.374529	0.592808	1.84475	1.91322		0.0123714	4.53926	Up
Q9BYX4	Interferon-induced helicase C domain-containing protein 1 OS=Homo sapiens OX=9606 GN=IFIH1 PE=1 SV=3	IFIH1	116.69	25.1	68	19	19	6	4	5	18	18	17	6	8	7	19	18	19	6	8	7	19	18	19	54230	52083	43126	271320	209430	202100	0.390946	0.375468	0.310897	1.95596	1.50979	1.45695	0.000202352	4.57038	Up
P17252	Protein kinase C alpha type OS=Homo sapiens OX=9606 GN=PRKCA PE=1 SV=4	PRKCA	76.749	39.6	57	17	15	6	5	2	16	16	12	7	6	4	16	16	12	6	5	4	14	14	10	47587	59343	38181	216130	246670	201020	0.352962	0.440159	0.283196	1.60308	1.8296	1.491	0.000402788	4.57457	Up
O43353	Receptor-interacting serine/threonine-protein kinase 2 OS=Homo sapiens OX=9606 GN=RIPK2 PE=1 SV=2	RIPK2	61.194	13.7	18	5	5	3	3	2	3	4	3	4	4	3	3	4	3	4	4	3	3	4	3	20847	27204	8545	91194	81704	88112	0.393828	0.51392	0.161426	1.72278	1.5435	1.66455	0.00964213	4.61255	Up
P07602	Prosaposin OS=Homo sapiens OX=9606 GN=PSAP PE=1 SV=2	PSAP	58.112	49.2	106	24	24	12	12	9	26	22	25	13	15	14	23	21	22	13	15	14	23	21	22	419860	436280	404700	1957600	1851700	2134900	0.349639	0.363312	0.337014	1.63019	1.542	1.77784	4.94155e-06	4.71476	Up
P10321	HLA class I histocompatibility antigen, C alpha chain OS=Homo sapiens OX=9606 GN=HLA-C PE=1 SV=3	HLA-C	40.648	31.7	18	10	4	3	3	2	3	4	3	7	7	7	10	10	10	3	3	3	4	4	4	309000	334860	347180	1676800	1499100	1600500	0.32146	0.348363	0.361179	1.74441	1.55955	1.66504	4.89475e-06	4.81928	Up
Q9Y2T3	Guanine deaminase OS=Homo sapiens OX=9606 GN=GDA PE=1 SV=1	GDA	51.002	54.4	55	17	17	5	6	4	15	12	13	7	10	5	15	14	15	7	10	5	15	14	15	55845	44235	26920	229680	183490	211400	0.445827	0.353141	0.21491	1.8336	1.46485	1.68767	0.00191393	4.91884	Up
P33908	Mannosyl-oligosaccharide 1,2-alpha-mannosidase IA OS=Homo sapiens OX=9606 GN=MAN1A1 PE=1 SV=3	MAN1A1	72.968	19.1	31	7	7	4	2	1	8	8	8	4	3	2	7	7	7	4	3	2	7	7	7	18936	20379	4978.2	76033	68835	73636	0.432333	0.465279	0.113659	1.73593	1.57159	1.68121	0.0183033	4.9334	Up
P32455	Guanylate-binding protein 1 OS=Homo sapiens OX=9606 GN=GBP1 PE=1 SV=2	GBP1	67.93	31.2	73	17	10	11	9	6	15	15	17	10	11	8	14	13	14	4	5	5	9	9	8	220190	236290	206690	1149800	1090100	1129200	0.327642	0.351598	0.307554	1.7109	1.62206	1.68024	2.58133e-06	5.0813	Up
Q8IZV5	Retinol dehydrogenase 10 OS=Homo sapiens OX=9606 GN=RDH10 PE=1 SV=1	RDH10	38.087	46.6	37	10	10	2	3	1	11	10	10	4	5	5	10	10	9	4	5	5	10	10	9	64353	71881	34066	275220	330730	261450	0.37209	0.415617	0.19697	1.59133	1.91229	1.51171	0.0023485	5.09424	Up
O15533	Tapasin OS=Homo sapiens OX=9606 GN=TAPBP PE=1 SV=1	TAPBP	47.625	22.5	31	8	8	3	2	2	8	9	7	3	3	3	8	8	7	3	3	3	8	8	7	126890	155490	131900	747580	697600	671470	0.300814	0.368615	0.312691	1.77227	1.65378	1.59183	1.97217e-05	5.10986	Up
Q03519	Antigen peptide transporter 2 OS=Homo sapiens OX=9606 GN=TAP2 PE=1 SV=1	TAP2	75.663	21.6	44	11	10	3	7	4	11	10	9	5	8	5	11	11	11	4	7	4	10	10	10	71622	72543	74280	351870	383500	389190	0.319978	0.324093	0.331853	1.57201	1.71332	1.73874	1.01036e-06	5.14933	Up
Q9GZM7	Tubulointerstitial nephritis antigen-like OS=Homo sapiens OX=9606 GN=TINAGL1 PE=1 SV=1	TINAGL1	52.387	33.4	36	11	11	3	3	1	11	9	9	4	4	3	11	10	10	4	4	3	11	10	10	24444	23759	11338	108940	89946	108020	0.400233	0.389017	0.185642	1.78372	1.47273	1.76866	0.00283352	5.15464	Up
Q03518	Antigen peptide transporter 1 OS=Homo sapiens OX=9606 GN=TAP1 PE=1 SV=2	TAP1	87.217	31.7	51	14	14	2	4	4	15	13	13	4	6	5	13	11	12	4	6	5	13	11	12	53090	108580	82544	458990	401180	405970	0.210904	0.431343	0.327913	1.82337	1.59372	1.61275	0.001375	5.18403	Up
P04179	Superoxide dismutase [Mn], mitochondrial OS=Homo sapiens OX=9606 GN=SOD2 PE=1 SV=3	SOD2	24.75	51.8	50	9	9	6	5	6	11	10	12	6	7	8	9	9	8	6	7	8	9	9	8	537750	460140	502010	2878100	2728600	2679400	0.329706	0.282121	0.307793	1.76462	1.67296	1.6428	4.3346e-06	5.52486	Up
P09917	Arachidonate 5-lipoxygenase OS=Homo sapiens OX=9606 GN=ALOX5 PE=1 SV=2	ALOX5	77.982	23.3	36	12	12	1	3	2	11	10	9	1	3	3	11	11	11	1	3	3	11	11	11	0	21542	23548	139810	122110	116290		0.254453	0.278148	1.65143	1.44236	1.37361	0.000208247	5.59284	Up
Q9Y6K5	2'-5'-oligoadenylate synthase 3 OS=Homo sapiens OX=9606 GN=OAS3 PE=1 SV=3	OAS3	121.17	44.9	188	39	39	20	23	21	41	43	40	24	26	23	37	37	37	24	26	23	37	37	37	248670	273360	248740	1498100	1475000	1461000	0.286658	0.31512	0.286739	1.72696	1.70033	1.68419	6.97506e-07	5.75374	Up
P61626	Lysozyme C OS=Homo sapiens OX=9606 GN=LYZ PE=1 SV=1	LYZ	16.537	39.9	22	4	4	4	3	3	3	4	5	3	3	3	4	4	4	3	3	3	4	4	4	91226	87414	79204	486050	501420	508720	0.312056	0.299016	0.270932	1.66263	1.7152	1.74017	2.32504e-06	5.80383	Up
Q9BYK8	Helicase with zinc finger domain 2 OS=Homo sapiens OX=9606 GN=HELZ2 PE=1 SV=6	HELZ2	294.65	31.1	181	59	59	9	13	7	55	48	49	13	21	10	53	50	52	13	21	10	53	50	52	63983	97455	44586	461810	391550	388270	0.265186	0.403916	0.184793	1.91403	1.62283	1.60924	0.00137757	6.02773	Up
Q96F07	Cytoplasmic FMR1-interacting protein 2 OS=Homo sapiens OX=9606 GN=CYFIP2 PE=1 SV=2	CYFIP2	148.4	23.2	30	25	10	2	2	0	7	10	9	11	11	14	20	21	18	2	2	2	9	9	8	12608	10748	8940.5	52241	91985	56891	0.324094	0.276282	0.22982	1.34288	2.36452	1.46241	0.000867875	6.22665	Up
O00584	Ribonuclease T2 OS=Homo sapiens OX=9606 GN=RNASET2 PE=1 SV=2	RNASET2	29.48	34.8	22	7	7	0	2	2	4	8	6	2	2	3	4	7	6	2	2	3	4	7	6	45143	33999	52432	269440	307090	285220	0.272678	0.205365	0.316706	1.6275	1.85492	1.72282	0.000139422	6.54879	Up
O14933	Ubiquitin/ISG15-conjugating enzyme E2 L6 OS=Homo sapiens OX=9606 GN=UBE2L6 PE=1 SV=4	UBE2L6	17.769	53.6	21	5	5	2	2	1	6	7	3	2	2	1	5	5	5	2	2	1	5	5	5	30662	35287	0	208190	271270	173270	0.213322	0.245499		1.44842	1.88728	1.20548	0.00177356	6.59631	Up
P09913	Interferon-induced protein with tetratricopeptide repeats 2 OS=Homo sapiens OX=9606 GN=IFIT2 PE=1 SV=1	IFIT2	54.632	32	49	12	12	5	3	3	13	13	12	6	5	7	11	11	11	6	5	7	11	11	11	79156	79392	75072	582320	553150	514400	0.252157	0.252909	0.239148	1.85502	1.7621	1.63866	1.08355e-06	7.06215	Up
Q7Z3D6	D-glutamate cyclase, mitochondrial OS=Homo sapiens OX=9606 GN=DGLUCY PE=1 SV=2	DGLUCY	66.436	29.9	36	12	12	4	4	0	8	9	11	4	4	3	9	10	10	4	4	3	9	10	10	13621	19177	8347	86298	98814	113910	0.240253	0.338252	0.147228	1.52216	1.74292	2.00919	0.00132792	7.26744	Up
Q9BX59	Tapasin-related protein OS=Homo sapiens OX=9606 GN=TAPBPL PE=1 SV=2	TAPBPL	50.182	25	26	8	8	2	0	2	9	7	6	2	1	2	8	8	7	2	1	2	8	8	7	16609	0	13449	150150	98396	93867	0.222957		0.180538	2.01559	1.32085	1.26006	0.00236148	7.59301	Up
P80188	Neutrophil gelatinase-associated lipocalin OS=Homo sapiens OX=9606 GN=LCN2 PE=1 SV=2	LCN2	22.588	59.6	69	9	9	8	9	10	15	13	14	7	7	7	9	9	9	7	7	7	9	9	9	973640	798380	844160	7334300	6667400	7159400	0.24569	0.201465	0.213017	1.85075	1.68246	1.80662	5.77058e-06	8.09061	Up
P05362	Intercellular adhesion molecule 1 OS=Homo sapiens OX=9606 GN=ICAM1 PE=1 SV=2	ICAM1	57.825	35.3	62	17	17	6	4	3	17	16	16	7	7	6	16	15	16	7	7	6	16	15	16	98743	102490	95963	884310	771620	776510	0.217047	0.225283	0.210936	1.9438	1.69609	1.70684	1.67611e-06	8.18331	Up
P28065	Proteasome subunit beta type-9 OS=Homo sapiens OX=9606 GN=PSMB9 PE=1 SV=2	PSMB9	23.264	31.5	33	6	6	1	2	2	9	10	9	2	3	2	6	6	6	2	3	2	6	6	6	48665	40575	27099	339060	305400	310880	0.27246	0.227167	0.151719	1.89829	1.70984	1.74052	0.000265808	8.21018	Up
Q9H3G5	Probable serine carboxypeptidase CPVL OS=Homo sapiens OX=9606 GN=CPVL PE=1 SV=2	CPVL	54.163	27.5	42	11	11	4	2	3	13	11	9	5	4	5	11	10	11	5	4	5	11	10	11	37865	40731	41091	337920	337050	337730	0.200629	0.215815	0.217722	1.79048	1.78587	1.78948	1.3002e-07	8.46024	Up
P35754	Glutaredoxin-1 OS=Homo sapiens OX=9606 GN=GLRX PE=1 SV=2	GLRX	11.776	50.9	23	6	6	1	2	2	6	6	6	2	2	3	6	6	6	2	2	3	6	6	6	133310	156480	157350	1367000	1308400	1273800	0.181938	0.213559	0.214747	1.86564	1.78567	1.73845	3.01407e-06	8.83392	Up
Q9HB58	Sp110 nuclear body protein OS=Homo sapiens OX=9606 GN=SP110 PE=1 SV=5	SP110	78.395	14.5	27	9	9	1	1	0	8	9	8	2	2	2	8	9	8	2	2	2	8	9	8	19376	18803	15628	174380	165700	158320	0.21053	0.204304	0.169806	1.89472	1.80041	1.72022	6.7629e-06	9.25926	Up
P00751	Complement factor B OS=Homo sapiens OX=9606 GN=CFB PE=1 SV=2	CFB	85.532	33	59	21	21	3	3	4	17	15	17	6	5	5	18	18	18	6	5	5	18	18	18	59336	56262	56401	592560	518030	530190	0.196392	0.186218	0.186678	1.96128	1.71459	1.75484	9.4729e-07	9.54198	Up
P38571	Lysosomal acid lipase/cholesteryl ester hydrolase OS=Homo sapiens OX=9606 GN=LIPA PE=1 SV=2	LIPA	45.418	35.1	46	10	10	6	4	2	11	11	12	5	4	3	9	9	9	5	4	3	9	9	9	49030	55351	20863	445960	438900	410990	0.20701	0.233697	0.088086	1.88289	1.85308	1.73524	0.00141927	10.3413	Up
O60443	Gasdermin-E OS=Homo sapiens OX=9606 GN=GSDME PE=1 SV=2	GSDME	54.554	22.2	20	8	8	0	1	1	5	8	5	4	2	3	7	8	8	4	2	3	7	8	8	41266	31003	42362	445890	472810	405630	0.172066	0.129272	0.176636	1.85922	1.97146	1.69135	2.34421e-05	11.5473	Up
Q9BY49	Peroxisomal trans-2-enoyl-CoA reductase OS=Homo sapiens OX=9606 GN=PECR PE=1 SV=2	PECR	32.544	54.5	36	12	12	0	0	2	10	12	12	2	2	2	10	11	11	2	2	2	10	11	11	40052	38690	29559	395200	503470	457990	0.16404	0.158462	0.121064	1.61861	2.06205	1.87578	2.89413e-05	12.5313	Up
Q8TAX9	Gasdermin-B OS=Homo sapiens OX=9606 GN=GSDMB PE=1 SV=2	GSDMB	46.786	47.4	97	18	18	9	7	7	24	22	28	9	8	6	17	18	17	9	8	6	17	18	17	128450	133210	111770	1722900	1789200	1645200	0.139349	0.144513	0.121253	1.86908	1.94101	1.78479	1.49138e-06	13.8122	Up
O14879	Interferon-induced protein with tetratricopeptide repeats 3 OS=Homo sapiens OX=9606 GN=IFIT3 PE=1 SV=1	IFIT3	55.984	46.1	68	16	16	2	3	4	21	19	19	4	5	6	16	15	15	4	5	6	16	15	15	38564	42734	47706	726200	642310	618560	0.109346	0.12117	0.135267	2.0591	1.82123	1.75389	3.98713e-06	15.4083	Up
Q53GL7	Protein mono-ADP-ribosyltransferase PARP10 OS=Homo sapiens OX=9606 GN=PARP10 PE=1 SV=2	PARP10	110	26.1	34	16	16	1	0	0	11	10	12	2	3	2	13	13	15	2	3	2	13	13	15	3403.8	5509.9	15614	129330	124390	146420	0.048091	0.077848	0.220605	1.82726	1.75747	2.06872	0.00268692	16.3132	Up
Q5EBM0	UMP-CMP kinase 2, mitochondrial OS=Homo sapiens OX=9606 GN=CMPK2 PE=1 SV=3	CMPK2	49.447	55.2	52	16	16	1	3	2	16	17	13	5	5	4	13	15	14	5	5	4	13	15	14	20944	21655	11159	409790	252360	255470	0.129367	0.133758	0.068927	2.53119	1.55878	1.57798	0.000442452	17.0648	Up
P46821	Microtubule-associated protein 1B OS=Homo sapiens OX=9606 GN=MAP1B PE=1 SV=2	MAP1B	270.63	22.2	87	34	33	2	3	1	27	30	24	6	6	3	31	32	28	6	6	2	30	31	27	9883.7	8623.5	9849.9	219840	287020	166240	0.084541	0.073762	0.084252	1.88043	2.45506	1.42195	4.35401e-05	23.753	Up
P01024	Complement C3 OS=Homo sapiens OX=9606 GN=C3 PE=1 SV=2	C3	187.15	28.9	80	37	30	0	2	0	27	25	26	9	9	7	36	35	34	6	5	2	30	28	28	28886	28121	22117	679430	510590	700250	0.088005	0.085674	0.067382	2.06997	1.55557	2.1334	1.76335e-05	23.8663	Up
P01011	Alpha-1-antichymotrypsin OS=Homo sapiens OX=9606 GN=SERPINA3 PE=1 SV=2	SERPINA3	47.65	42.6	53	14	14	3	2	1	15	16	16	4	3	1	14	14	14	4	3	1	14	14	14	76738	40746	0	1443500	1392600	1444200	0.087246	0.046326		1.64117	1.5833	1.64196	0.000841414	24.2718	Up
P52630	Signal transducer and activator of transcription 2 OS=Homo sapiens OX=9606 GN=STAT2 PE=1 SV=1	STAT2	97.915	32.8	69	23	23	3	3	4	19	23	17	3	4	4	22	22	22	3	4	4	22	22	22	5756	13684	12148	310590	370370	274960	0.034973	0.083143	0.07381	1.88711	2.25033	1.67063	0.000259652	30.303	Up
P09914	Interferon-induced protein with tetratricopeptide repeats 1 OS=Homo sapiens OX=9606 GN=IFIT1 PE=1 SV=2	IFIT1	55.36	53.6	96	22	21	1	2	0	33	31	29	5	3	4	22	22	20	4	2	3	21	21	19	17113	16019	26657	1105700	1024900	1613100	0.026996	0.02527	0.042051	1.74424	1.61678	2.54466	4.09413e-05	62.5	Up
P29728	2'-5'-oligoadenylate synthase 2 OS=Homo sapiens OX=9606 GN=OAS2 PE=1 SV=3	OAS2	82.43	38.1	79	26	26	0	1	0	27	26	25	2	3	2	24	24	24	2	3	2	24	24	24	6897.5	9207.2	6860.1	1504600	1412400	150380	0.013392	0.017876	0.013319	2.92123	2.74222	0.291967	0.00414012	133.333	Up
Q16666	Gamma-interferon-inducible protein 16 OS=Homo sapiens OX=9606 GN=IFI16 PE=1 SV=3	IFI16	88.255	36.8	78	25	24	0	0	0	26	26	26	1	5	3	24	23	22	1	5	3	23	22	21	0	3387.5	1615.4	408210	396360	353070		0.014568	0.006947	1.75553	1.70457	1.51839	0.000367312	153.846	Up
P42224	Signal transducer and activator of transcription 1-alpha/beta OS=Homo sapiens OX=9606 GN=STAT1 PE=1 SV=2	STAT1	87.334	58.1	145	38	38	0	0	0	51	48	46	4	4	4	38	37	35	4	4	4	38	37	35	3373.7	1758.3	3064.1	1766600	1598800	1597000	0.004072	0.002122	0.003699	2.13246	1.92991	1.92774	6.21263e-06	588.235	Up
P20591	Interferon-induced GTP-binding protein Mx1 OS=Homo sapiens OX=9606 GN=MX1 PE=1 SV=4	MX1	75.519	64.2	149	35	31	0	0	0	49	51	49	6	5	3	33	34	32	5	4	2	29	30	29	1965.7	3280.2	1438.6	3629800	4243900	1740100	0.001226	0.002046	0.000897	2.2638	2.64679	1.08525	3.7716e-05	1428.57	Up
P20226	TATA-box-binding protein OS=Homo sapiens OX=9606 GN=TBP PE=1 SV=2	TBP	37.698	4.4	2	1	1	0	0	0	1	1	0	0	0	0	1	1	1	0	0	0	1	1	1	0	0	0	0	0	0								#DIV/0!
P20336	Ras-related protein Rab-3A OS=Homo sapiens OX=9606 GN=RAB3A PE=1 SV=1	RAB3A	24.984	15.5	3	2	1	0	0	1	1	1	0	1	2	2	1	1	1	0	1	1	1	1	1	0	0	0	0	0	0								#DIV/0!
P20592	Interferon-induced GTP-binding protein Mx2 OS=Homo sapiens OX=9606 GN=MX2 PE=1 SV=1	MX2	82.088	31.2	34	18	14	0	0	0	11	12	11	1	1	1	17	18	15	0	0	0	13	14	12	0	0	0	281730	238700	215360				1.14868	0.97324	0.878077		#DIV/0!
P20711	Aromatic-L-amino-acid decarboxylase OS=Homo sapiens OX=9606 GN=DDC PE=1 SV=2	DDC	53.926	8.5	5	3	3	1	3	1	0	0	0	2	3	1	0	0	0	2	3	1	0	0	0	24323	56015	0	0	0	0	0.605517	1.39448						#DIV/0!
P20823	Hepatocyte nuclear factor 1-alpha OS=Homo sapiens OX=9606 GN=HNF1A PE=1 SV=2	HNF1A	67.356	6.5	2	3	2	1	1	0	0	0	0	3	3	1	1	1	0	2	2	1	0	0	0	15453	16181	0	0	0	0	0.976987	1.02301						#DIV/0!
P20933	N(4)-(beta-N-acetylglucosaminyl)-L-asparaginase OS=Homo sapiens OX=9606 GN=AGA PE=1 SV=2	AGA	37.208	9.5	6	2	2	0	0	1	2	1	2	1	1	1	1	1	2	1	1	1	1	1	2	0	0	0	0	0	0								#DIV/0!
P20962	Parathymosin OS=Homo sapiens OX=9606 GN=PTMS PE=1 SV=2	PTMS	11.53	22.5	2	2	2	0	0	1	0	1	0	1	0	1	2	1	1	1	0	1	2	1	1	0	0	0	0	0	0								#DIV/0!
P21741	Midkine OS=Homo sapiens OX=9606 GN=MDK PE=1 SV=1	MDK	15.585	11.9	7	2	2	1	1	1	1	2	1	1	1	1	2	2	1	1	1	1	2	2	1	0	0	0	79247	79830	0				0.996335	1.00367			#DIV/0!
P22083	Alpha-(1,3)-fucosyltransferase 4 OS=Homo sapiens OX=9606 GN=FUT4 PE=2 SV=3	FUT4	59.083	5.3	6	2	2	1	1	1	0	2	1	1	1	1	0	2	1	1	1	1	0	2	1	0	0	0	0	0	0								#DIV/0!
P22415	Upstream stimulatory factor 1 OS=Homo sapiens OX=9606 GN=USF1 PE=1 SV=1	USF1	33.538	6.1	1	1	1	0	0	0	0	0	1	0	0	0	1	0	1	0	0	0	1	0	1	0	0	0	0	0	0								#DIV/0!
P22528	Cornifin-B OS=Homo sapiens OX=9606 GN=SPRR1B PE=1 SV=2	SPRR1B	9.8875	60.7	5	4	2	0	1	1	0	1	2	2	3	2	4	4	4	1	1	1	2	2	2	0	0	0	205320	217110	205120				0.981531	1.03789	0.980575		#DIV/0!
P48378	DNA-binding protein RFX2 OS=Homo sapiens OX=9606 GN=RFX2 PE=1 SV=2	RFX2	79.986	1.7	1	1	1	0	1	0	0	0	0	1	1	1	0	0	0	1	1	1	0	0	0	0	0	0	0	0	0								#DIV/0!
P23378	Glycine dehydrogenase (decarboxylating), mitochondrial OS=Homo sapiens OX=9606 GN=GLDC PE=1 SV=2	GLDC	112.73	7.5	6	4	4	1	2	2	0	1	0	3	2	3	0	1	1	3	2	3	0	1	1	10542	11604	9891.9	0	0	0	0.987143	1.08659	0.926269					#DIV/0!
P23443	Ribosomal protein S6 kinase beta-1 OS=Homo sapiens OX=9606 GN=RPS6KB1 PE=1 SV=2	RPS6KB1	59.139	5.3	8	3	2	3	1	1	1	1	1	3	2	3	1	1	1	2	1	2	1	1	1	4207300	5608300	5793700	0	0	0	0.808614	1.07788	1.11351					#DIV/0!
P23511	Nuclear transcription factor Y subunit alpha OS=Homo sapiens OX=9606 GN=NFYA PE=1 SV=2	NFYA	36.876	5.5	5	1	1	1	1	1	0	1	1	1	1	1	1	1	1	1	1	1	1	1	1	0	0	0	0	0	0								#DIV/0!
P23515	Oligodendrocyte-myelin glycoprotein OS=Homo sapiens OX=9606 GN=OMG PE=1 SV=2	OMG	49.607	2.3	5	1	1	1	1	1	0	1	1	1	1	1	0	1	1	1	1	1	0	1	1	0	0	0	0	0	0								#DIV/0!
P23610	40-kDa huntingtin-associated protein OS=Homo sapiens OX=9606 GN=F8A1 PE=1 SV=2	F8A1	39.103	9.4	4	2	2	0	2	0	1	1	0	0	2	0	1	1	0	0	2	0	1	1	0	0	0	0	0	0	0								#DIV/0!
P24385	G1/S-specific cyclin-D1 OS=Homo sapiens OX=9606 GN=CCND1 PE=1 SV=1	CCND1	33.729	4.7	1	1	1	0	0	0	0	1	0	0	0	0	0	1	1	0	0	0	0	1	1	0	0	0	0	0	0								#DIV/0!
P24557	Thromboxane-A synthase OS=Homo sapiens OX=9606 GN=TBXAS1 PE=1 SV=3	TBXAS1	60.518	8.4	8	4	4	0	0	0	3	3	2	0	0	0	4	4	3	0	0	0	4	4	3	0	0	0	16797	19011	20347				0.897356	1.01564	1.08701		#DIV/0!
P25208	Nuclear transcription factor Y subunit beta OS=Homo sapiens OX=9606 GN=NFYB PE=1 SV=2	NFYB	22.831	6.3	5	1	1	1	1	1	1	0	1	1	1	1	1	1	1	1	1	1	1	1	1	0	0	0	0	0	0								#DIV/0!
P25686	DnaJ homolog subfamily B member 2 OS=Homo sapiens OX=9606 GN=DNAJB2 PE=1 SV=3	DNAJB2	35.58	14.2	4	4	3	1	0	0	1	2	0	3	2	1	1	2	0	2	2	1	1	2	0	0	0	0	0	0	0								#DIV/0!
P25774	Cathepsin S OS=Homo sapiens OX=9606 GN=CTSS PE=1 SV=3	CTSS	37.495	39	27	9	9	0	0	0	11	9	7	0	0	0	9	8	8	0	0	0	9	8	8	0	0	0	960390	947300	960960				1.00436	0.990675	1.00496		#DIV/0!
P25942	Tumor necrosis factor receptor superfamily member 5 OS=Homo sapiens OX=9606 GN=CD40 PE=1 SV=1	CD40	30.619	16.6	4	2	2	0	0	0	1	2	1	0	0	0	1	2	1	0	0	0	1	2	1	0	0	0	0	0	0								#DIV/0!
P26045	Tyrosine-protein phosphatase non-receptor type 3 OS=Homo sapiens OX=9606 GN=PTPN3 PE=1 SV=2	PTPN3	103.99	1.3	1	1	1	0	0	0	1	0	0	0	0	1	1	0	0	0	0	1	1	0	0	0	0	0	0	0	0								#DIV/0!
P26232	Catenin alpha-2 OS=Homo sapiens OX=9606 GN=CTNNA2 PE=1 SV=5	CTNNA2	105.31	16.1	8	14	1	0	2	1	1	2	2	13	14	12	13	13	13	0	1	1	1	1	1	0	0	0	0	0	0								#DIV/0!
P26374	Rab proteins geranylgeranyltransferase component A 2 OS=Homo sapiens OX=9606 GN=CHML PE=1 SV=2	CHML	74.071	7.9	4	4	2	1	1	2	0	0	0	3	3	3	2	2	1	2	2	2	0	0	0	17061	18679	14079	0	0	0	1.02738	1.12481	0.847809					#DIV/0!
P26572	Alpha-1,3-mannosyl-glycoprotein 2-beta-N-acetylglucosaminyltransferase OS=Homo sapiens OX=9606 GN=MGAT1 PE=1 SV=2	MGAT1	50.878	9	10	3	3	3	2	3	0	1	1	3	3	3	1	1	1	3	3	3	1	1	1	48108	49520	38009	0	0	0	1.06405	1.09528	0.840678					#DIV/0!
P27540	Aryl hydrocarbon receptor nuclear translocator OS=Homo sapiens OX=9606 GN=ARNT PE=1 SV=1	ARNT	86.636	3.4	4	2	2	1	2	1	0	0	0	1	2	1	0	0	0	1	2	1	0	0	0	0	0	0	0	0	0								#DIV/0!
P27701	CD82 antigen OS=Homo sapiens OX=9606 GN=CD82 PE=1 SV=1	CD82	29.625	5.2	8	2	2	1	1	0	2	2	2	1	1	0	2	2	2	1	1	0	2	2	2	0	0	0	53285	38636	38827				1.22262	0.886499	0.890882		#DIV/0!
P29466	Caspase-1 OS=Homo sapiens OX=9606 GN=CASP1 PE=1 SV=1	CASP1	45.158	11.6	10	5	5	0	0	0	3	4	3	1	0	0	3	5	4	1	0	0	3	5	4	0	0	0	753180	703160	711360				1.04237	0.973142	0.98449		#DIV/0!
P29508	Serpin B3 OS=Homo sapiens OX=9606 GN=SERPINB3 PE=1 SV=2	SERPINB3	44.564	17.7	12	6	2	1	0	0	4	4	3	1	2	0	5	5	4	0	1	0	2	2	2	0	0	0	50795	45597	52530				1.02325	0.918541	1.05821		#DIV/0!
P30408	Transmembrane 4 L6 family member 1 OS=Homo sapiens OX=9606 GN=TM4SF1 PE=1 SV=1	TM4SF1	21.632	4.5	4	1	1	1	1	0	0	1	1	1	1	0	1	1	1	1	1	0	1	1	1	0	0	0	0	0	0								#DIV/0!
P30511	HLA class I histocompatibility antigen, alpha chain F OS=Homo sapiens OX=9606 GN=HLA-F PE=1 SV=3	HLA-F	39.061	13.6	6	4	3	0	0	0	2	3	1	1	1	1	3	4	3	1	1	1	2	3	2	0	0	0	105920	98999	105400				1.02398	0.95707	1.01895		#DIV/0!
P30530	Tyrosine-protein kinase receptor UFO OS=Homo sapiens OX=9606 GN=AXL PE=1 SV=4	AXL	98.336	9.7	15	6	6	5	4	5	0	0	1	6	6	6	0	1	1	6	6	6	0	1	1	81479	98099	91364	0	0	0	0.902175	1.0862	1.01163					#DIV/0!
P32320	Cytidine deaminase OS=Homo sapiens OX=9606 GN=CDA PE=1 SV=2	CDA	16.185	25.3	8	2	2	1	1	1	1	2	2	1	1	1	2	2	2	1	1	1	2	2	2	0	0	0	105110	108500	102830				0.996492	1.02863	0.974877		#DIV/0!
P32519	ETS-related transcription factor Elf-1 OS=Homo sapiens OX=9606 GN=ELF1 PE=1 SV=2	ELF1	67.497	8.6	4	3	3	1	1	1	0	1	0	2	1	1	2	1	1	2	1	1	2	1	1	0	0	0	0	0	0								#DIV/0!
P32856	Syntaxin-2 OS=Homo sapiens OX=9606 GN=STX2 PE=1 SV=3	STX2	33.341	14.9	4	3	3	3	1	0	0	0	0	3	2	2	0	0	0	3	2	2	0	0	0	31746	30890	29953	0	0	0	1.02861	1.00087	0.970515					#DIV/0!
P33241	Lymphocyte-specific protein 1 OS=Homo sapiens OX=9606 GN=LSP1 PE=1 SV=1	LSP1	37.191	3.5	4	1	1	0	1	1	1	0	1	1	1	1	1	1	1	1	1	1	1	1	1	0	0	0	0	0	0								#DIV/0!
P33947	ER lumen protein-retaining receptor 2 OS=Homo sapiens OX=9606 GN=KDELR2 PE=1 SV=1	KDELR2	24.422	15.6	7	3	2	1	1	2	1	1	1	3	2	3	2	2	2	2	1	2	1	1	1	27385	0	27094	0	0	0	1.00534		0.994658					#DIV/0!
P34931	Heat shock 70 kDa protein 1-like OS=Homo sapiens OX=9606 GN=HSPA1L PE=1 SV=2	HSPA1L	70.374	27.6	1	16	1	0	0	0	1	0	0	15	15	15	15	13	13	0	0	0	1	1	1	0	0	0	0	0	0								#DIV/0!
P35227	Polycomb group RING finger protein 2 OS=Homo sapiens OX=9606 GN=PCGF2 PE=1 SV=1	PCGF2	37.788	5.5	10	2	2	0	1	1	3	3	2	0	1	1	2	2	2	0	1	1	2	2	2	0	0	0	31345	28315	26724				1.08857	0.983342	0.928089		#DIV/0!
P35354	Prostaglandin G/H synthase 2 OS=Homo sapiens OX=9606 GN=PTGS2 PE=1 SV=2	PTGS2	68.995	16.2	22	8	8	1	1	0	7	7	6	1	1	0	7	8	8	1	1	0	7	8	8	0	0	0	46911	44521	50437				0.991993	0.941453	1.06655		#DIV/0!
P35443	Thrombospondin-4 OS=Homo sapiens OX=9606 GN=THBS4 PE=1 SV=2	THBS4	105.87	3.4	1	2	1	0	0	0	0	0	1	0	0	0	1	1	2	0	0	0	0	0	1	0	0	0	0	0	0								#DIV/0!
P35568	Insulin receptor substrate 1 OS=Homo sapiens OX=9606 GN=IRS1 PE=1 SV=1	IRS1	131.59	1.1	1	1	1	0	0	0	0	1	0	0	0	0	1	1	1	0	0	0	1	1	1	0	0	0	0	0	0								#DIV/0!
P35609	Alpha-actinin-2 OS=Homo sapiens OX=9606 GN=ACTN2 PE=1 SV=1	ACTN2	103.85	21.7	2	22	2	1	0	0	0	1	0	22	20	20	16	17	16	2	1	1	0	1	1	0	0	0	0	0	0								#DIV/0!
P35749	Myosin-11 OS=Homo sapiens OX=9606 GN=MYH11 PE=1 SV=3	MYH11	227.34	11.8	3	24	2	0	1	1	0	1	0	20	20	21	17	17	19	1	1	2	1	1	1	0	0	0	0	0	0								#DIV/0!
P36406	E3 ubiquitin-protein ligase TRIM23 OS=Homo sapiens OX=9606 GN=TRIM23 PE=1 SV=1	TRIM23	64.066	5.6	8	2	2	2	1	1	1	2	1	2	2	1	1	1	1	2	2	1	1	1	1	826060	792800	0	0	0	0	1.02055	0.979455						#DIV/0!
P37173	TGF-beta receptor type-2 OS=Homo sapiens OX=9606 GN=TGFBR2 PE=1 SV=2	TGFBR2	64.567	7.8	5	4	4	1	2	0	0	1	1	3	4	3	2	1	2	3	4	3	2	1	2	30900	27504	36485	0	0	0	0.976931	0.869563	1.15351					#DIV/0!
P37287	Phosphatidylinositol N-acetylglucosaminyltransferase subunit A OS=Homo sapiens OX=9606 GN=PIGA PE=1 SV=1	PIGA	54.126	2.3	3	1	1	0	0	0	1	1	1	0	0	0	1	1	1	0	0	0	1	1	1	0	0	0	0	0	0								#DIV/0!
P37840	Alpha-synuclein OS=Homo sapiens OX=9606 GN=SNCA PE=1 SV=1	SNCA	14.46	25	15	3	3	1	1	1	4	4	4	1	1	1	3	3	3	1	1	1	3	3	3	0	0	0	386560	361640	389660				1.01918	0.953474	1.02735		#DIV/0!
P38435	Vitamin K-dependent gamma-carboxylase OS=Homo sapiens OX=9606 GN=GGCX PE=1 SV=2	GGCX	87.56	8.3	11	5	5	1	4	3	1	1	1	3	5	3	1	1	1	3	5	3	1	1	1	34847	41238	54240	0	0	0	0.802156	0.949273	1.24857					#DIV/0!
P38935	DNA-binding protein SMUBP-2 OS=Homo sapiens OX=9606 GN=IGHMBP2 PE=1 SV=3	IGHMBP2	109.15	5.9	8	3	3	1	0	2	3	1	1	1	0	2	2	2	1	1	0	2	2	2	1	0	0	0	34525	50559	0				0.811551	1.18845			#DIV/0!
P39060	Collagen alpha-1(XVIII) chain OS=Homo sapiens OX=9606 GN=COL18A1 PE=1 SV=5	COL18A1	178.19	5.1	14	5	5	3	3	2	1	3	2	3	3	2	3	3	3	3	3	2	3	3	3	57800	66211	58197	0	0	0	0.95166	1.09014	0.958196					#DIV/0!
P39210	Protein Mpv17 OS=Homo sapiens OX=9606 GN=MPV17 PE=1 SV=1	MPV17	19.733	11.9	1	1	1	0	0	0	1	0	0	0	0	0	1	0	0	0	0	0	1	0	0	0	0	0	0	0	0								#DIV/0!
P39880	Homeobox protein cut-like 1 OS=Homo sapiens OX=9606 GN=CUX1 PE=1 SV=3	CUX1	164.19	7.7	2	7	1	1	1	0	0	0	0	2	3	2	4	4	3	1	1	0	0	0	0	0	0	0	0	0	0								#DIV/0!
P40199	Carcinoembryonic antigen-related cell adhesion molecule 6 OS=Homo sapiens OX=9606 GN=CEACAM6 PE=1 SV=3	CEACAM6	37.194	15.4	7	3	2	0	0	0	2	2	3	0	0	0	3	3	3	0	0	0	2	2	2	0	0	0	385240	387580	388830				0.994895	1.00094	1.00417		#DIV/0!
P40305	Interferon alpha-inducible protein 27, mitochondrial OS=Homo sapiens OX=9606 GN=IFI27 PE=1 SV=4	IFI27	11.542	13.1	3	1	1	0	0	0	1	1	1	0	0	0	1	1	1	0	0	0	1	1	1	0	0	0	0	0	0								#DIV/0!
P40337	von Hippel-Lindau disease tumor suppressor OS=Homo sapiens OX=9606 GN=VHL PE=1 SV=2	VHL	24.152	9.9	9	2	2	1	1	1	2	2	2	1	1	1	2	2	2	1	1	1	2	2	2	0	0	0	16608	22732	21213				0.822816	1.12622	1.05096		#DIV/0!
P41134	DNA-binding protein inhibitor ID-1 OS=Homo sapiens OX=9606 GN=ID1 PE=1 SV=3	ID1	16.132	11.6	3	1	1	1	1	1	0	0	0	1	1	1	0	0	0	1	1	1	0	0	0	0	0	0	0	0	0								#DIV/0!
P41226	Ubiquitin-like modifier-activating enzyme 7 OS=Homo sapiens OX=9606 GN=UBA7 PE=1 SV=2	UBA7	111.69	11.2	11	8	8	0	1	0	6	2	2	2	1	2	6	4	3	2	1	2	6	4	3	0	0	0	50002	43914	44773				1.0816	0.94991	0.968491		#DIV/0!
Q14541	Hepatocyte nuclear factor 4-gamma OS=Homo sapiens OX=9606 GN=HNF4G PE=1 SV=3	HNF4G	45.876	3.2	2	1	1	1	1	0	0	0	0	1	1	1	0	0	0	1	1	1	0	0	0	0	0	0	0	0	0								#DIV/0!
P42568	Protein AF-9 OS=Homo sapiens OX=9606 GN=MLLT3 PE=1 SV=2	MLLT3	63.351	4.6	6	2	2	2	2	1	0	0	1	2	2	1	0	0	1	2	2	1	0	0	1	37479	47452	0	0	0	0	0.882575	1.11742						#DIV/0!
P42575	Caspase-2 OS=Homo sapiens OX=9606 GN=CASP2 PE=1 SV=2	CASP2	50.685	6.2	2	2	2	0	1	0	1	0	0	1	1	1	1	0	1	1	1	1	1	0	1	0	0	0	0	0	0								#DIV/0!
P42898	Methylenetetrahydrofolate reductase OS=Homo sapiens OX=9606 GN=MTHFR PE=1 SV=3	MTHFR	74.596	4.6	6	2	2	0	0	0	2	2	2	0	0	0	2	2	2	0	0	0	2	2	2	0	0	0	42972	43504	43273				0.99358	1.00588	1.00054		#DIV/0!
P43005	Excitatory amino acid transporter 3 OS=Homo sapiens OX=9606 GN=SLC1A1 PE=1 SV=2	SLC1A1	57.1	8.6	10	3	3	2	1	1	2	2	2	2	1	2	2	2	2	2	1	2	2	2	2	0	0	0	168740	166030	162030				1.01896	1.0026	0.978442		#DIV/0!
P43250	G protein-coupled receptor kinase 6 OS=Homo sapiens OX=9606 GN=GRK6 PE=1 SV=2	GRK6	65.99	5.2	3	2	2	1	2	0	0	0	0	2	2	0	0	0	0	2	2	0	0	0	0	14806	18930	0	0	0	0	0.877757	1.12224						#DIV/0!
P43353	Aldehyde dehydrogenase family 3 member B1 OS=Homo sapiens OX=9606 GN=ALDH3B1 PE=1 SV=1	ALDH3B1	51.839	21.2	14	8	7	2	1	0	4	3	4	4	2	1	7	4	6	3	1	0	6	3	5	0	0	0	63525	62316	62791				1.0103	0.991073	0.998627		#DIV/0!
P45877	Peptidyl-prolyl cis-trans isomerase C OS=Homo sapiens OX=9606 GN=PPIC PE=1 SV=1	PPIC	22.763	13.2	9	3	3	1	0	0	3	2	3	1	1	1	3	3	3	1	1	1	3	3	3	0	0	0	374050	385440	439550				0.935874	0.964371	1.09976		#DIV/0!
P45983	Mitogen-activated protein kinase 8 OS=Homo sapiens OX=9606 GN=MAPK8 PE=1 SV=2	MAPK8	48.295	14.3	4	5	1	1	1	1	1	0	0	3	3	3	4	4	4	0	0	0	1	1	1	0	0	0	0	0	0								#DIV/0!
P46527	Cyclin-dependent kinase inhibitor 1B OS=Homo sapiens OX=9606 GN=CDKN1B PE=1 SV=1	CDKN1B	22.073	9.1	4	1	1	0	1	0	1	1	1	0	1	0	1	1	1	0	1	0	1	1	1	0	0	0	0	0	0								#DIV/0!
P47736	Rap1 GTPase-activating protein 1 OS=Homo sapiens OX=9606 GN=RAP1GAP PE=1 SV=2	RAP1GAP	73.361	9.7	8	4	4	2	3	1	1	1	0	3	3	2	1	2	1	3	3	2	1	2	1	44309	47922	26185	0	0	0	1.12254	1.21408	0.663382					#DIV/0!
P47989	Xanthine dehydrogenase/oxidase OS=Homo sapiens OX=9606 GN=XDH PE=1 SV=4	XDH	146.42	5.1	10	5	5	0	0	0	3	5	2	0	1	0	4	5	3	0	1	0	4	5	3	0	0	0	69589	63451	58521				1.08982	0.993694	0.916486		#DIV/0!
P48230	Transmembrane 4 L6 family member 4 OS=Homo sapiens OX=9606 GN=TM4SF4 PE=1 SV=1	TM4SF4	21.396	11.4	2	2	2	0	1	1	0	0	0	1	2	2	0	0	0	1	2	2	0	0	0	0	35784	10106	0	0	0		1.55956	0.440445					#DIV/0!
P48382	DNA-binding protein RFX5 OS=Homo sapiens OX=9606 GN=RFX5 PE=1 SV=1	RFX5	65.322	6.8	3	3	3	0	0	0	1	2	0	0	0	0	2	3	0	0	0	0	2	3	0	0	0	0	13973	11650	0				1.09066	0.909339			#DIV/0!
P48553	Trafficking protein particle complex subunit 10 OS=Homo sapiens OX=9606 GN=TRAPPC10 PE=1 SV=2	TRAPPC10	142.19	2.1	1	1	1	0	1	0	0	0	0	1	1	1	0	0	0	1	1	1	0	0	0	0	0	0	0	0	0								#DIV/0!
P48745	CCN family member 3 OS=Homo sapiens OX=9606 GN=CCN3 PE=1 SV=1	CCN3	39.162	8.1	4	2	2	0	0	0	2	0	2	0	0	0	2	1	2	0	0	0	2	1	2	0	0	0	10678	0	12153				0.935395		1.06461		#DIV/0!
P49069	Calcium signal-modulating cyclophilin ligand OS=Homo sapiens OX=9606 GN=CAMLG PE=1 SV=1	CAMLG	32.952	7.4	5	1	1	1	0	1	1	1	1	1	1	1	1	1	1	1	1	1	1	1	1	0	0	0	0	0	0								#DIV/0!
P49137	MAP kinase-activated protein kinase 2 OS=Homo sapiens OX=9606 GN=MAPKAPK2 PE=1 SV=1	MAPKAPK2	45.567	12.2	6	4	2	1	0	1	1	2	1	1	1	1	2	3	3	1	1	1	1	2	1	0	0	0	0	0	0								#DIV/0!
P49184	Deoxyribonuclease-1-like 1 OS=Homo sapiens OX=9606 GN=DNASE1L1 PE=1 SV=1	DNASE1L1	33.892	5.6	2	1	1	1	1	0	0	0	0	1	1	1	0	0	0	1	1	1	0	0	0	0	0	0	0	0	0								#DIV/0!
P49366	Deoxyhypusine synthase OS=Homo sapiens OX=9606 GN=DHPS PE=1 SV=1	DHPS	40.97	24.1	9	5	5	1	3	2	1	1	1	3	4	3	1	1	1	3	4	3	1	1	1	69908	83689	64569	0	0	0	0.961305	1.15081	0.887888					#DIV/0!
P49447	Cytochrome b561 OS=Homo sapiens OX=9606 GN=CYB561 PE=1 SV=2	CYB561	27.559	10	5	2	2	2	0	1	0	1	1	2	0	1	0	1	1	2	0	1	0	1	1	0	0	0	0	0	0								#DIV/0!
P49454	Centromere protein F OS=Homo sapiens OX=9606 GN=CENPF PE=1 SV=3	CENPF	357.52	4.2	15	10	10	4	4	5	0	1	1	8	9	8	0	1	1	8	9	8	0	1	1	177600	179960	224640	0	0	0	0.915149	0.92731	1.15754					#DIV/0!
P49459	Ubiquitin-conjugating enzyme E2 A OS=Homo sapiens OX=9606 GN=UBE2A PE=1 SV=2	UBE2A	17.315	30.9	14	3	2	3	3	3	2	1	2	2	2	2	2	2	2	1	1	1	2	2	2	139680	138580	122740	0	0	0	1.04499	1.03676	0.918254					#DIV/0!
P49593	Protein phosphatase 1F OS=Homo sapiens OX=9606 GN=PPM1F PE=1 SV=3	PPM1F	49.83	17.6	11	5	5	2	1	2	2	1	3	3	3	2	2	3	3	3	3	2	2	3	3	0	0	0	33743	33936	33078				1.00469	1.01043	0.984884		#DIV/0!
P49642	DNA primase small subunit OS=Homo sapiens OX=9606 GN=PRIM1 PE=1 SV=1	PRIM1	49.901	37.9	32	11	10	9	13	10	0	0	0	11	10	10	0	0	0	10	10	10	0	0	0	114270	127090	120920	0	0	0	0.946257	1.05242	1.00133					#DIV/0!
P49754	Vacuolar protein sorting-associated protein 41 homolog OS=Homo sapiens OX=9606 GN=VPS41 PE=1 SV=3	VPS41	98.565	10.5	8	7	7	2	3	1	1	0	1	4	5	4	1	0	1	4	5	4	1	0	1	19908	22750	16272	0	0	0	1.01347	1.15815	0.828373					#DIV/0!
P49761	Dual specificity protein kinase CLK3 OS=Homo sapiens OX=9606 GN=CLK3 PE=1 SV=3	CLK3	73.514	4.1	4	2	2	1	1	0	1	0	1	1	1	0	1	1	1	1	1	0	1	1	1	0	0	0	0	0	0								#DIV/0!
P49768	Presenilin-1 OS=Homo sapiens OX=9606 GN=PSEN1 PE=1 SV=1	PSEN1	52.667	12.2	12	3	3	1	1	1	3	3	3	1	1	1	3	3	3	1	1	1	3	3	3	0	0	0	165630	156060	166300				1.01824	0.959405	1.02236		#DIV/0!
P49788	Retinoic acid receptor responder protein 1 OS=Homo sapiens OX=9606 GN=RARRES1 PE=1 SV=2	RARRES1	33.285	24.8	28	8	8	1	1	0	8	9	9	1	1	2	7	7	7	1	1	2	7	7	7	0	0	0	352720	325960	370820				1.00825	0.931758	1.05999		#DIV/0!
P49789	Bis(5'-adenosyl)-triphosphatase OS=Homo sapiens OX=9606 GN=FHIT PE=1 SV=3	FHIT	16.858	21.1	6	2	2	1	1	2	2	0	0	2	1	2	2	1	1	2	1	2	2	1	1	15746	0	23179	0	0	0	0.809043		1.19096					#DIV/0!
P49796	Regulator of G-protein signaling 3 OS=Homo sapiens OX=9606 GN=RGS3 PE=1 SV=2	RGS3	132.33	1.5	2	1	1	0	1	0	0	1	0	1	1	0	0	1	0	1	1	0	0	1	0	0	0	0	0	0	0								#DIV/0!
P49815	Tuberin OS=Homo sapiens OX=9606 GN=TSC2 PE=1 SV=2	TSC2	200.61	3.7	7	4	4	0	0	1	2	3	1	1	1	1	2	4	2	1	1	1	2	4	2	0	0	0	291050	273260	275070				1.04023	0.976649	0.983118		#DIV/0!
P50151	Guanine nucleotide-binding protein G(I)/G(S)/G(O) subunit gamma-10 OS=Homo sapiens OX=9606 GN=GNG10 PE=1 SV=1	GNG10	7.2053	26.5	4	1	1	1	1	1	1	0	0	1	1	1	1	0	0	1	1	1	1	0	0	0	0	0	0	0	0								#DIV/0!
P50221	Homeobox protein MOX-1 OS=Homo sapiens OX=9606 GN=MEOX1 PE=1 SV=1	MEOX1	27.997	5.5	3	1	1	1	1	1	0	0	0	1	1	1	0	0	0	1	1	1	0	0	0	0	0	0	0	0	0								#DIV/0!
P50336	Protoporphyrinogen oxidase OS=Homo sapiens OX=9606 GN=PPOX PE=1 SV=1	PPOX	50.765	17.4	13	7	7	1	1	0	3	5	3	2	2	1	3	5	4	2	2	1	3	5	4	0	0	0	40228	38472	38339				1.03114	0.986133	0.982724		#DIV/0!
P50895	Basal cell adhesion molecule OS=Homo sapiens OX=9606 GN=BCAM PE=1 SV=2	BCAM	67.404	15.4	10	6	6	5	4	1	0	0	0	5	5	3	0	0	0	5	5	3	0	0	0	28054	26438	23331	0	0	0	1.08145	1.01916	0.899387					#DIV/0!
P50993	Sodium/potassium-transporting ATPase subunit alpha-2 OS=Homo sapiens OX=9606 GN=ATP1A2 PE=1 SV=1	ATP1A2	112.26	19	0	16	0	0	0	0	0	0	0	14	13	14	15	14	14	0	0	0	0	0	0	0	0	0	0	0	0								#DIV/0!
P51397	Death-associated protein 1 OS=Homo sapiens OX=9606 GN=DAP PE=1 SV=3	DAP	11.164	22.5	2	1	1	0	1	1	0	0	0	0	1	1	0	0	0	0	1	1	0	0	0	0	0	0	0	0	0								#DIV/0!
P51589	Cytochrome P450 2J2 OS=Homo sapiens OX=9606 GN=CYP2J2 PE=1 SV=2	CYP2J2	57.61	7.4	2	3	2	0	0	0	1	0	1	1	1	0	2	2	2	0	0	0	2	1	1	0	0	0	0	0	0								#DIV/0!
P51636	Caveolin-2 OS=Homo sapiens OX=9606 GN=CAV2 PE=1 SV=2	CAV2	18.291	34	9	3	3	2	3	3	0	0	1	2	3	3	1	1	1	2	3	3	1	1	1	99020	93755	98208	0	0	0	1.02088	0.966603	1.01251					#DIV/0!
P51687	Sulfite oxidase, mitochondrial OS=Homo sapiens OX=9606 GN=SUOX PE=1 SV=2	SUOX	60.282	7.2	9	3	3	1	1	0	2	3	2	1	1	0	2	3	3	1	1	0	2	3	3	0	0	0	25294	22804	22834				1.06978	0.964473	0.965742		#DIV/0!
P51688	N-sulphoglucosamine sulphohydrolase OS=Homo sapiens OX=9606 GN=SGSH PE=1 SV=1	SGSH	56.695	4.2	3	1	1	0	0	0	1	1	1	0	0	0	1	1	1	0	0	0	1	1	1	0	0	0	0	0	0								#DIV/0!
P51788	Chloride channel protein 2 OS=Homo sapiens OX=9606 GN=CLCN2 PE=1 SV=2	CLCN2	98.534	3.5	2	2	1	1	1	0	0	0	0	1	1	1	0	0	0	1	1	0	0	0	0	0	0	0	0	0	0								#DIV/0!
P51857	Aldo-keto reductase family 1 member D1 OS=Homo sapiens OX=9606 GN=AKR1D1 PE=1 SV=1	AKR1D1	37.376	2.8	6	1	1	1	1	1	1	1	1	1	1	1	1	1	1	1	1	1	1	1	1	0	0	0	0	0	0								#DIV/0!
Q9H1A7	DNA-directed RNA polymerase II subunit RPB11-b2 OS=Homo sapiens OX=9606 GN=POLR2J3 PE=1 SV=1	POLR2J3	13.092	21.7	9	3	3	1	3	2	1	1	1	1	3	3	1	1	1	1	3	3	1	1	1	0	60385	71852	0	0	0		0.913284	1.08672					#DIV/0!
P52566	Rho GDP-dissociation inhibitor 2 OS=Homo sapiens OX=9606 GN=ARHGDIB PE=1 SV=3	ARHGDIB	22.988	33.3	9	5	5	0	0	1	2	3	3	1	1	2	4	4	3	1	1	2	4	4	3	0	0	0	153770	156890	143480				1.01579	1.0364	0.947813		#DIV/0!
P52655	Transcription initiation factor IIA subunit 1 OS=Homo sapiens OX=9606 GN=GTF2A1 PE=1 SV=1	GTF2A1	41.513	2.9	3	1	1	1	1	1	0	0	0	1	1	1	0	0	0	1	1	1	0	0	0	0	0	0	0	0	0								#DIV/0!
P52756	RNA-binding protein 5 OS=Homo sapiens OX=9606 GN=RBM5 PE=1 SV=2	RBM5	92.153	3.2	4	2	2	0	1	1	1	1	0	2	2	2	1	1	1	2	2	2	1	1	1	0	47712	29545	0	0	0		1.23515	0.76485					#DIV/0!
P52895	Aldo-keto reductase family 1 member C2 OS=Homo sapiens OX=9606 GN=AKR1C2 PE=1 SV=3	AKR1C2	36.735	53.6	9	14	3	2	2	2	1	1	1	14	14	12	9	10	10	3	3	2	1	1	1	85937	76091	60515	0	0	0	1.15848	1.02575	0.815775					#DIV/0!
P53675	Clathrin heavy chain 2 OS=Homo sapiens OX=9606 GN=CLTCL1 PE=1 SV=2	CLTCL1	187.03	12.2	7	23	2	1	1	1	1	2	1	19	18	20	21	21	21	1	1	1	2	2	2	0	0	0	466970	329160	372200				1.19907	0.845206	0.955723		#DIV/0!
P53677	AP-3 complex subunit mu-2 OS=Homo sapiens OX=9606 GN=AP3M2 PE=1 SV=1	AP3M2	46.977	9.3	2	4	1	1	1	0	0	0	0	3	3	3	2	2	1	1	1	1	0	0	0	0	0	0	0	0	0								#DIV/0!
P53801	Pituitary tumor-transforming gene 1 protein-interacting protein OS=Homo sapiens OX=9606 GN=PTTG1IP PE=1 SV=1	PTTG1IP	20.324	16.1	4	2	2	0	0	1	1	1	1	0	0	1	1	2	1	0	0	1	1	2	1	0	0	0	0	0	0								#DIV/0!
P53814	Smoothelin OS=Homo sapiens OX=9606 GN=SMTN PE=1 SV=7	SMTN	99.058	6.8	4	3	3	0	1	1	0	0	2	1	1	1	0	0	2	1	1	1	0	0	2	0	0	0	0	0	0								#DIV/0!
P54132	Bloom syndrome protein OS=Homo sapiens OX=9606 GN=BLM PE=1 SV=1	BLM	159	7	12	6	6	3	3	5	1	0	0	4	5	5	1	0	0	4	5	5	1	0	0	31064	26919	21158	0	0	0	1.17754	1.02042	0.802037					#DIV/0!
P54252	Ataxin-3 OS=Homo sapiens OX=9606 GN=ATXN3 PE=1 SV=5	ATXN3	41.25	15	10	4	3	3	2	3	1	0	1	3	4	3	1	2	1	3	3	3	1	1	1	70027	72809	55209	0	0	0	1.06077	1.10292	0.83631					#DIV/0!
P54277	PMS1 protein homolog 1 OS=Homo sapiens OX=9606 GN=PMS1 PE=1 SV=1	PMS1	105.83	1.7	1	1	1	1	0	0	0	0	0	1	0	0	0	0	0	1	0	0	0	0	0	0	0	0	0	0	0								#DIV/0!
P54652	Heat shock-related 70 kDa protein 2 OS=Homo sapiens OX=9606 GN=HSPA2 PE=1 SV=1	HSPA2	70.02	21.1	17	12	5	2	3	3	3	3	3	10	10	10	10	9	10	3	3	3	3	3	3	0	0	0	34317	35622	30302				1.02703	1.06609	0.906874		#DIV/0!
P54760	Ephrin type-B receptor 4 OS=Homo sapiens OX=9606 GN=EPHB4 PE=1 SV=2	EPHB4	108.27	4.4	6	3	2	0	2	1	1	1	1	1	2	1	2	2	2	1	2	1	1	1	1	0	0	0	0	0	0								#DIV/0!
P54855	UDP-glucuronosyltransferase 2B15 OS=Homo sapiens OX=9606 GN=UGT2B15 PE=1 SV=3	UGT2B15	61.036	9.1	13	4	4	3	4	6	0	0	0	3	3	4	0	0	0	3	3	4	0	0	0	88499	85645	96255	0	0	0	0.981871	0.950207	1.06792					#DIV/0!
P55061	Bax inhibitor 1 OS=Homo sapiens OX=9606 GN=TMBIM6 PE=1 SV=2	TMBIM6	26.537	9.3	6	3	3	0	1	0	1	2	2	0	1	0	2	2	3	0	1	0	2	2	3	0	0	0	0	86587	80365					1.03727	0.962732		#DIV/0!
P55198	Protein AF-17 OS=Homo sapiens OX=9606 GN=MLLT6 PE=1 SV=3	MLLT6	112.05	2.8	7	2	2	1	1	0	2	2	1	1	1	0	2	2	1	1	1	0	2	2	1	0	0	0	25332	91174	0				0.434862	1.56514			#DIV/0!
P55854	Small ubiquitin-related modifier 3 OS=Homo sapiens OX=9606 GN=SUMO3 PE=1 SV=2	SUMO3	11.637	20.4	2	2	1	1	0	0	1	0	0	2	2	2	2	1	1	1	1	1	1	0	0	0	0	0	0	0	0								#DIV/0!
P56199	Integrin alpha-1 OS=Homo sapiens OX=9606 GN=ITGA1 PE=1 SV=2	ITGA1	130.85	7	21	7	7	1	1	1	6	5	7	1	1	1	6	6	7	1	1	1	6	6	7	0	0	0	82264	68533	80812				1.06555	0.887699	1.04675		#DIV/0!
P56377	AP-1 complex subunit sigma-2 OS=Homo sapiens OX=9606 GN=AP1S2 PE=1 SV=1	AP1S2	18.615	21	3	3	2	0	0	0	0	1	2	1	1	1	2	2	3	0	0	0	1	1	2	0	0	0	0	0	0								#DIV/0!
P56378	ATP synthase subunit ATP5MPL, mitochondrial OS=Homo sapiens OX=9606 GN=ATP5MPL PE=1 SV=1	ATP5MPL	6.662	20.7	5	1	1	0	0	0	2	2	1	0	0	0	1	1	1	0	0	0	1	1	1	0	0	0	692410	757200	460410				1.08754	1.18931	0.723149		#DIV/0!
Q5VTU8	ATP synthase subunit epsilon-like protein, mitochondrial OS=Homo sapiens OX=9606 GN=ATP5F1EP2 PE=1 SV=1	ATP5F1EP2	5.8068	29.4	6	2	2	1	0	2	1	1	1	2	2	2	1	1	1	2	2	2	1	1	1	148600	105790	315410	0	0	0	0.78238	0.556985	1.66064					#DIV/0!
P56962	Syntaxin-17 OS=Homo sapiens OX=9606 GN=STX17 PE=1 SV=2	STX17	33.403	16.2	7	2	2	2	2	1	0	1	1	2	2	1	0	1	1	2	2	1	0	1	1	29309	22119	0	0	0	0	1.13981	0.860193						#DIV/0!
P57076	Cilia- and flagella-associated protein 298 OS=Homo sapiens OX=9606 GN=CFAP298 PE=1 SV=1	CFAP298	33.224	26.9	9	6	6	2	3	3	0	0	1	3	5	3	1	0	1	3	5	3	1	0	1	67905	51307	56753	0	0	0	1.1577	0.874725	0.967573					#DIV/0!
P57721	Poly(rC)-binding protein 3 OS=Homo sapiens OX=9606 GN=PCBP3 PE=1 SV=2	PCBP3	39.465	17.5	7	5	1	1	1	2	1	1	1	5	4	5	4	4	5	1	1	1	1	1	1	0	0	0	0	0	0								#DIV/0!
P57739	Claudin-2 OS=Homo sapiens OX=9606 GN=CLDN2 PE=1 SV=1	CLDN2	24.548	6.5	3	1	1	1	1	1	0	0	0	1	1	1	0	0	0	1	1	1	0	0	0	0	0	0	0	0	0								#DIV/0!
P58511	Small integral membrane protein 11A OS=Homo sapiens OX=9606 GN=SMIM11A PE=1 SV=1	SMIM11A	6.8862	25.9	3	1	1	1	2	0	0	0	0	1	1	1	0	0	0	1	1	1	0	0	0	0	0	0	0	0	0								#DIV/0!
P58557	Endoribonuclease YbeY OS=Homo sapiens OX=9606 GN=YBEY PE=1 SV=2	YBEY	19.298	9.6	1	1	1	0	1	0	0	0	0	1	1	0	0	0	0	1	1	0	0	0	0	0	0	0	0	0	0								#DIV/0!
P60002	Transcription elongation factor 1 homolog OS=Homo sapiens OX=9606 GN=ELOF1 PE=1 SV=1	ELOF1	9.4618	21.7	7	1	1	2	1	1	1	1	1	1	1	1	1	1	1	1	1	1	1	1	1	43707	35374	0	0	0	0	1.10537	0.894627						#DIV/0!
P60520	Gamma-aminobutyric acid receptor-associated protein-like 2 OS=Homo sapiens OX=9606 GN=GABARAPL2 PE=1 SV=1	GABARAPL2	13.667	23.1	6	2	2	1	0	2	1	1	1	1	0	2	1	1	1	1	0	2	1	1	1	0	0	0	0	0	0								#DIV/0!
P60602	Reactive oxygen species modulator 1 OS=Homo sapiens OX=9606 GN=ROMO1 PE=1 SV=1	ROMO1	8.1828	31.6	7	2	2	1	0	0	2	2	2	1	1	1	2	2	2	1	1	1	2	2	2	0	0	0	613000	545110	592490				1.0505	0.934154	1.01535		#DIV/0!
P61165	Transmembrane protein 258 OS=Homo sapiens OX=9606 GN=TMEM258 PE=1 SV=1	TMEM258	9.0788	10.1	9	1	1	2	2	2	1	1	1	1	1	1	1	1	1	1	1	1	1	1	1	276470	236250	288750	0	0	0	1.03486	0.884313	1.08083					#DIV/0!
P61244	Protein max OS=Homo sapiens OX=9606 GN=MAX PE=1 SV=1	MAX	18.275	17.5	6	2	2	1	0	1	1	2	1	1	1	2	2	2	2	1	1	2	2	2	2	0	0	0	0	0	0								#DIV/0!
P61764	Syntaxin-binding protein 1 OS=Homo sapiens OX=9606 GN=STXBP1 PE=1 SV=1	STXBP1	67.568	13.6	10	6	6	1	0	0	3	2	4	1	2	0	4	4	4	1	2	0	4	4	4	0	0	0	28534	32383	31192				0.929355	1.05472	1.01593		#DIV/0!
P62070	Ras-related protein R-Ras2 OS=Homo sapiens OX=9606 GN=RRAS2 PE=1 SV=1	RRAS2	23.399	39.2	11	6	4	2	3	1	1	2	2	3	4	3	3	4	4	2	3	2	1	2	2	119730	93482	83936	0	0	0	1.20879	0.943792	0.847416					#DIV/0!
P62699	Protein yippee-like 5 OS=Homo sapiens OX=9606 GN=YPEL5 PE=1 SV=1	YPEL5	13.841	19.8	7	2	2	1	1	0	1	2	2	1	1	1	2	2	2	1	1	1	2	2	2	0	0	0	23901	28398	32006				0.850519	1.01055	1.13894		#DIV/0!
P62714	Serine/threonine-protein phosphatase 2A catalytic subunit beta isoform OS=Homo sapiens OX=9606 GN=PPP2CB PE=1 SV=1	PPP2CB	35.575	63.1	1	14	1	0	0	0	0	1	0	11	10	12	13	13	13	0	0	0	1	1	1	0	0	0	0	0	0								#DIV/0!
P62745	Rho-related GTP-binding protein RhoB OS=Homo sapiens OX=9606 GN=RHOB PE=1 SV=1	RHOB	22.123	26.5	4	4	2	0	0	0	2	1	1	2	2	2	4	4	4	0	1	0	2	2	2	0	0	0	73804	71500	74384				1.00785	0.976385	1.01577		#DIV/0!
P62875	DNA-directed RNA polymerases I, II, and III subunit RPABC5 OS=Homo sapiens OX=9606 GN=POLR2L PE=1 SV=1	POLR2L	7.645	29.9	8	2	2	2	1	2	1	1	1	2	1	2	1	1	1	2	1	2	1	1	1	89795	0	90232	0	0	0	0.997573		1.00243					#DIV/0!
P63146	Ubiquitin-conjugating enzyme E2 B OS=Homo sapiens OX=9606 GN=UBE2B PE=1 SV=1	UBE2B	17.312	24.3	7	2	1	0	2	1	2	1	1	2	2	2	1	1	1	1	1	1	1	1	1	0	0	0	0	0	0								#DIV/0!
P69849	Nodal modulator 3 OS=Homo sapiens OX=9606 GN=NOMO3 PE=3 SV=2	NOMO3	134.13	42.8	9	38	2	3	1	2	1	1	1	34	34	32	34	35	35	2	2	2	1	1	1	81914	95796	99070	0	0	0	0.88786	1.03833	1.07381					#DIV/0!
P69905	Hemoglobin subunit alpha OS=Homo sapiens OX=9606 GN=HBA1 PE=1 SV=2	HBA1	15.257	31	1	4	1	1	0	0	0	0	0	3	3	4	3	3	3	1	1	1	0	0	0	0	0	0	0	0	0								#DIV/0!
P78329	Cytochrome P450 4F2 OS=Homo sapiens OX=9606 GN=CYP4F2 PE=1 SV=1	CYP4F2	59.853	8.1	3	4	1	0	0	0	1	1	1	3	3	3	2	2	2	0	0	0	1	1	1	0	0	0	0	0	0								#DIV/0!
P78345	Ribonuclease P protein subunit p38 OS=Homo sapiens OX=9606 GN=RPP38 PE=1 SV=2	RPP38	31.834	19.8	12	4	4	2	2	2	3	1	2	2	2	2	3	2	2	2	2	2	3	2	2	0	0	0	65731	64879	68863				0.98857	0.975756	1.03567		#DIV/0!
P78362	SRSF protein kinase 2 OS=Homo sapiens OX=9606 GN=SRPK2 PE=1 SV=3	SRPK2	77.526	9.4	3	5	3	1	2	0	0	0	0	4	5	3	2	2	1	2	3	1	0	0	0	52208	84584	0	0	0	0	0.763319	1.23668						#DIV/0!
P78382	CMP-sialic acid transporter OS=Homo sapiens OX=9606 GN=SLC35A1 PE=1 SV=1	SLC35A1	36.778	4.2	1	1	1	0	0	1	0	0	0	1	1	1	0	0	0	1	1	1	0	0	0	0	0	0	0	0	0								#DIV/0!
P78423	Fractalkine OS=Homo sapiens OX=9606 GN=CX3CL1 PE=1 SV=1	CX3CL1	42.202	4.5	1	1	1	0	0	0	0	0	1	0	0	0	0	0	1	0	0	0	0	0	1	0	0	0	0	0	0								#DIV/0!
P78540	Arginase-2, mitochondrial OS=Homo sapiens OX=9606 GN=ARG2 PE=1 SV=1	ARG2	38.577	9.3	4	2	2	0	0	0	1	1	2	1	0	1	2	2	2	1	0	1	2	2	2	0	0	0	40398	43567	37157				1.00059	1.07909	0.92032		#DIV/0!
P78545	ETS-related transcription factor Elf-3 OS=Homo sapiens OX=9606 GN=ELF3 PE=1 SV=1	ELF3	41.454	20.5	18	6	6	0	1	0	6	5	6	1	1	0	5	5	5	1	1	0	5	5	5	0	0	0	84721	87065	81221				1.00457	1.03236	0.963068		#DIV/0!
P79483	HLA class II histocompatibility antigen, DR beta 3 chain OS=Homo sapiens OX=9606 GN=HLA-DRB3 PE=1 SV=1	HLA-DRB3	29.962	26.3	10	5	1	1	1	0	3	2	3	2	2	2	4	5	5	0	0	0	1	1	1	0	0	0	388820	386220	401990				0.99102	0.984393	1.02459		#DIV/0!
P80162	C-X-C motif chemokine 6 OS=Homo sapiens OX=9606 GN=CXCL6 PE=1 SV=4	CXCL6	11.897	17.5	3	2	1	1	1	0	0	1	0	2	1	2	1	2	1	1	1	1	0	1	0	0	0	0	0	0	0								#DIV/0!
P80404	4-aminobutyrate aminotransferase, mitochondrial OS=Homo sapiens OX=9606 GN=ABAT PE=1 SV=3	ABAT	56.438	25.8	23	10	10	2	2	2	4	7	6	2	2	2	8	8	9	2	2	2	8	8	9	0	0	0	42964	46587	38958				1.00298	1.08756	0.909462		#DIV/0!
P84243	Histone H3.3 OS=Homo sapiens OX=9606 GN=H3-3A PE=1 SV=2	H3-3A	15.328	48.5	1	7	1	1	0	0	0	0	0	6	6	5	6	6	6	1	1	0	0	0	0	0	0	0	0	0	0								#DIV/0!
Q00536	Cyclin-dependent kinase 16 OS=Homo sapiens OX=9606 GN=CDK16 PE=1 SV=1	CDK16	55.715	11.1	11	5	2	1	2	2	2	3	1	2	3	2	4	3	2	1	2	2	1	1	1	0	0	0	32658	39813	33916				0.920921	1.12268	0.956395		#DIV/0!
Q00978	Interferon regulatory factor 9 OS=Homo sapiens OX=9606 GN=IRF9 PE=1 SV=1	IRF9	43.696	12.5	6	3	3	0	0	0	2	2	2	1	1	0	2	2	2	1	1	0	2	2	2	0	0	0	0	118670	105910					1.05682	0.943183		#DIV/0!
Q01196	Runt-related transcription factor 1 OS=Homo sapiens OX=9606 GN=RUNX1 PE=1 SV=3	RUNX1	48.736	3.3	2	1	1	0	0	0	0	1	1	0	1	0	0	1	1	0	1	0	0	1	1	0	0	0	0	0	0								#DIV/0!
Q01484	Ankyrin-2 OS=Homo sapiens OX=9606 GN=ANK2 PE=1 SV=4	ANK2	433.71	0.6	2	2	1	1	0	1	0	0	0	2	2	2	1	1	1	1	1	1	0	0	0	0	0	0	0	0	0								#DIV/0!
Q01628	Interferon-induced transmembrane protein 3 OS=Homo sapiens OX=9606 GN=IFITM3 PE=1 SV=2	IFITM3	14.632	30.8	14	2	2	0	0	0	5	4	5	0	0	0	2	2	2	0	0	0	2	2	2	0	0	0	244670	205200	227080				1.08429	0.909373	1.00634		#DIV/0!
Q01664	Transcription factor AP-4 OS=Homo sapiens OX=9606 GN=TFAP4 PE=1 SV=2	TFAP4	38.725	4.7	3	1	1	0	0	0	1	1	1	0	0	0	1	1	1	0	0	0	1	1	1	0	0	0	0	0	0								#DIV/0!
Q01831	DNA repair protein complementing XP-C cells OS=Homo sapiens OX=9606 GN=XPC PE=1 SV=4	XPC	105.95	7.8	6	5	5	0	3	0	0	2	1	3	3	1	1	3	2	3	3	1	1	3	2	19399	22547	0	0	0	0	0.924951	1.07505						#DIV/0!
Q01850	Cerebellar degeneration-related protein 2 OS=Homo sapiens OX=9606 GN=CDR2 PE=1 SV=2	CDR2	51.855	11.2	6	3	3	1	1	1	0	2	1	2	1	2	0	2	1	2	1	2	0	2	1	0	0	0	0	0	0								#DIV/0!
Q02446	Transcription factor Sp4 OS=Homo sapiens OX=9606 GN=SP4 PE=1 SV=2	SP4	81.984	5.4	4	2	2	0	1	0	0	1	2	1	1	0	2	2	2	1	1	0	2	2	2	0	0	0	34262	34234	15920				1.21761	1.21662	0.56577		#DIV/0!
Q02539	Histone H1.1 OS=Homo sapiens OX=9606 GN=H1-1 PE=1 SV=3	H1-1	21.842	32.6	12	6	3	4	3	2	1	1	1	5	5	4	3	4	4	2	2	2	1	1	1	379950	243430	342420	0	0	0	1.18021	0.75615	1.06364					#DIV/0!
Q03111	Protein ENL OS=Homo sapiens OX=9606 GN=MLLT1 PE=1 SV=2	MLLT1	62.055	2	3	1	1	1	0	0	1	0	1	1	0	1	1	0	1	1	0	1	1	0	1	0	0	0	0	0	0								#DIV/0!
Q03112	Histone-lysine N-methyltransferase MECOM OS=Homo sapiens OX=9606 GN=MECOM PE=1 SV=3	MECOM	138.13	5	5	4	4	2	3	0	0	0	0	2	4	2	0	0	0	2	4	2	0	0	0	25756	18235	17359	0	0	0	1.25946	0.891687	0.848851					#DIV/0!
Q03164	Histone-lysine N-methyltransferase 2A OS=Homo sapiens OX=9606 GN=KMT2A PE=1 SV=5	KMT2A	431.76	2.5	11	7	7	2	5	1	2	0	1	3	5	3	2	1	1	3	5	3	2	1	1	18166	28822	16292	0	0	0	0.86122	1.3664	0.772377					#DIV/0!
Q04656	Copper-transporting ATPase 1 OS=Homo sapiens OX=9606 GN=ATP7A PE=1 SV=4	ATP7A	163.37	5.6	5	5	5	0	1	1	0	3	0	1	2	2	1	3	0	1	2	2	1	3	0	0	0	0	0	0	0								#DIV/0!
Q04724	Transducin-like enhancer protein 1 OS=Homo sapiens OX=9606 GN=TLE1 PE=1 SV=2	TLE1	83.2	11.8	5	6	3	1	3	1	0	0	0	4	6	4	1	1	1	1	3	1	0	0	0	0	0	0	0	0	0								#DIV/0!
Q04864	Proto-oncogene c-Rel OS=Homo sapiens OX=9606 GN=REL PE=1 SV=1	REL	68.519	15	13	8	7	1	1	2	2	3	4	1	3	3	5	4	5	1	3	2	5	4	5	0	0	0	36913	34133	39656				1.00033	0.924997	1.07467		#DIV/0!
Q05193	Dynamin-1 OS=Homo sapiens OX=9606 GN=DNM1 PE=1 SV=2	DNM1	97.407	16.3	13	11	4	4	3	1	1	2	2	7	6	6	5	6	5	2	2	1	1	2	1	30036	31059	26912	0	0	0	1.02387	1.05875	0.917382					#DIV/0!
Q05513	Protein kinase C zeta type OS=Homo sapiens OX=9606 GN=PRKCZ PE=1 SV=4	PRKCZ	67.659	5.9	6	3	2	0	1	0	2	1	2	1	1	1	3	3	3	1	1	1	2	2	2	0	0	0	44484	31391	30456				1.25506	0.885659	0.859279		#DIV/0!
Q05DH4	Protein FAM160A1 OS=Homo sapiens OX=9606 GN=FAM160A1 PE=2 SV=2	FAM160A1	116.62	2.1	4	2	2	0	0	0	1	2	1	0	0	0	1	2	2	0	0	0	1	2	2	0	0	0	0	16395	17972					0.954113	1.04589		#DIV/0!
Q06330	Recombining binding protein suppressor of hairless OS=Homo sapiens OX=9606 GN=RBPJ PE=1 SV=3	RBPJ	55.637	2.2	3	1	1	0	0	0	1	1	1	1	1	1	1	1	1	1	1	1	1	1	1	0	0	0	0	0	0								#DIV/0!
Q06547	GA-binding protein subunit beta-1 OS=Homo sapiens OX=9606 GN=GABPB1 PE=1 SV=2	GABPB1	42.482	5.1	3	1	1	1	1	1	0	0	0	1	1	1	0	0	0	1	1	1	0	0	0	0	0	0	0	0	0								#DIV/0!
Q07002	Cyclin-dependent kinase 18 OS=Homo sapiens OX=9606 GN=CDK18 PE=1 SV=4	CDK18	54.424	9.7	1	4	1	0	0	0	1	0	0	1	1	0	4	2	2	0	0	0	1	0	1	0	0	0	0	0	0								#DIV/0!
Q07864	DNA polymerase epsilon catalytic subunit A OS=Homo sapiens OX=9606 GN=POLE PE=1 SV=5	POLE	261.51	3.4	6	5	5	1	5	0	0	0	0	3	5	3	0	0	0	3	5	3	0	0	0	22809	33091	20988	0	0	0	0.889957	1.29114	0.818905					#DIV/0!
Q07973	1,25-dihydroxyvitamin D(3) 24-hydroxylase, mitochondrial OS=Homo sapiens OX=9606 GN=CYP24A1 PE=1 SV=2	CYP24A1	58.875	19.8	16	8	8	0	0	0	6	5	5	0	0	0	7	8	6	0	0	0	7	8	6	0	0	0	77977	77236	80326				0.993173	0.983735	1.02309		#DIV/0!
Q08117	TLE family member 5 OS=Homo sapiens OX=9606 GN=TLE5 PE=1 SV=4	TLE5	21.97	8.1	2	1	1	0	1	1	0	0	0	1	1	1	0	0	0	1	1	1	0	0	0	0	0	0	0	0	0								#DIV/0!
Q08357	Sodium-dependent phosphate transporter 2 OS=Homo sapiens OX=9606 GN=SLC20A2 PE=1 SV=1	SLC20A2	70.392	8.3	4	2	2	0	0	0	2	1	1	0	0	0	2	2	1	0	0	0	2	2	1	0	0	0	35203	54921	0				0.781213	1.21879			#DIV/0!
Q08495	Dematin OS=Homo sapiens OX=9606 GN=DMTN PE=1 SV=3	DMTN	45.514	3.2	5	1	1	2	2	1	0	0	0	1	1	1	1	1	1	1	1	1	1	1	1	12729	14182	10959	0	0	0	1.00837	1.12348	0.868154					#DIV/0!
Q08722	Leukocyte surface antigen CD47 OS=Homo sapiens OX=9606 GN=CD47 PE=1 SV=1	CD47	35.213	9.3	11	3	3	2	2	2	1	2	2	2	2	2	2	2	2	2	2	2	2	2	2	328930	418880	344180	0	0	0	0.903662	1.15078	0.945558					#DIV/0!
Q08AE8	Protein spire homolog 1 OS=Homo sapiens OX=9606 GN=SPIRE1 PE=1 SV=3	SPIRE1	85.543	6.1	8	3	3	1	1	1	2	2	1	1	1	1	3	3	3	1	1	1	3	3	3	0	0	0	32221	25645	25238				1.16316	0.925768	0.911075		#DIV/0!
Q0P6H9	Transmembrane protein 62 OS=Homo sapiens OX=9606 GN=TMEM62 PE=1 SV=1	TMEM62	73.132	3.9	6	2	2	0	0	0	2	2	2	0	0	0	2	2	2	0	0	0	2	2	2	0	0	0	40913	41475	39181				1.00962	1.02349	0.966883		#DIV/0!
Q0VAQ4	Small cell adhesion glycoprotein OS=Homo sapiens OX=9606 GN=SMAGP PE=1 SV=1	SMAGP	10.679	35.1	3	2	2	0	0	0	1	1	1	0	0	0	2	2	2	0	0	0	2	2	2	0	0	0	88395	87534	80346				1.03477	1.02469	0.940544		#DIV/0!
Q0VGL1	Ragulator complex protein LAMTOR4 OS=Homo sapiens OX=9606 GN=LAMTOR4 PE=1 SV=1	LAMTOR4	10.741	28.3	5	2	2	0	0	0	2	2	1	1	1	0	2	2	1	1	1	0	2	2	1	0	0	0	57930	65741	0				0.93684	1.06316			#DIV/0!
Q10588	ADP-ribosyl cyclase/cyclic ADP-ribose hydrolase 2 OS=Homo sapiens OX=9606 GN=BST1 PE=1 SV=2	BST1	35.724	8.5	4	2	2	0	0	0	2	1	1	0	0	1	2	2	2	0	0	1	2	2	2	0	0	0	23149	34427	34457				0.754588	1.12222	1.12319		#DIV/0!
Q12770	Sterol regulatory element-binding protein cleavage-activating protein OS=Homo sapiens OX=9606 GN=SCAP PE=1 SV=4	SCAP	139.73	1.9	4	2	2	1	2	1	0	0	0	2	2	2	1	1	0	2	2	2	1	1	0	13662	13225	11447	0	0	0	1.06918	1.03498	0.895837					#DIV/0!
Q12830	Nucleosome-remodeling factor subunit BPTF OS=Homo sapiens OX=9606 GN=BPTF PE=1 SV=3	BPTF	338.26	1.9	5	4	4	1	2	0	0	1	1	2	3	0	2	2	2	2	3	0	2	2	2	68482	59986	0	0	0	0	1.06613	0.933867						#DIV/0!
Q12893	Transmembrane protein 115 OS=Homo sapiens OX=9606 GN=TMEM115 PE=1 SV=1	TMEM115	38.197	11.7	5	2	2	1	1	0	1	1	1	1	1	0	1	1	1	1	1	0	1	1	1	0	0	0	0	0	0								#DIV/0!
Q12894	Interferon-related developmental regulator 2 OS=Homo sapiens OX=9606 GN=IFRD2 PE=1 SV=3	IFRD2	54.813	10.5	9	3	3	2	3	1	1	1	1	3	3	2	1	1	1	3	3	2	1	1	1	34798	49903	37107	0	0	0	0.857037	1.22906	0.913905					#DIV/0!
Q12982	BCL2/adenovirus E1B 19 kDa protein-interacting protein 2 OS=Homo sapiens OX=9606 GN=BNIP2 PE=1 SV=1	BNIP2	36.017	6.4	7	2	2	1	1	0	1	2	2	1	1	1	1	2	2	1	1	1	1	2	2	0	0	0	0	21779	21483					1.00684	0.993158		#DIV/0!
Q13049	E3 ubiquitin-protein ligase TRIM32 OS=Homo sapiens OX=9606 GN=TRIM32 PE=1 SV=2	TRIM32	71.988	2.1	4	1	1	0	0	1	1	1	1	1	1	1	1	1	1	1	1	1	1	1	1	0	0	0	0	0	0								#DIV/0!
Q13103	Secreted phosphoprotein 24 OS=Homo sapiens OX=9606 GN=SPP2 PE=1 SV=1	SPP2	24.337	5.7	2	1	1	0	0	0	0	1	1	1	0	1	1	1	1	1	0	1	1	1	1	0	0	0	0	0	0								#DIV/0!
Q13107	Ubiquitin carboxyl-terminal hydrolase 4 OS=Homo sapiens OX=9606 GN=USP4 PE=1 SV=3	USP4	108.56	10.3	7	7	4	2	4	1	0	0	0	5	7	4	3	3	3	3	4	2	0	0	0	37645	61419	37174	0	0	0	0.828954	1.35246	0.818582					#DIV/0!
Q13112	Chromatin assembly factor 1 subunit B OS=Homo sapiens OX=9606 GN=CHAF1B PE=1 SV=1	CHAF1B	61.492	4.7	4	2	2	2	1	0	0	1	0	2	2	0	0	1	1	2	2	0	0	1	1	26604	35888	0	0	0	0	0.851437	1.14856						#DIV/0!
Q13268	Dehydrogenase/reductase SDR family member 2, mitochondrial OS=Homo sapiens OX=9606 GN=DHRS2 PE=1 SV=4	DHRS2	29.926	6.1	2	1	1	0	0	0	1	1	0	0	0	0	1	1	0	0	0	0	1	1	0	0	0	0	0	0	0								#DIV/0!
Q13286	Battenin OS=Homo sapiens OX=9606 GN=CLN3 PE=1 SV=1	CLN3	47.622	3.4	7	1	1	0	1	0	2	2	2	0	1	0	1	1	1	0	1	0	1	1	1	0	0	0	25275	18472	19266				1.20332	0.879438	0.917239		#DIV/0!
Q13308	Inactive tyrosine-protein kinase 7 OS=Homo sapiens OX=9606 GN=PTK7 PE=1 SV=2	PTK7	118.39	2.9	4	2	2	0	0	0	2	1	1	1	1	1	2	2	1	1	1	1	2	2	1	0	0	0	30194	28916	0				1.02162	0.978379			#DIV/0!
Q13315	Serine-protein kinase ATM OS=Homo sapiens OX=9606 GN=ATM PE=1 SV=4	ATM	350.68	4.2	20	11	11	3	5	3	4	3	2	5	7	4	5	5	5	5	7	4	5	5	5	23276	26366	19171	0	0	0	1.01475	1.14946	0.835787					#DIV/0!
Q13322	Growth factor receptor-bound protein 10 OS=Homo sapiens OX=9606 GN=GRB10 PE=1 SV=2	GRB10	67.231	8.2	6	3	3	2	2	2	0	0	0	2	3	2	0	0	0	2	3	2	0	0	0	15945	20975	14645	0	0	0	0.927664	1.2203	0.852031					#DIV/0!
Q13459	Unconventional myosin-IXb OS=Homo sapiens OX=9606 GN=MYO9B PE=1 SV=3	MYO9B	243.4	2.7	9	4	4	2	2	2	1	1	1	3	2	2	1	1	1	3	2	2	1	1	1	16916	21060	0	0	0	0	0.890878	1.10912						#DIV/0!
Q13469	Nuclear factor of activated T-cells, cytoplasmic 2 OS=Homo sapiens OX=9606 GN=NFATC2 PE=1 SV=2	NFATC2	100.14	8.3	8	5	5	1	3	0	3	0	1	2	2	0	3	2	3	2	2	0	3	2	3	0	0	0	25952	31746	34039				0.848687	1.03816	1.11315		#DIV/0!
Q13496	Myotubularin OS=Homo sapiens OX=9606 GN=MTM1 PE=1 SV=2	MTM1	69.931	10.8	9	5	4	2	1	1	2	2	1	4	3	3	3	3	3	3	2	2	2	2	2	0	0	0	31940	31949	32441				0.994706	0.994986	1.01031		#DIV/0!
Q13541	Eukaryotic translation initiation factor 4E-binding protein 1 OS=Homo sapiens OX=9606 GN=EIF4EBP1 PE=1 SV=3	EIF4EBP1	12.58	16.1	8	3	3	2	1	0	1	2	2	2	2	2	2	2	2	2	2	2	2	2	2	0	0	0	54851	56577	54407				0.992269	1.02349	0.984237		#DIV/0!
Q13554	Calcium/calmodulin-dependent protein kinase type II subunit beta OS=Homo sapiens OX=9606 GN=CAMK2B PE=1 SV=3	CAMK2B	72.677	15	3	7	1	1	1	0	1	0	0	5	6	5	4	5	4	1	1	0	1	0	0	0	0	0	0	0	0								#DIV/0!
Q13563	Polycystin-2 OS=Homo sapiens OX=9606 GN=PKD2 PE=1 SV=3	PKD2	109.69	2.7	4	2	2	0	0	0	1	2	1	0	1	0	2	2	2	0	1	0	2	2	2	0	0	0	31396	29691	30340				1.0302	0.974253	0.995548		#DIV/0!
Q13608	Peroxisome assembly factor 2 OS=Homo sapiens OX=9606 GN=PEX6 PE=1 SV=2	PEX6	104.06	10.7	11	6	6	2	3	3	2	0	1	3	4	3	2	1	1	3	4	3	2	1	1	41325	39725	32900	0	0	0	1.08798	1.04585	0.866169					#DIV/0!
Q13615	Myotubularin-related protein 3 OS=Homo sapiens OX=9606 GN=MTMR3 PE=1 SV=3	MTMR3	133.62	4.7	5	3	3	0	2	2	0	0	1	2	3	2	1	0	1	2	3	2	1	0	1	22346	27747	20703	0	0	0	0.946918	1.17579	0.877295					#DIV/0!
Q9Y463	Dual specificity tyrosine-phosphorylation-regulated kinase 1B OS=Homo sapiens OX=9606 GN=DYRK1B PE=1 SV=1	DYRK1B	69.197	3.5	2	2	2	1	0	0	0	0	1	1	1	1	0	0	1	1	1	1	0	0	1	0	0	0	0	0	0								#DIV/0!
Q13643	Four and a half LIM domains protein 3 OS=Homo sapiens OX=9606 GN=FHL3 PE=1 SV=4	FHL3	31.192	16.8	8	3	3	1	0	1	2	2	2	2	0	1	2	2	2	2	0	1	2	2	2	0	0	0	38794	45302	43263				0.913811	1.06711	1.01908		#DIV/0!
Q13671	Ras and Rab interactor 1 OS=Homo sapiens OX=9606 GN=RIN1 PE=1 SV=4	RIN1	84.098	12.1	15	7	7	3	5	3	1	1	2	4	6	4	1	1	1	4	6	4	1	1	1	57447	70260	61596	0	0	0	0.910398	1.11345	0.976149					#DIV/0!
Q13882	Protein-tyrosine kinase 6 OS=Homo sapiens OX=9606 GN=PTK6 PE=1 SV=1	PTK6	51.834	16.2	6	6	5	2	2	2	0	0	0	4	6	3	0	0	0	4	5	3	0	0	0	30853	30607	33811	0	0	0	0.971534	0.963788	1.06468					#DIV/0!
Q13887	Krueppel-like factor 5 OS=Homo sapiens OX=9606 GN=KLF5 PE=1 SV=2	KLF5	50.791	12.9	9	4	3	3	3	2	1	0	0	3	3	2	2	2	1	3	3	2	1	1	0	22284	31124	20011	0	0	0	0.910554	1.27177	0.817677					#DIV/0!
Q13889	General transcription factor IIH subunit 3 OS=Homo sapiens OX=9606 GN=GTF2H3 PE=1 SV=2	GTF2H3	34.378	10.7	9	3	3	1	3	1	2	1	1	1	3	2	1	1	1	1	3	2	1	1	1	0	30428	41455	0	0	0		0.846598	1.1534					#DIV/0!
Q13948	Protein CASP OS=Homo sapiens OX=9606 GN=CUX1 PE=1 SV=2	CUX1	77.454	20.2	20	9	3	1	1	3	6	4	5	1	2	3	7	6	5	0	0	1	3	2	2	0	0	0	56723	54821	59841				0.992905	0.959611	1.04748		#DIV/0!
Q14002	Carcinoembryonic antigen-related cell adhesion molecule 7 OS=Homo sapiens OX=9606 GN=CEACAM7 PE=1 SV=1	CEACAM7	29.379	26.4	13	5	5	0	0	0	5	5	3	0	0	1	5	5	5	0	0	1	5	5	5	0	0	0	195620	185500	180150				1.04559	0.991501	0.962906		#DIV/0!
Q14032	Bile acid-CoA:amino acid N-acyltransferase OS=Homo sapiens OX=9606 GN=BAAT PE=1 SV=1	BAAT	46.299	7.2	3	2	2	0	1	2	0	0	0	2	1	2	0	0	0	2	1	2	0	0	0	0	0	0	0	0	0								#DIV/0!
Q14123	Calcium/calmodulin-dependent 3',5'-cyclic nucleotide phosphodiesterase 1C OS=Homo sapiens OX=9606 GN=PDE1C PE=1 SV=1	PDE1C	80.759	8.2	7	4	4	1	2	1	1	1	1	2	2	3	1	2	1	2	2	3	1	2	1	0	32826	19711	0	0	0		1.24963	0.750366					#DIV/0!
Q14135	Transcription cofactor vestigial-like protein 4 OS=Homo sapiens OX=9606 GN=VGLL4 PE=1 SV=4	VGLL4	30.947	6.2	2	1	1	1	0	1	0	0	0	1	1	1	0	0	0	1	1	1	0	0	0	0	0	0	0	0	0								#DIV/0!
Q14141	Septin-6 OS=Homo sapiens OX=9606 GN=SEPTIN6 PE=1 SV=4	SEPTIN6	49.716	27.4	8	10	4	0	0	0	3	4	1	3	3	3	7	8	6	0	0	0	3	4	2	0	0	0	57627	25195	31478				1.51252	0.661286	0.826194		#DIV/0!
Q14142	Tripartite motif-containing protein 14 OS=Homo sapiens OX=9606 GN=TRIM14 PE=1 SV=2	TRIM14	49.772	2.3	1	1	1	0	0	0	1	0	0	0	1	0	1	0	0	0	1	0	1	0	0	0	0	0	0	0	0								#DIV/0!
Q14145	Kelch-like ECH-associated protein 1 OS=Homo sapiens OX=9606 GN=KEAP1 PE=1 SV=2	KEAP1	69.666	10.4	6	5	5	2	2	1	0	1	0	4	4	1	1	1	1	4	4	1	1	1	1	178830	92768	0	0	0	0	1.31687	0.683127						#DIV/0!
Q14161	ARF GTPase-activating protein GIT2 OS=Homo sapiens OX=9606 GN=GIT2 PE=1 SV=2	GIT2	84.542	9	10	4	3	1	2	1	2	2	2	2	3	2	2	2	2	1	2	1	2	2	2	0	0	0	33785	33267	25887				1.09055	1.07383	0.835613		#DIV/0!
Q14181	DNA polymerase alpha subunit B OS=Homo sapiens OX=9606 GN=POLA2 PE=1 SV=2	POLA2	65.947	12	8	5	5	3	3	2	0	0	0	3	3	3	0	0	0	3	3	3	0	0	0	17490	24549	23605	0	0	0	0.799311	1.12191	1.07877					#DIV/0!
Q14186	Transcription factor Dp-1 OS=Homo sapiens OX=9606 GN=TFDP1 PE=1 SV=1	TFDP1	45.07	4.4	5	1	1	1	1	1	1	0	1	1	1	1	1	0	1	1	1	1	1	0	1	0	0	0	0	0	0								#DIV/0!
Q14241	Elongin-A OS=Homo sapiens OX=9606 GN=ELOA PE=1 SV=2	ELOA	89.908	4.8	9	3	3	2	3	2	0	1	1	3	3	3	1	1	1	3	3	3	1	1	1	37921	46516	33760	0	0	0	0.962486	1.18064	0.856875					#DIV/0!
Q14249	Endonuclease G, mitochondrial OS=Homo sapiens OX=9606 GN=ENDOG PE=1 SV=4	ENDOG	32.62	5.7	3	1	1	0	0	0	1	1	1	0	0	0	1	1	1	0	0	0	1	1	1	0	0	0	0	0	0								#DIV/0!
Q14315	Filamin-C OS=Homo sapiens OX=9606 GN=FLNC PE=1 SV=3	FLNC	291.02	6.9	3	17	3	0	1	2	0	0	0	16	15	17	12	11	11	2	2	3	0	0	0	0	27601	28209	0	0	0		0.989106	1.01089					#DIV/0!
Q14331	Protein FRG1 OS=Homo sapiens OX=9606 GN=FRG1 PE=1 SV=1	FRG1	29.172	18.2	5	3	3	1	0	1	1	1	1	1	0	1	2	1	1	1	0	1	2	1	1	0	0	0	0	0	0								#DIV/0!
Q14344	Guanine nucleotide-binding protein subunit alpha-13 OS=Homo sapiens OX=9606 GN=GNA13 PE=1 SV=2	GNA13	44.049	15.9	15	5	5	3	4	4	2	1	1	3	4	4	2	2	2	3	4	4	2	2	2	102980	92682	64391	0	0	0	1.18799	1.06919	0.742822					#DIV/0!
Q14432	cGMP-inhibited 3',5'-cyclic phosphodiesterase A OS=Homo sapiens OX=9606 GN=PDE3A PE=1 SV=3	PDE3A	124.98	6	10	4	4	1	1	0	2	3	3	1	1	0	2	3	3	1	1	0	2	3	3	0	0	0	16108	19700	17065				0.913964	1.11777	0.968264		#DIV/0!
Q14449	Growth factor receptor-bound protein 14 OS=Homo sapiens OX=9606 GN=GRB14 PE=1 SV=2	GRB14	60.988	4.3	1	1	1	0	1	0	0	0	0	1	1	1	0	0	0	1	1	1	0	0	0	0	0	0	0	0	0								#DIV/0!
Q14493	Histone RNA hairpin-binding protein OS=Homo sapiens OX=9606 GN=SLBP PE=1 SV=1	SLBP	31.285	12.6	4	3	3	2	1	0	1	0	0	2	2	2	1	1	0	2	2	2	1	1	0	18511	22558	16830	0	0	0	0.959136	1.16883	0.872036					#DIV/0!
Q14508	WAP four-disulfide core domain protein 2 OS=Homo sapiens OX=9606 GN=WFDC2 PE=1 SV=2	WFDC2	12.993	11.3	4	1	1	0	0	0	1	1	2	0	0	0	1	1	1	0	0	0	1	1	1	0	0	0	113340	99514	160290				0.91123	0.800072	1.2887		#DIV/0!
Q14568	Heat shock protein HSP 90-alpha A2 OS=Homo sapiens OX=9606 GN=HSP90AA2P PE=1 SV=2	HSP90AA2P	39.364	28	1	9	1	0	1	0	0	0	0	8	8	9	8	8	8	1	1	1	0	0	0	0	0	0	0	0	0								#DIV/0!
Q14571	Inositol 1,4,5-trisphosphate receptor type 2 OS=Homo sapiens OX=9606 GN=ITPR2 PE=1 SV=2	ITPR2	308.06	3.4	3	10	2	1	0	2	0	0	0	6	7	5	7	6	6	2	1	2	1	0	0	87092	0	98818	0	0	0	0.936926		1.06307					#DIV/0!
Q63ZY3	KN motif and ankyrin repeat domain-containing protein 2 OS=Homo sapiens OX=9606 GN=KANK2 PE=1 SV=1	KANK2	91.173	2	1	1	1	0	1	0	0	0	0	0	1	0	0	0	0	0	1	0	0	0	0	0	0	0	0	0	0								#DIV/0!
Q14686	Nuclear receptor coactivator 6 OS=Homo sapiens OX=9606 GN=NCOA6 PE=1 SV=3	NCOA6	219.14	1.3	4	1	1	0	0	1	1	1	1	0	0	1	1	1	1	0	0	1	1	1	1	0	0	0	0	0	0								#DIV/0!
Q14691	DNA replication complex GINS protein PSF1 OS=Homo sapiens OX=9606 GN=GINS1 PE=1 SV=1	GINS1	22.988	7.1	4	1	1	1	1	1	1	0	0	1	1	1	1	0	0	1	1	1	1	0	0	0	0	0	0	0	0								#DIV/0!
Q147X3	N-alpha-acetyltransferase 30 OS=Homo sapiens OX=9606 GN=NAA30 PE=1 SV=1	NAA30	39.319	13	5	3	3	2	0	0	1	1	1	2	1	1	1	1	1	2	1	1	1	1	1	0	0	0	0	0	0								#DIV/0!
Q14802	FXYD domain-containing ion transport regulator 3 OS=Homo sapiens OX=9606 GN=FXYD3 PE=1 SV=1	FXYD3	9.2628	21.8	4	1	1	1	1	2	0	0	0	1	1	1	0	0	0	1	1	1	0	0	0	24235	55184	47665	0	0	0	0.572102	1.3027	1.1252					#DIV/0!
Q14807	Kinesin-like protein KIF22 OS=Homo sapiens OX=9606 GN=KIF22 PE=1 SV=5	KIF22	73.261	24.5	21	10	10	7	5	6	0	2	1	9	6	6	1	2	1	9	6	6	1	2	1	263860	240350	253130	0	0	0	1.04521	0.952082	1.00271					#DIV/0!
Q14919	Dr1-associated corepressor OS=Homo sapiens OX=9606 GN=DRAP1 PE=1 SV=3	DRAP1	22.35	26.3	13	4	4	2	4	3	1	1	2	4	4	4	1	2	2	4	4	4	1	2	2	101830	82393	94582	0	0	0	1.09571	0.886566	1.01772					#DIV/0!
Q15004	PCNA-associated factor OS=Homo sapiens OX=9606 GN=PCLAF PE=1 SV=1	PCLAF	11.986	33.3	5	3	3	2	2	1	0	0	0	2	3	1	0	0	0	2	3	1	0	0	0	30027	33842	0	0	0	0	0.940268	1.05973						#DIV/0!
Q15013	MAD2L1-binding protein OS=Homo sapiens OX=9606 GN=MAD2L1BP PE=1 SV=1	MAD2L1BP	31.051	4.7	3	1	1	0	0	0	1	1	1	0	0	0	1	1	1	0	0	0	1	1	1	0	0	0	0	0	0								#DIV/0!
Q15025	TNFAIP3-interacting protein 1 OS=Homo sapiens OX=9606 GN=TNIP1 PE=1 SV=2	TNIP1	71.863	12.6	6	4	4	0	1	0	2	2	1	1	1	1	3	3	3	1	1	1	3	3	3	0	0	0	50828	45033	58707				0.986517	0.874042	1.13944		#DIV/0!
Q15041	ADP-ribosylation factor-like protein 6-interacting protein 1 OS=Homo sapiens OX=9606 GN=ARL6IP1 PE=1 SV=2	ARL6IP1	23.362	4.9	6	1	1	1	1	1	1	1	1	1	1	1	1	1	1	1	1	1	1	1	1	0	0	0	0	0	0								#DIV/0!
Q15047	Histone-lysine N-methyltransferase SETDB1 OS=Homo sapiens OX=9606 GN=SETDB1 PE=1 SV=1	SETDB1	143.16	4.3	5	4	4	1	1	2	0	1	0	3	3	2	0	1	0	3	3	2	0	1	0	11251	0	19187	0	0	0	0.739273		1.26073					#DIV/0!
Q15048	Leucine-rich repeat-containing protein 14 OS=Homo sapiens OX=9606 GN=LRRC14 PE=1 SV=1	LRRC14	54.513	10.8	6	4	4	0	1	0	3	2	0	0	1	0	3	2	2	0	1	0	3	2	2	0	0	0	30216	19203	19953				1.30669	0.830436	0.86287		#DIV/0!
Q15054	DNA polymerase delta subunit 3 OS=Homo sapiens OX=9606 GN=POLD3 PE=1 SV=2	POLD3	51.4	11.8	5	4	3	1	3	1	0	0	0	4	3	3	0	0	0	3	3	3	0	0	0	50118	44411	48926	0	0	0	1.04809	0.928744	1.02316					#DIV/0!
Q15058	Kinesin-like protein KIF14 OS=Homo sapiens OX=9606 GN=KIF14 PE=1 SV=1	KIF14	186.49	0.8	1	1	1	0	1	0	0	0	0	0	1	1	0	0	0	0	1	1	0	0	0	0	0	0	0	0	0								#DIV/0!
Q15120	[Pyruvate dehydrogenase (acetyl-transferring)] kinase isozyme 3, mitochondrial OS=Homo sapiens OX=9606 GN=PDK3 PE=1 SV=1	PDK3	46.938	10.6	3	3	3	0	0	0	0	1	2	0	0	0	2	1	3	0	0	0	2	1	3	0	0	0	0	0	0								#DIV/0!
Q15166	Serum paraoxonase/lactonase 3 OS=Homo sapiens OX=9606 GN=PON3 PE=1 SV=3	PON3	39.607	6.2	3	2	2	0	0	0	2	1	0	0	0	0	2	1	1	0	0	0	2	1	1	0	0	0	0	0	0								#DIV/0!
Q15274	Nicotinate-nucleotide pyrophosphorylase [carboxylating] OS=Homo sapiens OX=9606 GN=QPRT PE=1 SV=3	QPRT	30.845	22.6	11	5	5	0	0	0	4	4	3	0	0	0	5	4	5	0	0	0	5	4	5	0	0	0	84108	86557	83133				0.994192	1.02314	0.982667		#DIV/0!
Q15276	Rab GTPase-binding effector protein 1 OS=Homo sapiens OX=9606 GN=RABEP1 PE=1 SV=2	RABEP1	99.289	2.3	2	2	2	0	1	0	0	1	0	1	1	1	2	1	1	1	1	1	2	1	1	0	0	0	0	0	0								#DIV/0!
Q15283	Ras GTPase-activating protein 2 OS=Homo sapiens OX=9606 GN=RASA2 PE=1 SV=3	RASA2	96.613	5.8	4	2	1	0	1	0	1	1	1	0	1	0	1	1	1	0	1	0	1	1	1	0	0	0	0	0	0								#DIV/0!
Q15311	RalA-binding protein 1 OS=Homo sapiens OX=9606 GN=RALBP1 PE=1 SV=3	RALBP1	76.063	9.5	12	5	5	1	2	1	4	2	2	2	2	2	4	3	3	2	2	2	4	3	3	0	0	0	20435	26207	26289				0.840589	1.07802	1.08139		#DIV/0!
Q15334	Lethal(2) giant larvae protein homolog 1 OS=Homo sapiens OX=9606 GN=LLGL1 PE=1 SV=3	LLGL1	115.42	7.5	10	5	5	1	2	0	2	3	2	1	2	1	4	4	4	1	2	1	4	4	4	0	0	0	21707	23487	21092				0.982425	1.06299	0.954591		#DIV/0!
Q15345	Leucine-rich repeat-containing protein 41 OS=Homo sapiens OX=9606 GN=LRRC41 PE=1 SV=3	LRRC41	88.649	5	6	3	3	0	0	0	2	2	2	0	0	0	3	3	2	0	0	0	3	3	2	0	0	0	29250	29373	28815				1.00357	1.00779	0.988643		#DIV/0!
Q15390	Mitochondrial fission regulator 1 OS=Homo sapiens OX=9606 GN=MTFR1 PE=1 SV=2	MTFR1	37	3.6	2	1	1	0	0	0	1	1	0	0	0	0	1	1	1	0	0	0	1	1	1	0	0	0	0	0	0								#DIV/0!
Q15493	Regucalcin OS=Homo sapiens OX=9606 GN=RGN PE=1 SV=1	RGN	33.252	5.7	4	1	1	0	0	0	1	1	2	0	0	0	1	1	1	0	0	0	1	1	1	0	0	0	0	0	0								#DIV/0!
Q15527	Surfeit locus protein 2 OS=Homo sapiens OX=9606 GN=SURF2 PE=1 SV=3	SURF2	29.647	10.9	11	2	2	1	1	1	3	3	2	1	1	1	2	2	2	1	1	1	2	2	2	0	0	0	47296	48568	49009				0.979396	1.00574	1.01487		#DIV/0!
Q15528	Mediator of RNA polymerase II transcription subunit 22 OS=Homo sapiens OX=9606 GN=MED22 PE=1 SV=2	MED22	22.22	17	6	3	3	2	2	0	0	1	1	3	2	1	0	1	1	3	2	1	0	1	1	44055	56827	0	0	0	0	0.873397	1.1266						#DIV/0!
Q15532	Protein SSXT OS=Homo sapiens OX=9606 GN=SS18 PE=1 SV=3	SS18	45.929	10.5	9	3	3	3	2	1	1	1	1	3	2	3	1	1	1	3	2	3	1	1	1	46324	83222	51710	0	0	0	0.766717	1.37742	0.855861					#DIV/0!
Q15633	RISC-loading complex subunit TARBP2 OS=Homo sapiens OX=9606 GN=TARBP2 PE=1 SV=3	TARBP2	39.039	6.6	6	2	2	0	1	2	1	1	1	1	1	2	1	1	1	1	1	2	1	1	1	0	48174	76807	0	0	0		0.770901	1.2291					#DIV/0!
Q15678	Tyrosine-protein phosphatase non-receptor type 14 OS=Homo sapiens OX=9606 GN=PTPN14 PE=1 SV=2	PTPN14	135.26	2.6	5	2	2	2	2	1	0	0	0	2	2	2	0	0	0	2	2	2	0	0	0	29157	30681	24426	0	0	0	1.03806	1.09232	0.869624					#DIV/0!
Q15746	Myosin light chain kinase, smooth muscle OS=Homo sapiens OX=9606 GN=MYLK PE=1 SV=4	MYLK	210.71	0.4	5	1	1	1	0	1	1	1	1	1	1	1	1	1	1	1	1	1	1	1	1	0	0	0	0	0	0								#DIV/0!
Q15773	Myeloid leukemia factor 2 OS=Homo sapiens OX=9606 GN=MLF2 PE=1 SV=1	MLF2	28.147	10.1	9	2	2	1	1	1	2	2	2	1	1	1	2	2	2	1	1	1	2	2	2	0	0	0	28741	27115	25461				1.06033	1.00034	0.939324		#DIV/0!
Q15847	Adipogenesis regulatory factor OS=Homo sapiens OX=9606 GN=ADIRF PE=1 SV=1	ADIRF	7.8547	59.2	10	2	2	3	2	2	1	1	1	2	2	2	1	1	1	2	2	2	1	1	1	201020	284560	218020	0	0	0	0.857106	1.2133	0.929591					#DIV/0!
Q16363	Laminin subunit alpha-4 OS=Homo sapiens OX=9606 GN=LAMA4 PE=1 SV=4	LAMA4	202.52	9.8	23	13	13	0	0	0	4	11	8	1	0	0	7	11	10	1	0	0	7	11	10	0	0	0	62103	63729	57153				1.01816	1.04482	0.937011		#DIV/0!
Q16514	Transcription initiation factor TFIID subunit 12 OS=Homo sapiens OX=9606 GN=TAF12 PE=1 SV=1	TAF12	17.924	18.6	5	3	3	0	0	0	1	2	2	1	1	1	2	2	3	1	1	1	2	2	3	0	0	0	82831	80127	90040				0.982194	0.95013	1.06768		#DIV/0!
Q16527	Cysteine and glycine-rich protein 2 OS=Homo sapiens OX=9606 GN=CSRP2 PE=1 SV=3	CSRP2	20.954	24.4	6	3	3	0	0	0	3	2	1	0	0	0	3	2	2	0	0	0	3	2	2	0	0	0	49132	44646	45700				1.05677	0.96028	0.982951		#DIV/0!
Q16594	Transcription initiation factor TFIID subunit 9 OS=Homo sapiens OX=9606 GN=TAF9 PE=1 SV=1	TAF9	28.974	12.5	3	2	2	0	0	0	0	2	1	0	0	0	0	2	1	0	0	0	0	2	1	0	0	0	0	0	0								#DIV/0!
Q16595	Frataxin, mitochondrial OS=Homo sapiens OX=9606 GN=FXN PE=1 SV=2	FXN	23.135	13.8	6	2	2	1	0	0	1	2	2	1	1	1	2	2	2	1	1	1	2	2	2	0	0	0	46095	37723	48093				1.04832	0.857919	1.09376		#DIV/0!
Q16644	MAP kinase-activated protein kinase 3 OS=Homo sapiens OX=9606 GN=MAPKAPK3 PE=1 SV=1	MAPKAPK3	42.987	28	18	7	5	4	3	4	3	2	2	4	4	4	3	3	4	4	4	4	2	2	2	48419	42613	40457	0	0	0	1.10471	0.972241	0.923051					#DIV/0!
Q16798	NADP-dependent malic enzyme, mitochondrial OS=Homo sapiens OX=9606 GN=ME3 PE=2 SV=2	ME3	67.068	3	1	1	1	1	0	0	0	0	0	1	0	0	0	0	0	1	0	0	0	0	0	0	0	0	0	0	0								#DIV/0!
Q16880	2-hydroxyacylsphingosine 1-beta-galactosyltransferase OS=Homo sapiens OX=9606 GN=UGT8 PE=2 SV=2	UGT8	61.437	29.4	24	14	14	8	7	9	0	0	0	14	13	12	0	0	0	14	13	12	0	0	0	123700	128430	121840	0	0	0	0.992326	1.03027	0.977405					#DIV/0!
Q17R31	Putative deoxyribonuclease TATDN3 OS=Homo sapiens OX=9606 GN=TATDN3 PE=1 SV=1	TATDN3	30.333	6.6	3	1	1	0	0	0	1	1	1	0	0	0	1	1	1	0	0	0	1	1	1	0	0	0	0	0	0								#DIV/0!
Q17R89	Rho GTPase-activating protein 44 OS=Homo sapiens OX=9606 GN=ARHGAP44 PE=1 SV=1	ARHGAP44	89.246	1.6	3	1	1	0	0	0	1	1	1	0	0	0	1	1	1	0	0	0	1	1	1	0	0	0	0	0	0								#DIV/0!
Q29980	MHC class I polypeptide-related sequence B OS=Homo sapiens OX=9606 GN=MICB PE=1 SV=1	MICB	42.646	6	1	1	1	0	1	0	0	0	0	0	1	1	0	0	0	0	1	1	0	0	0	0	0	0	0	0	0								#DIV/0!
Q29983	MHC class I polypeptide-related sequence A OS=Homo sapiens OX=9606 GN=MICA PE=1 SV=1	MICA	42.915	3.9	2	1	1	1	1	0	0	0	0	1	1	1	0	0	0	1	1	1	0	0	0	0	0	0	0	0	0								#DIV/0!
Q2TAA2	Isoamyl acetate-hydrolyzing esterase 1 homolog OS=Homo sapiens OX=9606 GN=IAH1 PE=1 SV=1	IAH1	27.598	24.6	14	5	5	4	2	2	2	3	1	3	3	2	2	3	3	3	3	2	2	3	3	68677	59431	36559	0	0	0	1.2512	1.08275	0.666053					#DIV/0!
Q2TAZ0	Autophagy-related protein 2 homolog A OS=Homo sapiens OX=9606 GN=ATG2A PE=1 SV=3	ATG2A	212.86	1.5	2	2	2	0	1	0	0	1	0	1	1	0	0	1	0	1	1	0	0	1	0	0	0	0	0	0	0								#DIV/0!
Q2TBE0	CWF19-like protein 2 OS=Homo sapiens OX=9606 GN=CWF19L2 PE=1 SV=4	CWF19L2	103.79	3.1	3	2	2	1	2	0	0	0	0	1	2	1	1	1	1	1	2	1	1	1	1	0	0	0	0	0	0								#DIV/0!
Q2VPK5	Cytoplasmic tRNA 2-thiolation protein 2 OS=Homo sapiens OX=9606 GN=CTU2 PE=1 SV=1	CTU2	56.107	8.3	4	3	3	1	0	2	0	0	1	2	1	2	1	2	2	2	1	2	1	2	2	45725	0	35278	0	0	0	1.12897		0.871029					#DIV/0!
Q330K2	NADH dehydrogenase (ubiquinone) complex I, assembly factor 6 OS=Homo sapiens OX=9606 GN=NDUFAF6 PE=1 SV=2	NDUFAF6	38.176	8.4	7	2	2	1	0	1	1	2	2	1	1	1	2	2	2	1	1	1	2	2	2	0	0	0	18859	18429	19774				0.9915	0.968893	1.03961		#DIV/0!
Q3KQV9	UDP-N-acetylhexosamine pyrophosphorylase-like protein 1 OS=Homo sapiens OX=9606 GN=UAP1L1 PE=1 SV=2	UAP1L1	57.03	6.9	3	3	1	1	1	1	0	0	0	3	3	3	2	2	2	1	1	1	0	0	0	0	0	0	0	0	0								#DIV/0!
Q3KQZ1	Solute carrier family 25 member 35 OS=Homo sapiens OX=9606 GN=SLC25A35 PE=1 SV=1	SLC25A35	32.437	3.7	3	1	1	1	0	0	1	0	1	1	1	1	1	0	1	1	1	1	1	0	1	0	0	0	0	0	0								#DIV/0!
Q3MIX3	Uncharacterized aarF domain-containing protein kinase 5 OS=Homo sapiens OX=9606 GN=ADCK5 PE=1 SV=3	ADCK5	65.827	9.7	6	4	4	2	2	1	1	0	0	2	3	2	1	0	0	2	3	2	1	0	0	8312	6802.4	6022.8	0	0	0	1.17972	0.965464	0.854815					#DIV/0!
Q49B96	Cytochrome c oxidase assembly protein COX19 OS=Homo sapiens OX=9606 GN=COX19 PE=1 SV=1	COX19	10.394	10	3	1	1	0	0	1	1	0	1	1	0	1	1	1	1	1	0	1	1	1	1	0	0	0	0	0	0								#DIV/0!
Q4G0X4	BTB/POZ domain-containing protein KCTD21 OS=Homo sapiens OX=9606 GN=KCTD21 PE=1 SV=1	KCTD21	29.643	9.2	5	2	2	1	2	0	1	0	1	1	2	0	1	0	1	1	2	0	1	0	1	0	0	0	0	0	0								#DIV/0!
Q4KWH8	1-phosphatidylinositol 4,5-bisphosphate phosphodiesterase eta-1 OS=Homo sapiens OX=9606 GN=PLCH1 PE=1 SV=1	PLCH1	189.22	0.5	15	1	1	3	2	3	2	2	3	1	1	1	1	1	1	1	1	1	1	1	1	0	0	0	0	0	0								#DIV/0!
Q4U2R6	39S ribosomal protein L51, mitochondrial OS=Homo sapiens OX=9606 GN=MRPL51 PE=1 SV=1	MRPL51	15.095	22.7	10	3	3	3	4	0	1	1	1	3	3	3	1	1	1	3	3	3	1	1	1	105500	107030	88741	0	0	0	1.05055	1.06578	0.883666					#DIV/0!
Q4ZIN3	Membralin OS=Homo sapiens OX=9606 GN=TMEM259 PE=1 SV=1	TMEM259	67.888	6.5	5	3	3	0	0	1	2	1	1	1	1	1	3	3	1	1	1	1	3	3	1	0	0	0	91461	55722	0				1.24282	0.75718			#DIV/0!
Q53EL6	Programmed cell death protein 4 OS=Homo sapiens OX=9606 GN=PDCD4 PE=1 SV=2	PDCD4	51.735	13.4	9	4	4	0	0	1	3	2	3	1	1	1	4	2	3	1	1	1	4	2	3	0	0	0	66028	70351	56511				1.02693	1.09416	0.87891		#DIV/0!
Q53EU6	Glycerol-3-phosphate acyltransferase 3 OS=Homo sapiens OX=9606 GN=GPAT3 PE=1 SV=2	GPAT3	48.705	9.2	2	3	2	1	1	0	0	0	0	3	2	1	1	1	1	2	2	0	0	0	0	60069	53611	0	0	0	0	1.05681	0.943191						#DIV/0!
Q53FV1	ORM1-like protein 2 OS=Homo sapiens OX=9606 GN=ORMDL2 PE=1 SV=2	ORMDL2	17.363	28.8	6	3	1	1	1	1	1	1	1	3	3	3	3	3	3	1	1	1	1	1	1	0	0	0	0	0	0								#DIV/0!
Q53G44	Interferon-induced protein 44-like OS=Homo sapiens OX=9606 GN=IFI44L PE=2 SV=3	IFI44L	51.322	44.9	55	16	16	0	0	0	21	19	15	0	0	0	16	15	14	0	0	0	16	15	14	0	0	0	322870	310320	303950				1.03358	0.993405	0.973014		#DIV/0!
Q53GD3	Choline transporter-like protein 4 OS=Homo sapiens OX=9606 GN=SLC44A4 PE=1 SV=2	SLC44A4	79.253	3.2	4	2	2	0	0	0	1	2	1	0	0	0	2	2	1	0	0	0	2	2	1	0	0	0	479410	456140	0				1.02487	0.975127			#DIV/0!
Q53HL2	Borealin OS=Homo sapiens OX=9606 GN=CDCA8 PE=1 SV=2	CDCA8	31.323	10.4	4	2	2	1	1	1	0	0	1	1	1	1	0	0	1	1	1	1	0	0	1	0	0	0	0	0	0								#DIV/0!
Q53S08	Ras-related protein Rab-6D OS=Homo sapiens OX=9606 GN=RAB6D PE=2 SV=1	RAB6D	28.242	8.7	6	1	1	1	1	1	1	1	1	1	1	1	1	1	1	1	1	1	1	1	1	0	0	0	0	0	0								#DIV/0!
Q53S58	Transmembrane protein 177 OS=Homo sapiens OX=9606 GN=TMEM177 PE=1 SV=1	TMEM177	33.76	5.8	2	1	1	0	0	0	1	0	1	0	0	0	1	0	1	0	0	0	1	0	1	0	0	0	0	0	0								#DIV/0!
Q587I9	Vesicle transport protein SFT2C OS=Homo sapiens OX=9606 GN=SFT2D3 PE=2 SV=1	SFT2D3	21.789	20	7	3	3	0	0	0	3	2	2	1	1	1	3	2	2	1	1	1	3	2	2	0	0	0	83286	87591	83425				0.982525	1.03331	0.984164		#DIV/0!
Q58EX7	Puratrophin-1 OS=Homo sapiens OX=9606 GN=PLEKHG4 PE=1 SV=1	PLEKHG4	130.8	0.9	2	1	1	1	1	0	0	0	0	1	1	1	0	0	0	1	1	1	0	0	0	0	0	0	0	0	0								#DIV/0!
Q5BJH2	Transmembrane protein 128 OS=Homo sapiens OX=9606 GN=TMEM128 PE=1 SV=2	TMEM128	18.822	7.9	6	1	1	1	1	1	1	1	1	1	1	1	1	1	1	1	1	1	1	1	1	0	0	0	0	0	0								#DIV/0!
Q5BJH7	Protein YIF1B OS=Homo sapiens OX=9606 GN=YIF1B PE=1 SV=1	YIF1B	34.435	20.7	4	4	3	0	0	1	1	2	0	1	0	1	1	2	1	1	0	1	1	2	1	0	0	0	0	0	0								#DIV/0!
Q5I7T1	Putative Dol-P-Glc:Glc(2)Man(9)GlcNAc(2)-PP-Dol alpha-1,2-glucosyltransferase OS=Homo sapiens OX=9606 GN=ALG10B PE=1 SV=2	ALG10B	55.447	3.2	5	1	1	1	2	1	0	0	1	1	1	1	0	0	1	1	1	1	0	0	1	0	0	0	0	0	0								#DIV/0!
Q5BKU9	Oxidoreductase-like domain-containing protein 1 OS=Homo sapiens OX=9606 GN=OXLD1 PE=2 SV=1	OXLD1	15.855	10.2	5	1	1	1	1	1	1	1	0	1	1	1	1	1	1	1	1	1	1	1	1	0	0	0	0	0	0								#DIV/0!
Q5BKY9	Protein FAM133B OS=Homo sapiens OX=9606 GN=FAM133B PE=1 SV=1	FAM133B	28.385	7.3	3	1	1	1	1	1	0	0	0	1	1	1	0	0	0	1	1	1	0	0	0	0	0	0	0	0	0								#DIV/0!
Q5C9Z4	Nucleolar MIF4G domain-containing protein 1 OS=Homo sapiens OX=9606 GN=NOM1 PE=1 SV=1	NOM1	96.256	5.9	10	4	4	3	4	2	1	0	0	3	4	2	1	0	1	3	4	2	1	0	1	34038	32336	29951	0	0	0	1.0601	1.00709	0.932811					#DIV/0!
Q5EB52	Mesoderm-specific transcript homolog protein OS=Homo sapiens OX=9606 GN=MEST PE=1 SV=2	MEST	38.83	5.7	3	1	1	1	1	1	0	0	0	1	1	1	0	0	0	1	1	1	0	0	0	0	0	0	0	0	0								#DIV/0!
Q5F1R6	DnaJ homolog subfamily C member 21 OS=Homo sapiens OX=9606 GN=DNAJC21 PE=1 SV=2	DNAJC21	62.027	8.5	5	3	3	1	1	1	1	0	1	2	2	2	1	2	2	2	2	2	1	2	2	35289	45097	33612	0	0	0	0.928674	1.18678	0.884542					#DIV/0!
Q5H943	Kita-kyushu lung cancer antigen 1 OS=Homo sapiens OX=9606 GN=CT83 PE=1 SV=1	CT83	12.784	30.1	8	3	3	2	1	2	1	1	1	2	3	2	1	1	1	2	3	2	1	1	1	79636	61096	65680	0	0	0	1.15743	0.887972	0.954596					#DIV/0!
Q5H9U9	Probable ATP-dependent RNA helicase DDX60-like OS=Homo sapiens OX=9606 GN=DDX60L PE=2 SV=2	DDX60L	197.67	19.8	49	28	22	0	0	0	18	18	13	6	4	5	24	24	22	2	0	1	20	20	17	0	0	0	76747	78120	74128				1.00544	1.02343	0.97113		#DIV/0!
Q5HYI7	Metaxin-3 OS=Homo sapiens OX=9606 GN=MTX3 PE=1 SV=2	MTX3	35.093	11.5	8	3	3	0	0	1	2	3	2	1	1	1	3	3	2	1	1	1	3	3	2	0	0	0	113130	112420	125430				0.966978	0.960909	1.07211		#DIV/0!
Q5HYJ3	Protein FAM76B OS=Homo sapiens OX=9606 GN=FAM76B PE=1 SV=3	FAM76B	38.708	6.2	2	2	2	0	1	0	0	0	1	1	1	0	0	0	1	1	1	0	0	0	1	0	0	0	0	0	0								#DIV/0!
Q5JPI3	Uncharacterized protein C3orf38 OS=Homo sapiens OX=9606 GN=C3orf38 PE=1 SV=1	C3orf38	37.54	14.3	6	3	3	1	1	0	1	2	1	1	1	0	1	2	1	1	1	0	1	2	1	0	0	0	0	0	0								#DIV/0!
Q5JSL3	Dedicator of cytokinesis protein 11 OS=Homo sapiens OX=9606 GN=DOCK11 PE=1 SV=2	DOCK11	237.67	0.9	2	1	1	0	0	0	0	1	1	0	0	0	1	1	1	0	0	0	1	1	1	0	0	0	0	0	0								#DIV/0!
Q9BRT8	COBW domain-containing protein 1 OS=Homo sapiens OX=9606 GN=CBWD1 PE=1 SV=1	CBWD1	44.068	35.9	2	8	1	1	0	1	0	0	0	8	6	7	2	2	2	1	1	1	0	0	0	0	0	0	0	0	0								#DIV/0!
Q5JVS0	Intracellular hyaluronan-binding protein 4 OS=Homo sapiens OX=9606 GN=HABP4 PE=1 SV=1	HABP4	45.785	3.9	2	1	1	1	1	0	0	0	0	1	1	0	0	0	0	1	1	0	0	0	0	0	0	0	0	0	0								#DIV/0!
Q5MIZ7	Serine/threonine-protein phosphatase 4 regulatory subunit 3B OS=Homo sapiens OX=9606 GN=PPP4R3B PE=1 SV=2	PPP4R3B	97.457	8.2	6	6	3	1	2	0	1	1	1	5	6	4	2	2	3	2	3	1	1	1	1	25479	27219	0	0	0	0	0.966982	1.03302						#DIV/0!
Q5NDL2	EGF domain-specific O-linked N-acetylglucosamine transferase OS=Homo sapiens OX=9606 GN=EOGT PE=1 SV=1	EOGT	62.01	6.1	4	3	3	1	0	1	0	1	1	1	1	2	0	1	1	1	1	2	0	1	1	0	0	0	0	0	0								#DIV/0!
Q5R372	Rab GTPase-activating protein 1-like OS=Homo sapiens OX=9606 GN=RABGAP1L PE=1 SV=1	RABGAP1L	92.512	12	11	6	6	3	3	3	1	0	1	6	6	4	1	1	1	6	6	4	1	1	1	41548	49561	42206	0	0	0	0.934959	1.11528	0.949766					#DIV/0!
Q5RI15	Cytochrome c oxidase assembly protein COX20, mitochondrial OS=Homo sapiens OX=9606 GN=COX20 PE=1 SV=2	COX20	13.291	21.2	9	3	2	2	1	3	1	1	1	2	3	2	2	2	1	2	2	2	1	1	1	97433	102340	112370	0	0	0	0.936427	0.983588	1.07999					#DIV/0!
Q5SGD2	Protein phosphatase 1L OS=Homo sapiens OX=9606 GN=PPM1L PE=1 SV=1	PPM1L	41.053	6.1	1	1	1	0	1	0	0	0	0	1	1	0	0	0	0	1	1	0	0	0	0	0	0	0	0	0	0								#DIV/0!
Q5SQH8	Uncharacterized protein C6orf136 OS=Homo sapiens OX=9606 GN=C6orf136 PE=2 SV=1	C6orf136	35.794	13.3	5	2	2	1	1	0	1	1	1	1	2	1	1	1	1	1	2	1	1	1	1	0	0	0	0	0	0								#DIV/0!
Q5SRH9	Tetratricopeptide repeat protein 39A OS=Homo sapiens OX=9606 GN=TTC39A PE=1 SV=1	TTC39A	69.778	6.4	6	3	3	1	1	0	1	1	2	1	1	0	2	1	2	1	1	0	2	1	2	0	0	0	36600	0	44800				0.899263		1.10074		#DIV/0!
Q5SRI9	Glycoprotein endo-alpha-1,2-mannosidase OS=Homo sapiens OX=9606 GN=MANEA PE=1 SV=1	MANEA	53.67	2.2	4	1	1	0	0	1	1	1	1	1	0	1	1	1	1	1	0	1	1	1	1	0	0	0	0	0	0								#DIV/0!
Q5SVZ6	Zinc finger MYM-type protein 1 OS=Homo sapiens OX=9606 GN=ZMYM1 PE=1 SV=1	ZMYM1	128.72	4.9	5	4	4	1	3	0	1	0	0	2	3	1	1	1	1	2	3	1	1	1	1	13223	16298	0	0	0	0	0.895837	1.10416						#DIV/0!
Q5SW96	Low density lipoprotein receptor adapter protein 1 OS=Homo sapiens OX=9606 GN=LDLRAP1 PE=1 SV=3	LDLRAP1	33.885	16.6	9	3	3	2	3	1	1	1	1	3	3	2	1	1	1	3	3	2	1	1	1	15556	19989	16348	0	0	0	0.899312	1.15559	0.945099					#DIV/0!
Q5SWH9	Transmembrane protein 69 OS=Homo sapiens OX=9606 GN=TMEM69 PE=1 SV=1	TMEM69	27.55	5.3	2	1	1	0	0	1	1	0	0	1	0	1	1	0	0	1	0	1	1	0	0	0	0	0	0	0	0								#DIV/0!
Q5T013	Putative hydroxypyruvate isomerase OS=Homo sapiens OX=9606 GN=HYI PE=1 SV=2	HYI	30.405	27.8	8	4	4	1	1	1	1	2	2	1	2	2	3	3	3	1	2	2	3	3	3	0	0	0	108370	139990	184430				0.751196	0.970378	1.27843		#DIV/0!
Q5T0D9	Tumor protein p63-regulated gene 1-like protein OS=Homo sapiens OX=9606 GN=TPRG1L PE=1 SV=1	TPRG1L	30.211	15.4	6	3	3	2	2	1	1	0	0	2	2	1	2	0	1	2	2	1	2	0	1	23461	25000	0	0	0	0	0.968243	1.03176						#DIV/0!
Q5T1V6	Probable ATP-dependent RNA helicase DDX59 OS=Homo sapiens OX=9606 GN=DDX59 PE=1 SV=1	DDX59	68.809	4.4	5	2	2	1	1	0	1	1	1	1	1	1	1	2	1	1	1	1	1	2	1	0	0	0	0	0	0								#DIV/0!
Q5T280	Putative methyltransferase C9orf114 OS=Homo sapiens OX=9606 GN=SPOUT1 PE=1 SV=3	SPOUT1	42.008	12.5	6	3	3	2	1	3	0	0	0	3	3	3	0	0	0	3	3	3	0	0	0	30809	27897	32489	0	0	0	1.01351	0.917715	1.06878					#DIV/0!
Q5T2E6	Armadillo-like helical domain-containing protein 3 OS=Homo sapiens OX=9606 GN=ARMH3 PE=1 SV=1	ARMH3	78.71	5.5	8	3	3	3	2	0	1	1	1	3	3	3	1	1	1	3	3	3	1	1	1	419770	353220	136370	0	0	0	1.38483	1.16528	0.449888					#DIV/0!
Q5T3I0	G patch domain-containing protein 4 OS=Homo sapiens OX=9606 GN=GPATCH4 PE=1 SV=2	GPATCH4	50.381	13.2	9	4	4	3	3	2	1	0	0	4	4	3	1	1	0	4	4	3	1	1	0	211510	220010	197000	0	0	0	1.00956	1.05013	0.940304					#DIV/0!
Q5T5U3	Rho GTPase-activating protein 21 OS=Homo sapiens OX=9606 GN=ARHGAP21 PE=1 SV=2	ARHGAP21	217.46	4.1	6	5	5	3	2	1	0	0	0	4	5	3	0	0	0	4	5	3	0	0	0	55682	90368	95241	0	0	0	0.692301	1.12356	1.18414					#DIV/0!
Q5T5X7	BEN domain-containing protein 3 OS=Homo sapiens OX=9606 GN=BEND3 PE=1 SV=1	BEND3	94.474	1.9	3	1	1	1	1	1	0	0	0	1	1	1	1	0	0	1	1	1	1	0	0	0	0	0	0	0	0								#DIV/0!
Q5T6J7	Probable gluconokinase OS=Homo sapiens OX=9606 GN=IDNK PE=1 SV=1	IDNK	20.578	8.6	3	1	1	0	0	0	1	1	1	1	0	1	1	1	1	1	0	1	1	1	1	0	0	0	0	0	0								#DIV/0!
Q5TBC7	Bcl-2-like protein 15 OS=Homo sapiens OX=9606 GN=BCL2L15 PE=1 SV=1	BCL2L15	17.725	8	5	1	1	1	0	1	1	1	1	1	1	1	1	1	1	1	1	1	1	1	1	0	0	0	0	0	0								#DIV/0!
Q5TC82	Roquin-1 OS=Homo sapiens OX=9606 GN=RC3H1 PE=1 SV=1	RC3H1	125.73	5.4	8	4	4	2	1	1	2	1	1	2	2	3	2	2	2	2	2	3	2	2	2	13259	5259.5	12902	0	0	0	1.26596	0.502172	1.23187					#DIV/0!
Q5TEU4	Arginine-hydroxylase NDUFAF5, mitochondrial OS=Homo sapiens OX=9606 GN=NDUFAF5 PE=1 SV=1	NDUFAF5	38.918	10.4	4	3	3	0	0	0	1	2	1	0	1	1	1	2	1	0	1	1	1	2	1	0	0	0	0	0	0								#DIV/0!
Q5TGY3	AT-hook DNA-binding motif-containing protein 1 OS=Homo sapiens OX=9606 GN=AHDC1 PE=1 SV=1	AHDC1	168.35	1.2	1	1	1	1	0	0	0	0	0	1	0	0	0	0	0	1	0	0	0	0	0	0	0	0	0	0	0								#DIV/0!
Q5TH69	Brefeldin A-inhibited guanine nucleotide-exchange protein 3 OS=Homo sapiens OX=9606 GN=ARFGEF3 PE=1 SV=3	ARFGEF3	240.65	2.8	6	5	4	1	1	4	0	0	0	3	3	4	0	0	0	2	2	3	0	0	0	33022	34710	53044	0	0	0	0.820246	0.862175	1.31758					#DIV/0!
Q5TZA2	Rootletin OS=Homo sapiens OX=9606 GN=CROCC PE=1 SV=1	CROCC	228.52	0.9	7	2	2	1	2	1	1	1	1	2	2	1	1	1	1	2	2	1	1	1	1	787040	903310	0	0	0	0	0.931215	1.06879						#DIV/0!
Q5U3C3	Transmembrane protein 164 OS=Homo sapiens OX=9606 GN=TMEM164 PE=2 SV=1	TMEM164	33.507	5.4	2	1	1	0	1	1	0	0	0	1	1	1	0	0	0	1	1	1	0	0	0	0	0	0	0	0	0								#DIV/0!
Q5UCC4	ER membrane protein complex subunit 10 OS=Homo sapiens OX=9606 GN=EMC10 PE=1 SV=1	EMC10	27.347	9.5	6	2	2	1	0	2	1	1	1	1	0	2	1	1	1	1	0	2	1	1	1	0	0	0	0	0	0								#DIV/0!
Q5VSG8	Glycoprotein endo-alpha-1,2-mannosidase-like protein OS=Homo sapiens OX=9606 GN=MANEAL PE=2 SV=1	MANEAL	51.316	7.2	2	2	2	0	2	0	0	0	0	0	2	1	0	0	0	0	2	1	0	0	0	0	0	0	0	0	0								#DIV/0!
Q5VT66	Mitochondrial amidoxime-reducing component 1 OS=Homo sapiens OX=9606 GN=MTARC1 PE=1 SV=1	MTARC1	37.499	16.6	8	4	4	3	1	1	1	1	1	3	3	2	2	1	1	3	3	2	2	1	1	290650	323910	0	0	0	0	0.94588	1.05412						#DIV/0!
Q5VTJ3	Kelch domain-containing protein 7A OS=Homo sapiens OX=9606 GN=KLHDC7A PE=1 SV=5	KLHDC7A	84.478	8.9	4	4	4	0	0	0	2	2	0	0	0	0	3	3	3	0	0	0	3	3	3	0	0	0	48836	58842	29404				1.06876	1.28774	0.643498		#DIV/0!
Q5VTQ0	Tetratricopeptide repeat protein 39B OS=Homo sapiens OX=9606 GN=TTC39B PE=1 SV=4	TTC39B	76.955	1.9	2	1	1	0	0	0	1	0	1	0	0	0	1	0	1	0	0	0	1	0	1	0	0	0	0	0	0								#DIV/0!
Q5VW36	Focadhesin OS=Homo sapiens OX=9606 GN=FOCAD PE=1 SV=1	FOCAD	200.07	2.2	6	3	3	2	3	1	0	0	0	3	3	2	0	0	0	3	3	2	0	0	0	13809	15661	9438.7	0	0	0	1.06472	1.20752	0.727758					#DIV/0!
Q5VW38	Protein GPR107 OS=Homo sapiens OX=9606 GN=GPR107 PE=1 SV=1	GPR107	66.99	6	5	3	3	1	1	1	0	0	2	1	1	1	1	1	3	1	1	1	1	1	3	0	0	0	0	0	0								#DIV/0!
Q5VWQ8	Disabled homolog 2-interacting protein OS=Homo sapiens OX=9606 GN=DAB2IP PE=1 SV=2	DAB2IP	131.62	9.5	14	7	5	2	2	1	4	3	2	3	3	2	4	4	4	3	2	1	2	2	2	0	0	0	358830	365030	450980				0.916286	0.932118	1.15159		#DIV/0!
Q5VYS8	Terminal uridylyltransferase 7 OS=Homo sapiens OX=9606 GN=TUT7 PE=1 SV=1	TUT7	171.23	2.8	3	3	3	1	2	0	0	0	0	1	3	0	0	0	0	1	3	0	0	0	0	0	0	0	0	0	0								#DIV/0!
Q5VZF2	Muscleblind-like protein 2 OS=Homo sapiens OX=9606 GN=MBNL2 PE=1 SV=2	MBNL2	40.517	9.7	2	4	1	0	0	0	0	1	1	2	2	2	3	4	4	0	0	0	0	1	1	0	0	0	0	0	0								#DIV/0!
Q5VZL5	Zinc finger MYM-type protein 4 OS=Homo sapiens OX=9606 GN=ZMYM4 PE=1 SV=1	ZMYM4	172.79	2.1	4	3	3	2	0	1	1	0	0	2	1	3	1	1	1	2	1	3	1	1	1	126750	0	73829	0	0	0	1.26384		0.736159					#DIV/0!
Q5W0U4	B box and SPRY domain-containing protein OS=Homo sapiens OX=9606 GN=BSPRY PE=2 SV=1	BSPRY	44.381	5.2	1	1	1	0	1	0	0	0	0	1	1	0	0	0	0	1	1	0	0	0	0	0	0	0	0	0	0								#DIV/0!
Q5W0V3	Protein FAM160B1 OS=Homo sapiens OX=9606 GN=FAM160B1 PE=1 SV=1	FAM160B1	86.557	3.9	2	2	2	0	2	0	0	0	0	0	2	0	0	0	0	0	2	0	0	0	0	0	0	0	0	0	0								#DIV/0!
Q5W0Z9	Palmitoyltransferase ZDHHC20 OS=Homo sapiens OX=9606 GN=ZDHHC20 PE=1 SV=1	ZDHHC20	42.277	5.2	3	1	1	1	1	1	0	0	0	1	1	1	0	0	0	1	1	1	0	0	0	0	0	0	0	0	0								#DIV/0!
Q5XKP0	MICOS complex subunit MIC13 OS=Homo sapiens OX=9606 GN=MICOS13 PE=1 SV=1	MICOS13	13.087	35.6	9	2	2	2	2	2	1	1	1	2	2	2	1	1	1	2	2	2	1	1	1	386940	383600	289640	0	0	0	1.09493	1.08548	0.819597					#DIV/0!
Q5XPI4	E3 ubiquitin-protein ligase RNF123 OS=Homo sapiens OX=9606 GN=RNF123 PE=1 SV=1	RNF123	148.51	2.8	4	2	2	1	2	1	0	0	0	1	2	1	0	0	0	1	2	1	0	0	0	0	0	0	0	0	0								#DIV/0!
Q5XXA6	Anoctamin-1 OS=Homo sapiens OX=9606 GN=ANO1 PE=1 SV=1	ANO1	114.08	6.3	12	5	5	3	3	4	1	0	1	3	3	4	1	1	1	3	3	4	1	1	1	28921	27394	27631	0	0	0	1.03356	0.978986	0.987456					#DIV/0!
Q63HQ0	AP-1 complex-associated regulatory protein OS=Homo sapiens OX=9606 GN=AP1AR PE=1 SV=1	AP1AR	34.28	7	1	1	1	0	0	0	0	1	0	0	0	0	0	1	0	0	0	0	0	1	0	0	0	0	0	0	0								#DIV/0!
Q643R3	Lysophospholipid acyltransferase LPCAT4 OS=Homo sapiens OX=9606 GN=LPCAT4 PE=1 SV=1	LPCAT4	57.218	5	6	2	2	1	1	1	1	1	1	2	1	2	1	1	1	2	1	2	1	1	1	193520	0	231470	0	0	0	0.910704		1.0893					#DIV/0!
Q658P3	Metalloreductase STEAP3 OS=Homo sapiens OX=9606 GN=STEAP3 PE=1 SV=2	STEAP3	54.6	10.5	13	3	3	2	3	2	2	2	2	2	2	2	2	2	2	2	2	2	2	2	2	0	0	0	36989	40319	36028				0.979098	1.06724	0.95366		#DIV/0!
Q659C4	La-related protein 1B OS=Homo sapiens OX=9606 GN=LARP1B PE=1 SV=2	LARP1B	105.32	6	1	5	1	0	1	0	0	0	0	4	5	4	3	3	3	0	1	0	0	0	0	0	0	0	0	0	0								#DIV/0!
Q687X5	Metalloreductase STEAP4 OS=Homo sapiens OX=9606 GN=STEAP4 PE=1 SV=1	STEAP4	51.981	15.5	9	5	5	0	0	0	3	3	3	0	0	0	4	4	5	0	0	0	4	4	5	0	0	0	56345	56267	44804				1.07381	1.07232	0.853865		#DIV/0!
Q68CZ6	HAUS augmin-like complex subunit 3 OS=Homo sapiens OX=9606 GN=HAUS3 PE=1 SV=1	HAUS3	69.65	7.1	8	3	3	4	3	1	0	0	0	3	3	2	0	0	0	3	3	2	0	0	0	23001	29282	29052	0	0	0	0.84838	1.08005	1.07157					#DIV/0!
Q68DH5	G-protein coupled receptor-associated protein LMBRD2 OS=Homo sapiens OX=9606 GN=LMBRD2 PE=1 SV=1	LMBRD2	81.171	2.2	1	1	1	0	0	0	1	0	0	0	0	0	1	0	1	0	0	0	1	0	1	0	0	0	0	0	0								#DIV/0!
Q68DK7	Male-specific lethal 1 homolog OS=Homo sapiens OX=9606 GN=MSL1 PE=1 SV=3	MSL1	67.128	9.4	10	4	4	0	0	0	3	3	4	0	0	0	3	3	4	0	0	0	3	3	4	0	0	0	33038	30132	38169				0.978044	0.892016	1.12994		#DIV/0!
Q69YL0	Protein NCBP2AS2 OS=Homo sapiens OX=9606 GN=NCBP2AS2 PE=1 SV=1	NCBP2AS2	10.89	14.1	9	1	1	2	2	2	1	1	1	1	1	1	1	1	1	1	1	1	1	1	1	29976	33674	35467	0	0	0	0.907291	1.01922	1.07349					#DIV/0!
Q6AI08	HEAT repeat-containing protein 6 OS=Homo sapiens OX=9606 GN=HEATR6 PE=1 SV=1	HEATR6	128.78	2.3	3	2	2	2	1	0	0	0	0	2	1	0	0	0	0	2	1	0	0	0	0	0	0	0	0	0	0								#DIV/0!
Q6DHV7	Adenosine deaminase-like protein OS=Homo sapiens OX=9606 GN=ADAL PE=1 SV=2	ADAL	40.263	3.4	4	1	1	1	0	1	1	1	0	1	1	1	1	1	1	1	1	1	1	1	1	0	0	0	0	0	0								#DIV/0!
Q6FIF0	AN1-type zinc finger protein 6 OS=Homo sapiens OX=9606 GN=ZFAND6 PE=1 SV=2	ZFAND6	22.555	5.8	5	1	1	1	1	1	1	0	1	1	1	1	1	1	1	1	1	1	1	1	1	0	0	0	0	0	0								#DIV/0!
Q6GQQ9	OTU domain-containing protein 7B OS=Homo sapiens OX=9606 GN=OTUD7B PE=1 SV=1	OTUD7B	92.525	10	9	5	5	1	2	2	1	3	0	2	2	3	2	3	0	2	2	3	2	3	0	10707	10711	8721.6	0	0	0	1.06574	1.06614	0.86812					#DIV/0!
Q6IBW4	Condensin-2 complex subunit H2 OS=Homo sapiens OX=9606 GN=NCAPH2 PE=1 SV=1	NCAPH2	68.226	13.7	9	5	5	2	3	2	1	0	1	4	4	4	1	0	1	4	4	4	1	0	1	807610	808820	868900	0	0	0	0.974852	0.976313	1.04883					#DIV/0!
Q6IC98	GRAM domain-containing protein 4 OS=Homo sapiens OX=9606 GN=GRAMD4 PE=1 SV=1	GRAMD4	66.407	5.2	4	2	2	1	0	1	1	0	1	2	2	2	1	0	1	2	2	2	1	0	1	57446	0	45323	0	0	0	1.11796		0.882036					#DIV/0!
Q6ICG6	Uncharacterized protein KIAA0930 OS=Homo sapiens OX=9606 GN=KIAA0930 PE=1 SV=1	KIAA0930	45.794	7.4	9	3	3	1	1	0	2	2	3	1	1	0	2	3	3	1	1	0	2	3	3	0	0	0	52881	53324	54802				0.985317	0.993572	1.02111		#DIV/0!
Q6ICL3	Transport and Golgi organization protein 2 homolog OS=Homo sapiens OX=9606 GN=TANGO2 PE=1 SV=1	TANGO2	30.937	15.9	7	3	3	1	1	0	1	2	2	1	1	1	2	3	2	1	1	1	2	3	2	0	0	0	20241	17630	20753				1.0358	0.90219	1.06201		#DIV/0!
Q6IPR3	tRNA wybutosine-synthesizing protein 3 homolog OS=Homo sapiens OX=9606 GN=TYW3 PE=1 SV=2	TYW3	29.794	15.8	11	4	4	3	2	2	2	1	1	3	3	3	2	2	2	3	3	3	2	2	2	35650	39085	34822	0	0	0	0.976204	1.07027	0.953531					#DIV/0!
Q6IQ49	Replication stress response regulator SDE2 OS=Homo sapiens OX=9606 GN=SDE2 PE=1 SV=1	SDE2	49.741	13.1	8	4	4	1	3	2	1	0	1	2	3	2	1	1	1	2	3	2	1	1	1	880920	1228700	790960	0	0	0	0.911114	1.27082	0.818071					#DIV/0!
Q6N069	N-alpha-acetyltransferase 16, NatA auxiliary subunit OS=Homo sapiens OX=9606 GN=NAA16 PE=1 SV=2	NAA16	101.46	9.1	4	7	2	1	2	1	0	0	0	6	7	6	4	4	4	2	2	1	0	0	0	14591	22053	0	0	0	0	0.796365	1.20364						#DIV/0!
Q6N075	Molybdate-anion transporter OS=Homo sapiens OX=9606 GN=MFSD5 PE=1 SV=2	MFSD5	49.764	7.8	2	2	2	0	1	0	0	0	1	1	1	0	0	0	1	1	1	0	0	0	1	0	0	0	0	0	0								#DIV/0!
Q6NSJ0	Myogenesis-regulating glycosidase OS=Homo sapiens OX=9606 GN=MYORG PE=1 SV=2	MYORG	81.086	7.7	6	4	4	1	2	0	1	1	1	2	2	0	1	1	1	2	2	0	1	1	1	0	0	0	0	0	0								#DIV/0!
Q6NSJ5	Volume-regulated anion channel subunit LRRC8E OS=Homo sapiens OX=9606 GN=LRRC8E PE=1 SV=2	LRRC8E	90.246	6.7	6	4	4	2	2	1	0	0	1	3	3	2	1	0	1	3	3	2	1	0	1	18588	25239	21131	0	0	0	0.858462	1.16563	0.975908					#DIV/0!
Q6NTF9	Rhomboid domain-containing protein 2 OS=Homo sapiens OX=9606 GN=RHBDD2 PE=1 SV=2	RHBDD2	39.202	4.4	4	1	1	0	0	1	1	1	1	1	1	1	1	1	1	1	1	1	1	1	1	0	0	0	0	0	0								#DIV/0!
Q6NVV7	Cysteine-rich DPF motif domain-containing protein 1 OS=Homo sapiens OX=9606 GN=CDPF1 PE=1 SV=1	CDPF1	13.877	11.4	1	1	1	1	0	0	0	0	0	1	1	0	1	0	0	1	1	0	1	0	0	0	0	0	0	0	0								#DIV/0!
Q6NW29	RWD domain-containing protein 4 OS=Homo sapiens OX=9606 GN=RWDD4 PE=1 SV=3	RWDD4	21.25	29.8	6	3	3	2	2	1	0	1	0	2	2	1	1	1	1	2	2	1	1	1	1	0	0	0	0	0	0								#DIV/0!
Q6NW34	Nucleolus and neural progenitor protein OS=Homo sapiens OX=9606 GN=NEPRO PE=1 SV=3	NEPRO	64.551	4.1	2	2	2	0	1	1	0	0	0	0	2	1	1	1	1	0	2	1	1	1	1	0	0	0	0	0	0								#DIV/0!
Q6NXT1	Ankyrin repeat domain-containing protein 54 OS=Homo sapiens OX=9606 GN=ANKRD54 PE=1 SV=2	ANKRD54	32.505	9.7	6	2	2	1	2	1	1	0	1	1	2	1	1	0	1	1	2	1	1	0	1	0	0	0	0	0	0								#DIV/0!
Q6NYC8	Phostensin OS=Homo sapiens OX=9606 GN=PPP1R18 PE=1 SV=1	PPP1R18	67.942	2.6	1	1	1	0	1	0	0	0	0	0	1	0	0	0	0	0	1	0	0	0	0	0	0	0	0	0	0								#DIV/0!
Q6NZY7	Cdc42 effector protein 5 OS=Homo sapiens OX=9606 GN=CDC42EP5 PE=2 SV=1	CDC42EP5	15.207	8.8	1	1	1	0	0	0	0	1	0	0	0	0	0	1	0	0	0	0	0	1	0	0	0	0	0	0	0								#DIV/0!
Q6P087	Mitochondrial mRNA pseudouridine synthase RPUSD3 OS=Homo sapiens OX=9606 GN=RPUSD3 PE=1 SV=3	RPUSD3	38.46	13.4	6	3	3	2	2	2	0	0	0	2	3	2	0	0	0	2	3	2	0	0	0	95639	61088	61181	0	0	0	1.31669	0.841015	0.842296					#DIV/0!
Q6P161	39S ribosomal protein L54, mitochondrial OS=Homo sapiens OX=9606 GN=MRPL54 PE=1 SV=1	MRPL54	15.819	29.7	6	2	2	1	1	0	1	1	2	1	1	1	1	2	2	1	1	1	1	2	2	0	0	0	0	25629	153620					0.28596	1.71404		#DIV/0!
Q6P1K2	Polyamine-modulated factor 1 OS=Homo sapiens OX=9606 GN=PMF1 PE=1 SV=2	PMF1	23.339	13.7	4	2	2	0	0	0	2	1	1	0	0	0	2	1	1	0	0	0	2	1	1	0	0	0	0	0	0								#DIV/0!
Q6P1Q9	tRNA N(3)-methylcytidine methyltransferase METTL2B OS=Homo sapiens OX=9606 GN=METTL2B PE=1 SV=3	METTL2B	43.426	15.9	9	4	4	4	3	2	0	0	0	4	4	3	0	0	0	4	4	3	0	0	0	89576	90857	93852	0	0	0	0.97974	0.993751	1.02651					#DIV/0!
Q6P2C8	Mediator of RNA polymerase II transcription subunit 27 OS=Homo sapiens OX=9606 GN=MED27 PE=1 SV=1	MED27	35.431	19.9	12	4	4	4	4	3	0	0	1	4	4	3	0	1	1	4	4	3	0	1	1	53362	59832	47495	0	0	0	0.996247	1.11704	0.886713					#DIV/0!
Q6P2H3	Centrosomal protein of 85 kDa OS=Homo sapiens OX=9606 GN=CEP85 PE=1 SV=1	CEP85	85.638	3.5	4	2	2	1	2	1	0	0	0	2	2	1	0	0	0	2	2	1	0	0	0	15409	21901	0	0	0	0	0.825998	1.174						#DIV/0!
Q6P3R8	Serine/threonine-protein kinase Nek5 OS=Homo sapiens OX=9606 GN=NEK5 PE=2 SV=1	NEK5	81.445	3.1	5	2	2	0	2	2	0	0	1	1	2	2	1	1	1	1	2	2	1	1	1	0	289560	261280	0	0	0		1.05134	0.94866					#DIV/0!
Q6P4A7	Sideroflexin-4 OS=Homo sapiens OX=9606 GN=SFXN4 PE=1 SV=1	SFXN4	37.998	8.9	4	2	2	0	1	0	1	1	1	1	1	1	1	2	1	1	1	1	1	2	1	0	0	0	0	0	0								#DIV/0!
Q6P9B9	Integrator complex subunit 5 OS=Homo sapiens OX=9606 GN=INTS5 PE=1 SV=1	INTS5	107.99	7.7	10	5	5	1	3	2	1	2	1	3	4	3	2	2	1	3	4	3	2	2	1	29813	21847	21097	0	0	0	1.22928	0.900821	0.869896					#DIV/0!
Q6PCB8	Embigin OS=Homo sapiens OX=9606 GN=EMB PE=1 SV=1	EMB	36.881	9.2	4	2	2	1	0	0	1	1	1	1	1	0	1	1	1	1	1	0	1	1	1	0	0	0	0	0	0								#DIV/0!
Q6PCE3	Glucose 1,6-bisphosphate synthase OS=Homo sapiens OX=9606 GN=PGM2L1 PE=1 SV=3	PGM2L1	70.441	11.1	12	5	5	0	1	1	4	3	3	0	1	1	4	4	3	0	1	1	4	4	3	0	0	0	39503	45982	42110				0.92879	1.08112	0.990086		#DIV/0!
Q6PHR2	Serine/threonine-protein kinase ULK3 OS=Homo sapiens OX=9606 GN=ULK3 PE=1 SV=2	ULK3	53.444	3.4	1	1	1	0	0	1	0	0	0	1	1	1	0	0	0	1	1	1	0	0	0	0	0	0	0	0	0								#DIV/0!
Q6PI78	Transmembrane protein 65 OS=Homo sapiens OX=9606 GN=TMEM65 PE=1 SV=2	TMEM65	25.498	13.8	11	3	3	1	1	1	3	2	3	1	1	1	3	3	3	1	1	1	3	3	3	0	0	0	70753	71856	77555				0.964095	0.979125	1.05678		#DIV/0!
Q6PID6	Tetratricopeptide repeat protein 33 OS=Homo sapiens OX=9606 GN=TTC33 PE=1 SV=2	TTC33	29.411	9.9	4	2	2	2	2	0	0	0	0	2	2	2	0	0	0	2	2	2	0	0	0	15615	18105	17070	0	0	0	0.922327	1.0694	1.00827					#DIV/0!
Q6PID8	Kelch domain-containing protein 10 OS=Homo sapiens OX=9606 GN=KLHDC10 PE=1 SV=1	KLHDC10	49.097	3.4	1	1	1	0	1	0	0	0	0	0	1	0	0	0	0	0	1	0	0	0	0	0	0	0	0	0	0								#DIV/0!
Q6PIW4	Fidgetin-like protein 1 OS=Homo sapiens OX=9606 GN=FIGNL1 PE=1 SV=2	FIGNL1	74.076	9.6	6	4	3	3	3	0	0	0	0	4	4	2	1	1	1	3	3	1	0	0	0	17909	18982	0	0	0	0	0.970914	1.02909						#DIV/0!
Q6PJ69	Tripartite motif-containing protein 65 OS=Homo sapiens OX=9606 GN=TRIM65 PE=1 SV=3	TRIM65	57.353	7.4	7	2	2	1	2	1	1	1	1	2	2	1	1	1	1	2	2	1	1	1	1	43546	50319	0	0	0	0	0.927843	1.07216						#DIV/0!
Q6PJI9	GATOR complex protein WDR59 OS=Homo sapiens OX=9606 GN=WDR59 PE=1 SV=2	WDR59	109.79	11.1	17	7	7	3	5	3	2	2	2	4	6	5	2	2	3	4	6	5	2	2	3	32585	38447	29268	0	0	0	0.974626	1.14996	0.875414					#DIV/0!
Q6PKC3	Thioredoxin domain-containing protein 11 OS=Homo sapiens OX=9606 GN=TXNDC11 PE=1 SV=2	TXNDC11	110.53	4.2	4	3	3	1	1	0	1	0	1	1	2	1	2	1	2	1	2	1	2	1	2	0	0	0	22367	0	22911				0.987985		1.01202		#DIV/0!
Q6PL18	ATPase family AAA domain-containing protein 2 OS=Homo sapiens OX=9606 GN=ATAD2 PE=1 SV=1	ATAD2	158.55	21.3	44	20	20	16	15	12	0	1	0	17	17	15	1	1	0	17	17	15	1	1	0	83959	86452	88669	0	0	0	0.972198	1.00107	1.02674					#DIV/0!
Q6PL24	Protein TMED8 OS=Homo sapiens OX=9606 GN=TMED8 PE=1 SV=1	TMED8	35.74	13.8	4	3	3	0	0	0	1	2	1	1	1	1	2	2	2	1	1	1	2	2	2	0	0	0	40351	0	41422				0.986903		1.0131		#DIV/0!
Q6Q0C0	E3 ubiquitin-protein ligase TRAF7 OS=Homo sapiens OX=9606 GN=TRAF7 PE=1 SV=1	TRAF7	74.608	4.5	3	2	2	0	0	0	1	0	2	1	0	1	1	0	2	1	0	1	1	0	2	0	0	0	0	0	0								#DIV/0!
Q6QNY0	Biogenesis of lysosome-related organelles complex 1 subunit 3 OS=Homo sapiens OX=9606 GN=BLOC1S3 PE=1 SV=1	BLOC1S3	21.255	9.4	5	1	1	1	1	0	1	1	1	1	1	0	1	1	1	1	1	0	1	1	1	0	0	0	0	0	0								#DIV/0!
Q6QNY1	Biogenesis of lysosome-related organelles complex 1 subunit 2 OS=Homo sapiens OX=9606 GN=BLOC1S2 PE=1 SV=1	BLOC1S2	15.961	19.7	9	2	2	1	1	1	2	2	2	1	1	1	2	2	2	1	1	1	2	2	2	0	0	0	61042	61820	51620				1.04954	1.06292	0.887541		#DIV/0!
Q6S8J3	POTE ankyrin domain family member E OS=Homo sapiens OX=9606 GN=POTEE PE=2 SV=3	POTEE	121.36	12.3	7	13	0	3	2	1	0	1	0	12	12	12	9	11	10	0	0	0	0	0	0	132160	195140	143820	0	0	0	0.841569	1.24261	0.915818					#DIV/0!
Q6SJ93	Protein FAM111B OS=Homo sapiens OX=9606 GN=FAM111B PE=1 SV=1	FAM111B	84.673	10.2	9	5	5	3	4	2	0	0	0	3	5	3	0	0	1	3	5	3	0	0	1	128190	82297	155460	0	0	0	1.05089	0.674663	1.27445					#DIV/0!
Q6UVJ0	Spindle assembly abnormal protein 6 homolog OS=Homo sapiens OX=9606 GN=SASS6 PE=1 SV=1	SASS6	74.396	2.1	1	1	1	1	0	0	0	0	0	1	1	1	0	0	0	1	1	1	0	0	0	0	0	0	0	0	0								#DIV/0!
Q6UWM9	UDP-glucuronosyltransferase 2A3 OS=Homo sapiens OX=9606 GN=UGT2A3 PE=2 SV=2	UGT2A3	60.254	12.9	13	5	5	5	4	4	0	0	0	5	4	4	0	0	0	5	4	4	0	0	0	55580	55410	36857	0	0	0	1.12779	1.12434	0.747874					#DIV/0!
Q6UX07	Dehydrogenase/reductase SDR family member 13 OS=Homo sapiens OX=9606 GN=DHRS13 PE=2 SV=1	DHRS13	40.848	8.5	5	2	2	1	2	0	1	1	0	1	2	1	1	1	1	1	2	1	1	1	1	0	0	0	0	0	0								#DIV/0!
Q6UXD5	Seizure 6-like protein 2 OS=Homo sapiens OX=9606 GN=SEZ6L2 PE=1 SV=2	SEZ6L2	97.559	7.7	12	5	5	0	0	0	5	4	3	0	0	0	5	5	4	0	0	0	5	5	4	0	0	0	91665	99493	100080				0.944228	1.02486	1.03091		#DIV/0!
Q6UXI9	Nephronectin OS=Homo sapiens OX=9606 GN=NPNT PE=2 SV=3	NPNT	61.906	12.9	9	5	5	2	5	1	1	0	0	4	5	3	1	0	0	4	5	3	1	0	0	32829	37124	31810	0	0	0	0.967808	1.09442	0.937767					#DIV/0!
Q6UXY8	Transmembrane channel-like protein 5 OS=Homo sapiens OX=9606 GN=TMC5 PE=2 SV=3	TMC5	114.8	11.6	18	8	8	1	0	0	6	6	5	1	1	0	6	7	6	1	1	0	6	7	6	0	0	0	115450	111840	108190				1.0324	1.00012	0.967479		#DIV/0!
Q6VMQ6	Activating transcription factor 7-interacting protein 1 OS=Homo sapiens OX=9606 GN=ATF7IP PE=1 SV=3	ATF7IP	136.39	4.4	8	4	4	2	1	1	2	1	1	3	3	3	2	1	1	3	3	3	2	1	1	41149	50616	37846	0	0	0	0.952442	1.17157	0.87599					#DIV/0!
Q6VY07	Phosphofurin acidic cluster sorting protein 1 OS=Homo sapiens OX=9606 GN=PACS1 PE=1 SV=2	PACS1	104.9	5.1	9	4	4	0	3	2	2	1	1	2	3	3	2	1	2	2	3	3	2	1	2	25444	39680	29377	0	0	0	0.807737	1.25967	0.932593					#DIV/0!
Q6Y288	Beta-1,3-glucosyltransferase OS=Homo sapiens OX=9606 GN=B3GLCT PE=1 SV=2	B3GLCT	56.563	14.5	10	4	4	3	3	2	0	1	1	3	3	2	0	1	1	3	3	2	0	1	1	17543	17980	19753	0	0	0	0.952113	0.97583	1.07206					#DIV/0!
Q6ZMB5	Transmembrane protein 184A OS=Homo sapiens OX=9606 GN=TMEM184A PE=1 SV=1	TMEM184A	45.777	6.1	5	2	2	1	1	0	1	1	1	1	1	1	1	1	1	1	1	1	1	1	1	0	0	0	0	0	0								#DIV/0!
Q6ZMG9	Ceramide synthase 6 OS=Homo sapiens OX=9606 GN=CERS6 PE=1 SV=1	CERS6	44.889	16.4	10	4	4	1	1	0	3	3	2	1	1	1	3	4	3	1	1	1	3	4	3	0	0	0	51096	50061	50110				1.01336	0.992834	0.993806		#DIV/0!
Q6ZN55	Zinc finger protein 574 OS=Homo sapiens OX=9606 GN=ZNF574 PE=1 SV=2	ZNF574	98.899	2.5	1	1	1	1	0	0	0	0	0	1	1	0	0	0	0	1	1	0	0	0	0	0	0	0	0	0	0								#DIV/0!
Q6ZNA5	Ferric-chelate reductase 1 OS=Homo sapiens OX=9606 GN=FRRS1 PE=2 SV=2	FRRS1	66.114	5.2	2	2	2	1	0	0	1	0	0	1	1	0	1	1	1	1	1	0	1	1	1	0	0	0	0	0	0								#DIV/0!
Q6ZNB7	Alkylglycerol monooxygenase OS=Homo sapiens OX=9606 GN=AGMO PE=1 SV=1	AGMO	51.499	8.3	4	3	3	1	3	0	0	0	0	1	3	2	0	0	0	1	3	2	0	0	0	0	36280	24686	0	0	0		1.19017	0.809828					#DIV/0!
Q6ZQQ2	Spermatogenesis-associated protein 31D1 OS=Homo sapiens OX=9606 GN=SPATA31D1 PE=2 SV=1	SPATA31D1	175.62	0.9	1	1	1	0	1	0	0	0	0	1	1	1	0	0	0	1	1	1	0	0	0	0	0	0	0	0	0								#DIV/0!
Q6ZRI8	Rho GTPase-activating protein 36 OS=Homo sapiens OX=9606 GN=ARHGAP36 PE=2 SV=1	ARHGAP36	61.663	2.2	3	1	1	1	1	1	0	0	0	1	1	1	0	0	0	1	1	1	0	0	0	0	0	0	0	0	0								#DIV/0!
Q6ZRP7	Sulfhydryl oxidase 2 OS=Homo sapiens OX=9606 GN=QSOX2 PE=1 SV=3	QSOX2	77.528	7.9	8	4	4	0	0	1	1	3	3	1	0	1	4	4	3	1	0	1	4	4	3	0	0	0	25588	22237	22479				1.09189	0.948893	0.95922		#DIV/0!
Q6ZRQ5	Protein MMS22-like OS=Homo sapiens OX=9606 GN=MMS22L PE=1 SV=3	MMS22L	142.32	1.5	1	1	1	0	1	0	0	0	0	0	1	0	0	0	0	0	1	0	0	0	0	0	0	0	0	0	0								#DIV/0!
Q6ZSZ5	Rho guanine nucleotide exchange factor 18 OS=Homo sapiens OX=9606 GN=ARHGEF18 PE=1 SV=4	ARHGEF18	151.64	4.2	11	4	4	2	3	1	1	2	2	2	3	1	2	2	2	2	3	1	2	2	2	0	0	0	37497	34992	28194				1.11728	1.04264	0.840082		#DIV/0!
Q6ZT12	E3 ubiquitin-protein ligase UBR3 OS=Homo sapiens OX=9606 GN=UBR3 PE=2 SV=2	UBR3	212.43	3	5	4	4	2	2	1	0	0	0	3	3	1	0	0	0	3	3	1	0	0	0	16416	18194	0	0	0	0	0.948628	1.05137						#DIV/0!
Q6ZT21	Transmembrane protein with metallophosphoesterase domain OS=Homo sapiens OX=9606 GN=TMPPE PE=1 SV=2	TMPPE	49.452	11.9	13	3	3	2	3	2	2	2	2	3	3	2	2	2	2	3	3	2	2	2	2	31214	29266	28753	0	0	0	1.04941	0.983919	0.966672					#DIV/0!
Q6ZU80	Centrosomal protein of 128 kDa OS=Homo sapiens OX=9606 GN=CEP128 PE=1 SV=2	CEP128	128.01	1.8	4	2	2	2	0	1	0	1	0	2	2	1	1	1	1	2	2	1	1	1	1	510160	126150	322490	0	0	0	1.59624	0.394712	1.00904					#DIV/0!
Q6ZVX7	F-box only protein 50 OS=Homo sapiens OX=9606 GN=NCCRP1 PE=1 SV=1	NCCRP1	30.847	5.8	4	2	2	0	0	0	2	1	1	0	0	0	2	1	2	0	0	0	2	1	2	0	0	0	79501	0	39220				1.33929		0.660709		#DIV/0!
Q6ZW49	PAX-interacting protein 1 OS=Homo sapiens OX=9606 GN=PAXIP1 PE=1 SV=2	PAXIP1	121.34	3.9	4	3	3	0	1	1	0	1	1	0	1	1	0	1	1	0	1	1	0	1	1	0	0	0	0	0	0								#DIV/0!
Q6ZW76	Ankyrin repeat and SAM domain-containing protein 3 OS=Homo sapiens OX=9606 GN=ANKS3 PE=1 SV=1	ANKS3	72.037	5.9	4	3	3	2	1	0	0	0	1	2	1	0	0	0	2	2	1	0	0	0	2	0	0	0	0	0	0								#DIV/0!
Q6ZWJ8	Kielin/chordin-like protein OS=Homo sapiens OX=9606 GN=KCP PE=2 SV=3	KCP	166.93	0.6	3	1	1	1	0	0	0	1	1	1	1	1	1	1	1	1	1	1	1	1	1	0	0	0	0	0	0								#DIV/0!
Q6ZWT7	Lysophospholipid acyltransferase 2 OS=Homo sapiens OX=9606 GN=MBOAT2 PE=2 SV=2	MBOAT2	59.526	6.5	9	3	3	1	1	0	3	2	2	1	1	1	3	3	3	1	1	1	3	3	3	0	0	0	41811	44586	43505				0.965597	1.02968	1.00472		#DIV/0!
Q70CQ2	Ubiquitin carboxyl-terminal hydrolase 34 OS=Homo sapiens OX=9606 GN=USP34 PE=1 SV=2	USP34	404.23	3.6	15	9	9	2	3	4	2	2	2	3	6	6	3	3	3	3	6	6	3	3	3	52887	64439	31930	0	0	0	1.06301	1.2952	0.641783					#DIV/0!
Q70IA6	MOB kinase activator 2 OS=Homo sapiens OX=9606 GN=MOB2 PE=1 SV=1	MOB2	26.926	19.8	2	2	2	1	0	0	1	0	0	1	0	0	1	0	0	1	0	0	1	0	0	0	0	0	0	0	0								#DIV/0!
Q71U36	Tubulin alpha-1A chain OS=Homo sapiens OX=9606 GN=TUBA1A PE=1 SV=1	TUBA1A	50.135	83.4	3	30	1	0	0	0	1	1	1	27	26	24	27	26	24	0	0	0	1	1	1	0	0	0	0	0	0								#DIV/0!
Q75QN2	Integrator complex subunit 8 OS=Homo sapiens OX=9606 GN=INTS8 PE=1 SV=1	INTS8	113.09	3	3	2	2	0	1	0	1	1	0	1	1	0	1	2	0	1	1	0	1	2	0	0	0	0	0	0	0								#DIV/0!
Q76FK4	Nucleolar protein 8 OS=Homo sapiens OX=9606 GN=NOL8 PE=1 SV=1	NOL8	131.61	3.7	5	3	3	1	2	1	0	1	0	3	3	2	0	1	0	3	3	2	0	1	0	19209	43125	26794	0	0	0	0.646564	1.45156	0.901871					#DIV/0!
Q7L1T6	Cytochrome b5 reductase 4 OS=Homo sapiens OX=9606 GN=CYB5R4 PE=1 SV=1	CYB5R4	59.473	2.5	5	1	1	1	1	0	1	1	1	1	1	1	1	1	1	1	1	1	1	1	1	0	0	0	0	0	0								#DIV/0!
Q7L1W4	Volume-regulated anion channel subunit LRRC8D OS=Homo sapiens OX=9606 GN=LRRC8D PE=1 SV=1	LRRC8D	98.2	7.1	7	4	4	2	2	2	1	0	0	3	3	2	1	0	1	3	3	2	1	0	1	13605	15998	0	0	0	0	0.919164	1.08084						#DIV/0!
Q7L273	BTB/POZ domain-containing protein KCTD9 OS=Homo sapiens OX=9606 GN=KCTD9 PE=1 SV=1	KCTD9	42.566	11.3	4	3	3	1	2	1	0	0	0	2	3	3	0	0	0	2	3	3	0	0	0	69752	72435	64527	0	0	0	1.0123	1.05123	0.936468					#DIV/0!
Q7L3B6	Hsp90 co-chaperone Cdc37-like 1 OS=Homo sapiens OX=9606 GN=CDC37L1 PE=1 SV=1	CDC37L1	38.834	8.9	2	2	2	1	0	0	1	0	0	1	1	1	1	1	1	1	1	1	1	1	1	0	0	0	0	0	0								#DIV/0!
Q7L523	Ras-related GTP-binding protein A OS=Homo sapiens OX=9606 GN=RRAGA PE=1 SV=1	RRAGA	36.566	20.8	10	6	6	0	1	0	4	0	5	2	2	2	4	5	5	2	2	2	4	5	5	0	0	0	90606	86974	84598				1.03677	0.995209	0.968022		#DIV/0!
Q7L5L3	Lysophospholipase D GDPD3 OS=Homo sapiens OX=9606 GN=GDPD3 PE=2 SV=3	GDPD3	36.596	10.4	7	3	3	0	0	1	2	2	2	0	0	1	2	2	2	0	0	1	2	2	2	0	0	0	57151	56352	52435				1.03323	1.01879	0.947975		#DIV/0!
Q7L7V1	Putative pre-mRNA-splicing factor ATP-dependent RNA helicase DHX32 OS=Homo sapiens OX=9606 GN=DHX32 PE=1 SV=1	DHX32	84.418	4.6	3	2	2	1	2	0	0	0	0	1	2	0	0	0	0	1	2	0	0	0	0	0	0	0	0	0	0								#DIV/0!
Q7L8J4	SH3 domain-binding protein 5-like OS=Homo sapiens OX=9606 GN=SH3BP5L PE=1 SV=1	SH3BP5L	43.499	12.5	4	3	3	0	0	0	1	1	2	1	1	2	3	3	3	1	1	2	3	3	3	0	0	0	2465700	2088100	2161200				1.10158	0.932882	0.96554		#DIV/0!
Q7RTP6	[F-actin]-monooxygenase MICAL3 OS=Homo sapiens OX=9606 GN=MICAL3 PE=1 SV=2	MICAL3	224.29	8.9	21	13	10	4	4	2	3	3	5	7	7	8	5	5	6	5	6	6	3	3	4	45096	47896	27351	0	0	0	1.12419	1.19399	0.681826					#DIV/0!
Q7RTS9	Dymeclin OS=Homo sapiens OX=9606 GN=DYM PE=1 SV=1	DYM	75.935	5.4	9	4	4	1	4	1	1	1	1	4	4	2	1	1	1	4	4	2	1	1	1	35753	40768	38803	0	0	0	0.930067	1.06052	1.00941					#DIV/0!
Q7Z2E3	Aprataxin OS=Homo sapiens OX=9606 GN=APTX PE=1 SV=2	APTX	40.74	17.7	10	5	5	2	3	1	3	1	0	2	3	2	3	2	0	2	3	2	3	2	0	36481	39233	27822	0	0	0	1.05705	1.13679	0.806154					#DIV/0!
Q7Z388	Probable C-mannosyltransferase DPY19L4 OS=Homo sapiens OX=9606 GN=DPY19L4 PE=1 SV=1	DPY19L4	83.755	2.5	1	1	1	1	0	0	0	0	0	1	0	1	0	0	0	1	0	1	0	0	0	0	0	0	0	0	0								#DIV/0!
Q7Z3D4	LysM and putative peptidoglycan-binding domain-containing protein 3 OS=Homo sapiens OX=9606 GN=LYSMD3 PE=1 SV=2	LYSMD3	34.537	4.6	2	1	1	0	1	0	1	0	0	1	1	0	1	0	0	1	1	0	1	0	0	0	0	0	0	0	0								#DIV/0!
Q7Z3V4	Ubiquitin-protein ligase E3B OS=Homo sapiens OX=9606 GN=UBE3B PE=1 SV=3	UBE3B	123.1	2.1	4	2	2	0	1	0	0	1	2	1	1	1	0	2	2	1	1	1	0	2	2	0	0	0	0	13008	14666					0.940088	1.05991		#DIV/0!
Q7Z422	SUZ domain-containing protein 1 OS=Homo sapiens OX=9606 GN=SZRD1 PE=1 SV=1	SZRD1	16.997	13.8	5	1	1	1	0	1	1	1	1	1	1	1	1	1	1	1	1	1	1	1	1	48084	0	63460	0	0	0	0.862153		1.13785					#DIV/0!
Q7Z4G1	COMM domain-containing protein 6 OS=Homo sapiens OX=9606 GN=COMMD6 PE=1 SV=1	COMMD6	9.638	15.3	4	1	1	0	0	1	1	1	1	1	1	1	1	1	1	1	1	1	1	1	1	0	0	0	0	0	0								#DIV/0!
Q7Z4H3	5'-deoxynucleotidase HDDC2 OS=Homo sapiens OX=9606 GN=HDDC2 PE=1 SV=1	HDDC2	23.39	21.6	8	3	3	1	1	1	2	1	2	1	1	1	2	3	3	1	1	1	2	3	3	0	0	0	29016	30139	30021				0.976137	1.01392	1.00995		#DIV/0!
Q7Z4H7	HAUS augmin-like complex subunit 6 OS=Homo sapiens OX=9606 GN=HAUS6 PE=1 SV=2	HAUS6	108.62	3.9	4	2	2	2	1	1	0	0	0	2	2	2	0	0	0	2	2	2	0	0	0	15727	14974	14495	0	0	0	1.04392	0.993938	0.962143					#DIV/0!
Q7Z5J4	Retinoic acid-induced protein 1 OS=Homo sapiens OX=9606 GN=RAI1 PE=1 SV=2	RAI1	203.35	1.9	2	2	2	0	1	0	0	0	1	1	1	0	0	0	1	1	1	0	0	0	1	0	0	0	0	0	0								#DIV/0!
Q7Z6I8	UPF0461 protein C5orf24 OS=Homo sapiens OX=9606 GN=C5orf24 PE=1 SV=1	C5orf24	20.132	16.5	7	2	2	1	1	1	2	1	1	1	1	1	2	1	1	1	1	1	2	1	1	0	0	0	0	0	0								#DIV/0!
Q7Z6J9	tRNA-splicing endonuclease subunit Sen54 OS=Homo sapiens OX=9606 GN=TSEN54 PE=1 SV=3	TSEN54	58.819	3.2	2	1	1	1	1	0	0	0	0	1	1	1	0	0	0	1	1	1	0	0	0	0	0	0	0	0	0								#DIV/0!
Q7Z6K5	Arpin OS=Homo sapiens OX=9606 GN=ARPIN PE=1 SV=1	ARPIN	24.943	12.8	7	3	3	2	1	1	1	1	1	2	2	1	1	1	1	2	2	1	1	1	1	0	0	0	0	0	0								#DIV/0!
Q7Z6M1	Rab9 effector protein with kelch motifs OS=Homo sapiens OX=9606 GN=RABEPK PE=1 SV=1	RABEPK	40.564	13.2	7	3	3	2	3	2	0	0	0	2	3	2	0	0	0	2	3	2	0	0	0	21343	31279	22062	0	0	0	0.857332	1.25645	0.886214					#DIV/0!
Q7Z6M4	Transcription termination factor 4, mitochondrial OS=Homo sapiens OX=9606 GN=MTERF4 PE=1 SV=3	MTERF4	43.957	13.4	5	5	5	1	2	1	0	0	1	2	4	2	2	1	2	2	4	2	2	1	2	0	17218	16060	0	0	0		1.0348	0.965202					#DIV/0!
Q7Z739	YTH domain-containing family protein 3 OS=Homo sapiens OX=9606 GN=YTHDF3 PE=1 SV=1	YTHDF3	63.86	21.4	16	12	5	3	3	2	3	3	2	8	7	7	9	8	8	2	2	2	3	4	4	0	0	0	105970	103920	117330				0.971548	0.952753	1.0757		#DIV/0!
Q7Z7A1	Centriolin OS=Homo sapiens OX=9606 GN=CNTRL PE=1 SV=2	CNTRL	268.88	1.7	6	4	4	2	0	1	1	1	1	3	3	3	2	2	2	3	3	3	2	2	2	112310	138870	110400	0	0	0	0.931827	1.15219	0.91598					#DIV/0!
Q7Z7C8	Transcription initiation factor TFIID subunit 8 OS=Homo sapiens OX=9606 GN=TAF8 PE=1 SV=1	TAF8	34.262	10	3	2	2	0	0	1	0	0	2	1	1	1	0	0	2	1	1	1	0	0	2	0	0	0	0	0	0								#DIV/0!
Q7Z7F0	KH homology domain-containing protein 4 OS=Homo sapiens OX=9606 GN=KHDC4 PE=1 SV=1	KHDC4	64.845	5.4	5	2	2	1	2	1	1	0	0	2	2	2	1	1	1	2	2	2	1	1	1	19449	19607	18994	0	0	0	1.00512	1.01328	0.981602					#DIV/0!
Q7Z7N9	Transmembrane protein 179B OS=Homo sapiens OX=9606 GN=TMEM179B PE=1 SV=1	TMEM179B	23.55	7.3	6	1	1	1	1	1	1	1	1	1	1	1	1	1	1	1	1	1	1	1	1	0	0	0	0	0	0								#DIV/0!
Q86SK9	Stearoyl-CoA desaturase 5 OS=Homo sapiens OX=9606 GN=SCD5 PE=1 SV=2	SCD5	37.61	4.2	7	1	1	2	2	1	1	0	1	1	1	1	1	1	1	1	1	1	1	1	1	16471	17688	17032	0	0	0	0.965267	1.03659	0.998144					#DIV/0!
Q86SR1	Polypeptide N-acetylgalactosaminyltransferase 10 OS=Homo sapiens OX=9606 GN=GALNT10 PE=1 SV=2	GALNT10	68.991	4.5	4	2	2	2	1	1	0	0	0	2	1	2	0	0	0	2	1	2	0	0	0	25726	0	29707	0	0	0	0.928184		1.07182					#DIV/0!
Q86SZ2	Trafficking protein particle complex subunit 6B OS=Homo sapiens OX=9606 GN=TRAPPC6B PE=1 SV=1	TRAPPC6B	17.983	17.7	7	3	3	0	0	1	3	1	2	1	1	1	3	2	3	1	1	1	3	2	3	0	0	0	25082	26717	25177				0.977525	1.04125	0.981228		#DIV/0!
Q86TJ2	Transcriptional adapter 2-beta OS=Homo sapiens OX=9606 GN=TADA2B PE=1 SV=2	TADA2B	48.47	4.8	7	2	2	0	2	1	0	2	2	1	1	1	0	2	2	1	1	1	0	2	2	0	0	0	0	42620	48544					0.935018	1.06498		#DIV/0!
Q86TN4	tRNA 2'-phosphotransferase 1 OS=Homo sapiens OX=9606 GN=TRPT1 PE=1 SV=2	TRPT1	27.742	7.9	3	1	1	1	1	0	0	1	0	1	1	0	0	1	0	1	1	0	0	1	0	0	0	0	0	0	0								#DIV/0!
Q86TS9	39S ribosomal protein L52, mitochondrial OS=Homo sapiens OX=9606 GN=MRPL52 PE=1 SV=2	MRPL52	13.664	48.8	10	3	3	2	3	2	1	1	1	3	3	3	1	1	1	3	3	3	1	1	1	176790	189970	135480	0	0	0	1.05601	1.13474	0.809255					#DIV/0!
Q86U28	Iron-sulfur cluster assembly 2 homolog, mitochondrial OS=Homo sapiens OX=9606 GN=ISCA2 PE=1 SV=2	ISCA2	16.476	23.4	3	3	3	0	2	0	1	0	0	1	2	1	1	0	0	1	2	1	1	0	0	0	0	0	0	0	0								#DIV/0!
Q86U44	N6-adenosine-methyltransferase catalytic subunit OS=Homo sapiens OX=9606 GN=METTL3 PE=1 SV=2	METTL3	64.473	13.3	7	6	6	2	3	1	0	1	0	4	5	3	2	2	2	4	5	3	2	2	2	65055	66865	73054	0	0	0	0.952145	0.978636	1.06922					#DIV/0!
Q86U86	Protein polybromo-1 OS=Homo sapiens OX=9606 GN=PBRM1 PE=1 SV=1	PBRM1	192.95	3.9	10	4	4	2	4	2	0	1	1	4	4	2	0	1	1	4	4	2	0	1	1	35802	39961	39868	0	0	0	0.928869	1.03677	1.03436					#DIV/0!
Q86UA6	RPA-interacting protein OS=Homo sapiens OX=9606 GN=RPAIN PE=1 SV=2	RPAIN	24.77	24.7	4	2	2	1	1	1	0	0	1	1	1	1	0	0	1	1	1	1	0	0	1	0	0	0	0	0	0								#DIV/0!
Q86UB9	Transmembrane protein 135 OS=Homo sapiens OX=9606 GN=TMEM135 PE=2 SV=2	TMEM135	52.29	9	3	2	2	0	1	0	1	1	0	1	1	1	1	1	1	1	1	1	1	1	1	0	0	0	0	0	0								#DIV/0!
Q86UT6	NLR family member X1 OS=Homo sapiens OX=9606 GN=NLRX1 PE=1 SV=1	NLRX1	107.61	5.8	6	4	4	0	1	0	2	2	1	1	1	1	3	2	2	1	1	1	3	2	2	0	0	0	12009	7312.1	0				1.2431	0.756903			#DIV/0!
Q86UU1	Pleckstrin homology-like domain family B member 1 OS=Homo sapiens OX=9606 GN=PHLDB1 PE=1 SV=1	PHLDB1	151.16	1.7	4	2	2	2	1	1	0	0	0	2	2	2	0	0	0	2	2	2	0	0	0	21098	28625	28117	0	0	0	0.813129	1.10322	1.08365					#DIV/0!
Q86UY6	N-alpha-acetyltransferase 40 OS=Homo sapiens OX=9606 GN=NAA40 PE=1 SV=1	NAA40	27.194	22.8	12	4	4	2	4	3	1	1	1	2	4	4	1	1	1	2	4	4	1	1	1	45434	46439	29571	0	0	0	1.12234	1.14717	0.730485					#DIV/0!
Q86V48	Leucine zipper protein 1 OS=Homo sapiens OX=9606 GN=LUZP1 PE=1 SV=2	LUZP1	120.27	6.4	8	4	4	3	3	2	0	0	0	3	3	3	1	0	1	3	3	3	1	0	1	33485	34365	27494	0	0	0	1.05361	1.08129	0.865099					#DIV/0!
Q86V85	Integral membrane protein GPR180 OS=Homo sapiens OX=9606 GN=GPR180 PE=2 SV=1	GPR180	49.395	7.3	4	2	2	0	0	1	1	1	1	1	1	2	1	1	1	1	1	2	1	1	1	0	0	0	0	0	0								#DIV/0!
Q86V87	Protein FAM160B2 OS=Homo sapiens OX=9606 GN=FAM160B2 PE=2 SV=2	FAM160B2	82.339	2	2	1	1	0	1	0	0	1	0	0	1	0	0	1	0	0	1	0	0	1	0	0	0	0	0	0	0								#DIV/0!
Q86VQ6	Thioredoxin reductase 3 OS=Homo sapiens OX=9606 GN=TXNRD3 PE=1 SV=4	TXNRD3	70.682	2.2	3	1	1	1	1	1	0	0	0	1	1	1	0	0	0	1	1	1	0	0	0	0	0	0	0	0	0								#DIV/0!
Q86VR8	Four-jointed box protein 1 OS=Homo sapiens OX=9606 GN=FJX1 PE=2 SV=1	FJX1	48.506	3	7	1	1	1	2	1	1	1	1	1	1	1	1	1	1	1	1	1	1	1	1	0	0	0	0	0	0								#DIV/0!
Q86VW0	SEC14 domain and spectrin repeat-containing protein 1 OS=Homo sapiens OX=9606 GN=SESTD1 PE=1 SV=2	SESTD1	79.347	9.5	10	5	5	3	3	1	0	2	1	4	4	2	1	2	1	4	4	2	1	2	1	40990	44178	42963	0	0	0	0.959721	1.03436	1.00592					#DIV/0!
Q86VX9	Vacuolar fusion protein MON1 homolog A OS=Homo sapiens OX=9606 GN=MON1A PE=1 SV=3	MON1A	72.894	1.7	2	1	1	1	1	0	0	0	0	1	1	0	0	0	0	1	1	0	0	0	0	0	0	0	0	0	0								#DIV/0!
Q86WK9	Membrane progestin receptor alpha OS=Homo sapiens OX=9606 GN=PAQR7 PE=1 SV=1	PAQR7	39.719	6.1	3	1	1	0	1	0	1	1	0	1	1	0	1	1	0	1	1	0	1	1	0	0	0	0	0	0	0								#DIV/0!
Q86WN1	F-BAR and double SH3 domains protein 1 OS=Homo sapiens OX=9606 GN=FCHSD1 PE=1 SV=1	FCHSD1	76.941	15.2	15	7	7	1	1	2	5	4	2	2	2	2	5	4	3	2	2	2	5	4	3	0	0	0	24608	29126	27036				0.914003	1.08181	1.00419		#DIV/0!
Q86WU2	Probable D-lactate dehydrogenase, mitochondrial OS=Homo sapiens OX=9606 GN=LDHD PE=1 SV=1	LDHD	54.87	9.7	6	3	3	0	0	0	2	2	2	0	0	0	2	3	3	0	0	0	2	3	3	0	0	0	33443	23352	18236				1.33717	0.933694	0.729139		#DIV/0!
Q86X02	Cerebellar degeneration-related protein 2-like OS=Homo sapiens OX=9606 GN=CDR2L PE=1 SV=2	CDR2L	53.01	12.3	7	5	5	2	3	2	0	0	0	4	3	4	1	0	0	4	3	4	1	0	0	46292	47746	47175	0	0	0	0.983451	1.01434	1.00221					#DIV/0!
Q86X27	Ras-specific guanine nucleotide-releasing factor RalGPS2 OS=Homo sapiens OX=9606 GN=RALGPS2 PE=1 SV=1	RALGPS2	65.166	6.5	4	3	3	1	2	0	0	0	1	2	2	1	0	0	1	2	2	1	0	0	1	16842	26547	0	0	0	0	0.776326	1.22367						#DIV/0!
Q86XI2	Condensin-2 complex subunit G2 OS=Homo sapiens OX=9606 GN=NCAPG2 PE=1 SV=1	NCAPG2	130.96	16.4	26	13	13	9	11	6	0	0	0	10	13	11	0	0	0	10	13	11	0	0	0	38341	42648	36110	0	0	0	0.982271	1.09261	0.925115					#DIV/0!
Q86XK2	F-box only protein 11 OS=Homo sapiens OX=9606 GN=FBXO11 PE=1 SV=3	FBXO11	103.58	4.1	2	2	2	0	2	0	0	0	0	0	2	0	0	0	0	0	2	0	0	0	0	0	0	0	0	0	0								#DIV/0!
Q86XK7	V-set and immunoglobulin domain-containing protein 1 OS=Homo sapiens OX=9606 GN=VSIG1 PE=1 SV=1	VSIG1	41.811	15.5	5	3	3	3	1	1	0	0	0	3	3	3	0	0	0	3	3	3	0	0	0	49337	71111	60238	0	0	0	0.819161	1.18068	1.00015					#DIV/0!
Q86Y37	CDK2-associated and cullin domain-containing protein 1 OS=Homo sapiens OX=9606 GN=CACUL1 PE=1 SV=1	CACUL1	41.063	8.4	8	2	2	2	2	1	1	1	1	2	2	1	1	1	1	2	2	1	1	1	1	17753	25000	0	0	0	0	0.830491	1.16951						#DIV/0!
Q86Y38	Xylosyltransferase 1 OS=Homo sapiens OX=9606 GN=XYLT1 PE=1 SV=1	XYLT1	107.57	2.3	2	2	2	1	1	0	0	0	0	1	2	1	0	0	0	1	2	1	0	0	0	0	0	0	0	0	0								#DIV/0!
Q86YB8	ERO1-like protein beta OS=Homo sapiens OX=9606 GN=ERO1B PE=1 SV=2	ERO1B	53.543	7.3	9	3	2	0	0	1	3	2	3	2	2	2	3	3	3	1	1	1	2	2	2	0	0	0	48741	45399	47593				1.03168	0.960941	1.00738		#DIV/0!
Q86YH6	Decaprenyl-diphosphate synthase subunit 2 OS=Homo sapiens OX=9606 GN=PDSS2 PE=1 SV=2	PDSS2	44.128	9.8	4	3	3	0	1	0	0	2	1	1	1	1	1	2	1	1	1	1	1	2	1	0	0	0	0	0	0								#DIV/0!
Q86YM7	Homer protein homolog 1 OS=Homo sapiens OX=9606 GN=HOMER1 PE=1 SV=2	HOMER1	40.276	18.9	13	5	5	2	3	2	2	2	2	2	3	2	2	2	2	2	3	2	2	2	2	0	0	0	25041	26702	22984				1.0053	1.07198	0.922719		#DIV/0!
Q86YN1	Dolichyldiphosphatase 1 OS=Homo sapiens OX=9606 GN=DOLPP1 PE=2 SV=1	DOLPP1	27.03	13.4	8	2	2	2	2	2	1	1	0	2	2	2	1	1	1	2	2	2	1	1	1	40053	46831	24052	0	0	0	1.08314	1.26643	0.650429					#DIV/0!
Q86YS7	C2 domain-containing protein 5 OS=Homo sapiens OX=9606 GN=C2CD5 PE=1 SV=1	C2CD5	110.45	5.6	10	4	4	1	1	1	2	3	2	1	1	1	4	4	3	1	1	1	4	4	3	0	0	0	40444	43337	42875				0.957965	1.02649	1.01555		#DIV/0!
Q86YV5	Inactive tyrosine-protein kinase PRAG1 OS=Homo sapiens OX=9606 GN=PRAG1 PE=1 SV=4	PRAG1	149.62	2.3	3	2	2	0	1	1	0	0	1	0	1	1	1	1	1	0	1	1	1	1	1	0	0	0	0	0	0								#DIV/0!
Q86YV9	Hermansky-Pudlak syndrome 6 protein OS=Homo sapiens OX=9606 GN=HPS6 PE=1 SV=1	HPS6	82.974	4.8	6	3	3	1	1	0	0	2	2	2	2	1	0	2	2	2	2	1	0	2	2	0	0	0	0	30286	31075					0.987142	1.01286		#DIV/0!
[truncated: 765 more rows]

## Sheet: Supplementary Table 2 legend
Table 2. The ubiquitination sites and their dynamics in SARS-CoV-2-infected and Mock cells were identified by mass spectrometry
[truncated: 15 more rows]

## Sheet: Table 2
Modification sites information																	Protein quantitation						Normalized modification sites quantitation
[truncated: 25,268 more rows]

[truncated: 5 more sheets: Supplementary Table 3 legend, Table 3, Table 4, Table 5, Table 6]
